# Supplementary material for: A condensate dynamic instability orchestrates actomyosin cortex activation
Source: Nature. 2022 Aug 17;609(7927):597–604. doi: 10.1038/s41586-022-05084-3 (PMC9477739; doi:10.1038/s41586-022-05084-3)
Supplement: Supplementary file 3 — Transgenic strains used in this study: of the listed strains, GFP::Utrophin and PH-domain::gfp were generated by knock-in transgenesis, LifeAct::mKate was generated with Mos1-mediated Single-Copy Insertion (MosSCI), and all other fluorescent labelling of proteins are expressed from the endogenous locus with CRISPR mutagenesis, from the work of A. C. Reymann and a generous gift from the Guangxu Ou laboratory. [file 41586_2022_5084_MOESM3_ESM.xlsx]

## Sheet: Sheet1
Strain	Description	Source
SWG022	LifeAct::mKate2 PH-domain::GFP	Grill lab
SWG007	LifeAct :: mKate2/nmy-2 :: GFP	Grill lab
MG589	GFP::utrophin	Glotzer lab
SWG251	GFP::utrophin;LifeAct :: mKate2	This study
GOU1861	GFP::wsp-1a; arx-2::TagRFP	Ou lab
SWG61	CAP-1::eGFP CRISPR; LifeAct::mkate2	Grill lab
SWG62	CYK-1:eGFP CRISPR; LifeAct::mkate2	Grill lab
SWG197	ARX-2::gfp V;LifeAct::mKate2	This study
SWG198	GFP::wsp-1 IV;LifeAct::mKate2	This study
SWG249	NCK-1(ok694) X; LifeAct::mKate2	This study
SWG272	eGFP::WSP1; ARX2::tagRFP; LifeAct::HaloTag	This study
