# Supplementary material for: A condensate dynamic instability orchestrates actomyosin cortex activation
Source: Nature. 2022 Aug 17;609(7927):597–604. doi: 10.1038/s41586-022-05084-3 (PMC9477739; doi:10.1038/s41586-022-05084-3)
Supplement: Supplementary file 11 — Source Data Fig. 1 [file 41586_2022_5084_MOESM11_ESM.xlsx]

## Sheet: Fig1F
T(s)	P
2.5	0.349606
7.5	0.181419
12.5	0.106701
17.5	0.0802928
22.5	0.06875
27.5	0.0528153
32.5	0.0410473
37.5	0.0263031
42.5	0.0215653
47.5	0.0160473
52.5	0.0108108
57.5	0.0104167
62.5	0.0054054
67.5	0.004786
72.5	0
77.5	0

## Sheet: Fig1 GH
Wsp-1/mean	F-actin/mean	Wc/mean	Ac/mean
2.8455	3.12098	0.815662	0.543471
2.00176	2.56299	0.637599	0.54202
2.19829	2.45629	0.109927	0.0655522
0.20218	0.102499	0.0889013	0.0629876
0.401917	0.185005	0.0782705	0.0801854
0.236452	0.116496	0.15934	0.139476
0.184833	0.116185	0.0749859	0.13006
0.054229	0.0629752	0.11577	0.200601
0.0620602	0.0424992	0.0080901	0.0204101
0.924334	0.398078	0.0162422	0.0266779
0.943197	0.418742	0.0213536	0.0360005
0.906483	0.399711	0.0231301	0.0436838
0.852843	0.446806	0.0282417	0.0438318
0.550373	0.416925	0.0287834	0.0419302
0.399475	0.258564	0.0302384	0.041489
0.269966	0.346239	0.0314685	0.0584374
0.228284	0.292493	0.0232925	0.050397
0.136751	0.235816	0.202499	0.104791
0.139614	0.131742	0.533408	0.268704
0.579593	0.954406	0.101122	0.0654105
0.571846	1.05039	0.0878338	0.0670136
0.533701	0.99562	0.84861	0.423871
0.666073	0.80897	0.131588	0.0890746
0.574036	0.715614	0.0777639	0.0670702
0.446294	0.623257	0.0550898	0.036351
0.503555	0.577893	0.0354921	0.0358169
0.47324	0.509765	0.0247884	0.0421429
0.45741	0.464069	0.0343304	0.0363404
0.246304	0.338213	0.050995	0.045256
0.192075	0.3073	0.0411678	0.0430862
0.145509	0.226387	0.0621723	0.0421426
0.080333	0.173901	0.163629	0.296663
0.185254	0.0679889	0.0742256	0.134724
0.457746	0.224246	24.469	12.8689
0.46962	0.179701	0.192189	0.141284
0.311648	0.116087	0.163538	0.120016
0.472651	0.226072	0.687562	0.635176
0.385413	0.217436	0.220266	0.191122
0.209169	0.0772549	0.0696895	0.0563781
0.0478293	0.0156753	0.0743163	0.0596148
0.0175992	0.0036098	0.0447415	0.0421852
0.514249	0.200873	0.0492793	0.0582546
0.683588	0.294584	0.081257	0.105093
0.473746	0.23713	0.0404625	0.0900552
0.462125	0.294723	0.0397622	0.128825
0.798614	0.389659	0.0409997	0.119135
0.492776	0.367714	0.040526	0.0549876
0.237799	0.298943	0.0419209	0.0560373
0.398465	0.311893	0.0413677	0.0619479
0.399139	0.261924	0.0185772	0.0421602
0.394928	0.305635	0.0194439	0.0483248
0.626243	0.313886	0.0190779	0.055048
0.637359	0.240167	0.0140851	0.0437213
0.715081	0.234707	0.0172254	0.0488011
0.237631	0.297801	0.0250043	0.0722469
0.274345	0.33153	0.0149993	0.0482361
0.168666	0.226117	0.0826428	0.0588328
0.24942	0.334755	0.103152	0.0709096
0.234178	0.293086	0.104208	0.0683144
0.112584	0.125811	0.0579773	0.0543662
0.993047	0.316145	0.0475302	0.0463616
0.928966	0.286432	0.0369668	0.0262568
0.0661863	0.0257393	0.0222121	0.0156742
0.481829	0.261916	0.0076611	0.0064121
0.588772	0.319501	0.117983	0.0831654
0.199317	0.136154	0.198796	0.140825
0.434337	0.278672	0.120834	0.0909213
0.84678	0.506544	0.0751345	0.0686422
0.823371	0.488393	0.0872826	0.0950984
0.863285	0.601877	0.131812	0.12445
0.626412	0.547558	0.199913	0.187236
0.455557	0.43567	0.077684	0.131402
0.3167	0.521204	0.0358841	0.0798075
0.174476	0.417993	0.0949369	0.134523
0.203864	0.438027	0.166895	0.179686
0.153172	0.23923	0.251187	0.18721
0.156371	0.198728	0.223896	0.182934
0.611507	0.457492	0.318109	0.270593
0.442589	0.49393	0.2032	0.174942
0.562668	0.56453	0.0978319	0.105804
0.582035	0.575306	0.0980733	0.0775149
0.480145	0.531669	0.428483	0.258485
0.432905	0.726472	0.54346	0.329292
0.360741	0.662957	4.70903	2.72592
0.300954	0.642116	0.563961	0.46589
0.316364	0.726145	0.0826991	0.0508402
0.332363	0.696268	0.0848789	0.0419976
0.251862	0.538107	0.06143	0.0374386
0.26744	0.635961	0.0473773	0.0306917
0.262387	0.527032	0.0445616	0.046372
2.50935	3.75282	0.0629918	0.0530569
0.176918	0.3193	0.0474221	0.0508625
0.155698	0.305094	0.0940309	0.0981004
0.113931	0.182823	0.143755	0.156608
0.709187	0.217325	0.0966237	0.160388
0.887789	0.362328	0.0424905	0.0725912
0.792804	0.417334	0.041135	0.0964407
0.807372	0.410397	0.0650477	0.0287705
0.904546	0.438473	0.053404	0.0274021
0.87701	0.608106	0.0421312	0.0259633
0.917093	0.661463	0.0417384	0.0233069
1.56237	0.820573	0.0420459	0.0210733
1.96875	1.02729	0.0473366	0.0207426
2.51339	1.55551	0.0440359	0.0199262
2.84887	1.8835	0.0400937	0.0188668
2.36873	1.95725	0.0395797	0.0192439
0.871116	0.369596	0.0352148	0.0169854
0.652095	0.331039	0.0369604	0.017434
0.742364	0.386941	0.0312964	0.015399
0.46103	0.241493	0.0311794	0.0152106
0.638369	0.355182	0.0285236	0.0137638
0.652179	0.440577	0.0196251	0.0116425
0.461115	0.371499	0.0152096	0.010624
0.442926	0.309224	0.0036367	0.0039629
0.362256	0.250882	0.003441	0.0049735
0.299186	0.374209	0.0084238	0.0127208
0.31148	0.512241	0.0070802	0.0118977
0.341794	0.35812	0.0057685	0.0122883
0.357288	0.284442	0.0072003	0.0141895
0.537743	0.296352	0.0068268	0.014404
0.441495	0.266733	0.0087105	0.0241556
0.3279	0.206246	0.0116365	0.0276077
0.435011	0.276932	0.053781	0.0601888
0.429285	0.343296	0.180665	0.155474
0.652684	0.381453	0.069326	0.0613122
0.397539	0.177331	0.116597	0.0878092
0.358888	0.160796	0.0154643	0.0423986
0.145088	0.0621035	0.0165128	0.0451619
0.253798	0.155034	0.0430367	0.0230128
0.126983	0.103964	0.0389294	0.0218761
0.256409	0.12848	0.0367822	0.0208372
1.18159	0.442816	0.0399676	0.0237278
1.02345	0.424153	0.0537183	0.0247905
0.95987	0.436337	0.0474943	0.0264581
1.17847	0.431168	0.0491414	0.0293206
1.05208	0.474121	0.0483194	0.0321307
1.18681	0.568504	0.0313972	0.0312586
0.674073	0.518687	0.0242417	0.0375314
0.697903	0.434667	0.0155168	0.0193475
0.630201	0.499803	0.0128013	0.0140896
0.558794	0.431078	0.0100413	0.0148039
0.360404	0.290324	0.0084283	0.0161402
0.302554	0.37136	0.162501	0.101871
0.368824	0.465923	0.113414	0.108642
0.244451	0.423784	0.0924925	0.105647
0.173044	0.246576	0.0409279	0.0612305
0.0022736	0.0068799	0.0425016	0.0688991
2.24174	0.480088	0.048615	0.0311853
2.12158	0.528588	0.0500325	0.0303286
1.74863	0.571897	0.044852	0.0326303
1.81549	0.688823	0.0330091	0.03087
1.72775	0.787299	0.0323268	0.0270937
2.34793	0.969476	0.0361948	0.0324811
2.77376	1.02797	0.027284	0.028547
3.04272	0.985896	0.029397	0.0303587
3.37954	1.13078	0.0245675	0.0312497
3.15328	1.09721	0.0202437	0.0305832
3.11286	1.11914	0.020157	0.0350919
3.19496	1.13951	0.0230029	0.0393637
3.05097	1.06415	0.0410753	0.0599483
2.97358	1.08189	0.0410192	0.0486525
3.31479	1.19574	0.135899	0.107125
3.82937	1.36636	0.0745209	0.040459
3.79409	1.66435	0.0723809	0.0352315
4.00444	2.06831	0.0477473	0.0333993
3.82668	3.08342	0.0437523	0.0343727
2.86251	3.05936	0.0374797	0.0337944
2.04192	2.28006	0.0393767	0.0312436
1.7744	2.20482	0.0442995	0.0330108
1.26234	1.98841	0.041793	0.0316874
1.11144	1.61959	0.032248	0.0279778
0.993384	1.54984	0.0347795	0.03074
0.489997	1.00478	0.0541003	0.0352157
0.462883	0.812052	0.0632247	0.0417693
0.454462	0.74868	0.053501	0.0377275
0.228368	0.368962	0.04911	0.0378792
0.685441	0.362328	0.0264539	0.0296606
0.514333	0.342998	0.0315181	0.0353648
0.378171	0.312953	0.0481104	0.0397859
0.300112	0.190972	0.0553735	0.0371212
0.571678	0.373857	0.0359583	0.0348472
0.544984	0.303486	0.0370207	0.0340686
0.386171	0.214743	0.0655749	0.0572506
0.305417	0.174462	0.203952	0.1096
0.311395	0.773629	0.318343	0.115881
0.230052	0.519891	0.770058	0.330332
0.233926	0.474244	0.0696483	0.0543041
0.219442	0.443786	0.0439767	0.0440498
0.151572	0.330269	0.103965	0.07478
0.138183	0.206062	0.0611833	0.0455311
1.66064	0.585035	0.0497305	0.0973031
1.70156	0.621841	0.341312	0.691424
1.76488	0.697831	0.0159836	0.0620857
1.74602	0.725515	6.34613	29.049
2.01321	0.843321	0.0460152	0.0416564
1.79259	0.786922	0.0445116	0.0346037
1.88572	0.643492	0.0504635	0.0377059
1.72101	0.708931	0.037081	0.0363822
1.61727	0.713527	0.0559215	0.0439016
1.34478	0.66123	0.0417367	0.0347314
1.13771	0.837558	0.072891	0.0444303
0.651674	0.746044	0.0492105	0.0304314
1.07751	0.993451	0.0468811	0.0342172
1.51664	1.23433	0.0330096	0.0210962
1.13973	1.2425	0.0090523	0.0079321
0.800804	1.13396	0.0055855	0.0062446
0.729481	1.0744	0.0042543	0.0063258
0.475935	0.838295	0.0032494	0.0048927
0.712723	0.293545	0.0029893	0.0057605
0.447894	0.234744	0.002541	0.005334
0.759542	0.352087	0.0026864	0.0048742
0.49766	0.352505	0.0030044	0.0055516
0.432316	0.365135	0.0046822	0.0083678
0.453452	0.501629	0.0058918	0.0136607
0.449157	0.538406	0.0715194	0.0515887
0.34592	0.348572	0.11222	0.071489
0.0230726	0.0237339	0.153407	0.0943289
1.31699	0.44354	0.133679	0.0987424
1.48928	0.585542	0.0748553	0.0653297
1.30688	0.619897	0.0755032	0.0622981
1.44103	0.645915	0.0875502	0.0725981
1.24828	0.671511	0.0480308	0.0634215
1.08635	0.751233	0.0488717	0.0731587
1.28592	0.796933	0.0606594	0.140467
1.04248	0.691758	0.161479	0.406153
0.988668	0.764903	45.8249	207.442
0.999362	0.763143	0.0369101	0.0412502
0.890231	0.837321	0.0353851	0.0421726
0.805266	0.899571	0.0295004	0.0429923
0.663378	0.853974	0.029597	0.039771
0.576225	0.729137	0.037594	0.046044
0.434084	0.468461	0.0383445	0.0492975
0.374466	0.328423	0.0325599	0.0502818
0.290933	0.169579	0.0183501	0.0614967
0.680304	0.273114	0.0247438	0.0682641
0.660768	0.237826	0.0316642	0.0606874
0.64359	0.172252	3.99516	1.0852
0.059955	0.0213724	5.65639	1.80411
0.720807	0.49921	0.448464	0.193462
0.882821	0.567612	0.648339	0.298316
1.03321	0.53442	0.313621	0.227231
0.911703	0.529627	0.129965	0.111662
0.751711	0.501191	0.110651	0.112994
0.917598	0.538365	0.113392	0.102809
0.958606	0.528203	0.0598701	0.0865603
1.00997	0.566233	0.194148	0.154181
1.09628	0.703295	0.130661	0.142352
1.18234	0.772729	0.0035382	0.0155154
1.30739	0.629282	0.0062553	0.0181928
1.26807	0.619463	0.0759287	0.129146
1.07304	0.559521	0.0693243	0.092154
0.947575	0.54044	0.0227833	0.0538618
0.870611	0.721803	0.0291551	0.0565005
0.818066	0.678739	0.0304853	0.0535245
0.892589	0.545814	0.0292906	0.0454196
1.1106	0.550529	0.0729374	0.0925473
0.837939	0.60046	0.0312261	0.0505243
0.862695	0.587044	0.0189736	0.0201249
0.486713	0.314209	0.0149397	0.0201879
0.472988	0.187947	0.125573	0.0885613
0.483513	0.130145	0.0888935	0.0616362
0.260366	0.0825877	0.143751	0.0866407
0.489745	0.282355	0.0894923	0.07196
0.421874	0.31247	0.12255	0.082799
0.374298	0.199076	0.0911827	0.100846
0.478882	0.263516	0.152451	0.137675
0.346931	0.171167	0.157152	0.143629
0.0825223	0.0472713	0.173452	0.194787
0.0874063	0.158787	0.158097	0.191082
0.136583	0.359409	0.0090523	0.0079321
0.278808	0.403378	0.0055855	0.0062446
0.0989426	0.148211	4.85115	1.93836
0.177086	0.508635	0.343391	0.302705
0.0072418	0.0245115	0.135825	0.10817
0.0056418	0.0129945	0.0671701	0.0382933
0.0058102	0.0043588	0.0439162	0.0344411
1.15615	0.818465	0.0354659	0.0307814
0.918524	0.767052	0.0228061	0.0233189
0.922903	0.617789	0.0221917	0.023664
1.19657	0.687849	0.0278429	0.0274115
1.09199	0.603329	0.0265415	0.0439558
0.928882	0.673909	0.0354823	0.0633353
0.997089	0.578814	0.0421812	0.0853233
1.04551	0.643332	0.0217687	0.0682586
1.24836	0.562664	0.118844	0.22256
1.61954	0.74056	0.0665558	0.150061
1.39682	0.753857	0.0459151	0.0975109
2.06693	0.976773	0.0308789	0.0878436
2.75044	1.78212	0.0192372	0.051553
2.379	1.96672	0.131044	0.0899713
1.86282	2.04813	0.092598	0.0758082
2.14583	2.38916	0.0854545	0.0680454
1.66064	2.3663	0.0560457	0.0505961
1.56009	2.42157	0.0866765	0.065389
1.90483	2.55562	0.0815287	0.0752055
1.73347	2.36858	0.0634576	0.0647233
1.35732	1.79369	0.0685382	0.0966155
0.743543	1.27478	0.0422645	0.0689308
0.419517	0.745467	0.0362135	0.0682475
0.326805	0.606485	0.0175873	0.0466299
0.800635	0.599781	0.0355029	0.0783977
0.69824	0.454402	0.0443721	0.143895
0.792383	0.422638	0.0149573	0.0706278
0.789099	0.371708	0.0299041	0.14612
0.673146	0.306065	0.0623819	0.0366705
0.586582	0.320385	0.264857	0.158681
0.555594	0.35855	0.380964	0.31038
0.655379	0.399858	1.60768	1.26139
0.550879	0.337775	0.378906	0.343956
0.302217	0.295079	0.0432799	0.0563561
0.290428	0.321478	0.177648	0.222253
0.152077	0.260402	0.0196316	0.0296894
0.0515344	0.126049	0.0202354	0.0356673
0.0299775	0.0720202	0.0265647	0.0440957
0.127741	0.270895	0.0320199	0.0464862
0.226684	0.269144	0.0506297	0.0704812
0.0726702	0.135155	0.0602382	0.110925
0.0019367	0.0064829	0.0633878	0.102126
0.0056418	0.0459862	0.0819439	0.136372
0	0.0056971	0.0809916	0.13366
0.633064	0.513927	0.0442347	0.0806066
0.704303	0.479164	0.18213	0.690661
0.632138	0.522391	0.0189658	0.0512751
0.581782	0.512712	0.02745	0.0674976
0.485029	0.522678	0.0193208	0.0851212
0.54911	0.545609	0.0224041	0.081974
0.544984	0.493562	0.0302189	0.140705
0.465914	0.442926	0.0254368	0.021826
0.360741	0.411932	0.0166102	0.0205829
0.151319	0.374982	0.0298259	0.0375277
0.183654	0.374655	0.0266089	0.0902806
0.27485	0.38952	0.0940286	0.226395
0.150309	0.231789	0.0405495	0.0842911
0.0124626	0.0022346	0.490696	0.615166
0.893683	0.187551	0.000254383	0.000330848
0.532353	0.129601	0.403508	0.187852
0.291775	0.0586042	0.215614	0.11172
0.239062	0.0563818	0.204142	0.16365
0.681146	0.217276	0.0763734	0.0669824
0.539342	0.183503	0.0315831	0.0549902
0.434337	0.232698	0.024986	0.0518278
0.607465	0.385926	0.0264454	0.0489385
0.485534	0.366625	0.0351462	0.0604183
0.713481	0.478337	0.024951	0.0610028
0.493702	0.52781	0.000254383	0.000330848
0.565531	0.33209	0.000231285	0.000325336
0.503218	0.405392	0.000167469	0.000260154
0.317374	0.24579	0.000212284	0.00034026
0.0049682	0.0084966	0.000400234	0.000709135
1.05452	1.04312	0.0004593	0.000808036
0.601655	0.783746	0.000395159	0.000648696
0.351815	1.14075	0.0011745	0.0018004
0.50406	1.08402	0.0107428	0.0309611
0.216411	0.505226	0.0125542	0.0372708
0.0698914	0.128394	0.0220958	0.0588873
0.0396612	0.0176848	0.015958	0.0600338
0.177086	0.235599	0.02137	0.0348031
0.20538	0.258306	0.0191612	0.0391821
0.324026	0.318502	0.319594	0.278073
0.20799	0.363588	0.122518	0.263672
0.308111	0.441518	0.207824	0.244316
0.353836	0.459375	0.000167469	0.000260154
0.309543	0.354928	0.0671739	0.142548
0.110479	0.0476929	0.0420458	0.117453
0.193843	0.26862	0.0365784	0.102479
0.39316	0.54182	0.0345846	0.078005
0.472735	0.553766	0.0233159	0.0771234
0.385329	0.361534	0.0318894	0.023285
0.414969	0.49648	0.026762	0.0272494
0.477956	0.338671	0.0259687	0.0271319
0.013052	0.0058813	0.0251477	0.0229339
0.576393	0.40639	0.022719	0.0267017
0.845854	0.628074	0.0178014	0.0256236
1.09671	0.860158	0.0141599	0.0229704
0.863537	0.862851	0.018407	0.0276053
0.558626	0.540948	0.0204539	0.0285937
0.408991	0.298374	0.0241873	0.035945
0.83516	0.407675	0.0295083	0.0410235
0.896546	0.495858	0.0270609	0.0452989
0.882989	0.460476	0.0343279	0.0416566
1.12997	0.579342	0.0263124	0.048291
1.01081	0.45049	0.0257324	0.0341946
0.90143	0.535971	0.0087429	0.0059187
0.909598	0.454427	0.02137	0.0348031
0.541869	0.443143	0.0191612	0.0391821
0.548858	0.36651	0.000167469	0.000260154
0.565783	0.382362	0.122518	0.263672
0.402254	0.33403	123.528	240.444
0.39636	0.354232	0.308879	0.998703
2.75044	1.78212	0.0138318	0.0127941
2.379	1.96672	0.0188548	0.0164349
1.86282	2.04813	0.0240653	0.0220718
2.14583	2.38916	0.0248134	0.0252776
0.668262	0.221451	0.0146973	0.020448
0.608308	0.243679	0.0416071	0.0334067
0.149467	0.0441608	0.0486628	0.0403694
0.176581	0.115101	0.0594826	0.0458716
0.367393	0.216351	0.145822	0.12192
0.286555	0.161136	197.247	160.427
0.229463	0.137332	0.0596301	0.0785163
0.724344	0.762059	0.0094545	0.0146814
0.328153	0.494241	0.0101196	0.0170449
0.215232	0.357461	0.0071666	0.0151069
0.177255	0.234339	0.0084522	0.0158005
0.0893431	0.0438334	0.0065398	0.0188949
1.19447	0.481496	0.0103847	0.0241386
1.39968	0.590036	0.0130034	0.0433542
1.26487	0.7335	0.0688545	0.0597438
1.45441	0.933402	0.0706428	0.0520172
1.50452	1.13751	0.0407189	0.039586
1.28272	1.01142	0.0125547	0.0128939
1.24878	0.909091	0.0200344	0.019621
0.553068	0.677286	0.0172339	0.0171851
0.431137	0.569053	0.0180409	0.0178267
0.31308	0.468281	0.0131757	0.0143532
0.230052	0.533401	0.0074012	0.0095439
0.160329	0.371283	0.0032939	0.0061658
0.181381	0.350753	0.0023599	0.0047121
0.258009	0.214563	0.0023628	0.0049598
0.261124	0.246679	0.0026677	0.0057016
0.149635	0.207208	0.0036489	0.0160107
0.154351	0.257332	0.0082166	0.033831
0.176834	0.277693	0.0292016	0.0367715
0.14433	0.303605	0.0937468	0.136381
0.166981	0.330891	0.0420905	0.0798944
0.132036	0.294597	0.0940309	0.0982783
0.0297249	0.0520926	0.0501099	0.0649026
0.611423	0.227664	0.0434158	0.0533169
0.750616	0.331206	0.0530711	0.0649119
0.82455	0.418607	0.0306392	0.0437882
0.763584	0.462248	0.0336666	0.0551719
0.860758	0.506814	0.0510471	0.0546971
0.921471	0.615121	0.0629981	0.0750808
0.915998	0.510976	0.0894819	0.0950136
0.672304	0.458573	0.092078	0.0978386
0.67062	0.505775	0.13874	0.132137
0.6526	0.595107	0.208834	0.171428
2.04302	2.35504	0.0865575	0.0675384
0.29607	0.441829	0.0528216	0.0535864
0.308785	0.442578	0.047264	0.0486713
0.170181	0.346313	0.0308171	0.0353845
0.630959	0.45094	0.0272216	0.0334654
0.47063	0.48024	0.0354372	0.0442371
0.362088	0.377426	0.0241391	0.0375289
0.385834	0.465309	0.0274671	0.0396992
0.330595	0.460697	0.0208723	0.0418083
0.313585	0.614785	0.0198771	0.040931
0.277881	0.453735	0.0226082	0.0358687
0.138941	0.333171	0.0163368	0.0344585
0.261882	0.46323	0.0278195	0.0386303
0.264661	0.501064	0.0024887	0.0086218
0.656726	1.02646	0.0086978	0.0468283
0.299438	0.695126	0.0191568	0.0812605
0.143488	0.501002	0.0107649	0.0233243
0.0936376	0.338324	0.0075744	0.0219175
0.0477451	0.174724	0.0064251	0.0192193
0.0010105	0.0074365	0.009062	0.0191694
0.659842	0.38618	0.0101421	0.0186662
0.819918	0.33065	0.0109484	0.0219423
0.659252	0.286558	0.0084541	0.0249191
0.366803	0.162499	1.28509	2.71704
0.171444	0.103285	0.137079	0.328946
0.0904377	0.0524691	0.0513974	0.180781
0.170518	0.114458	0.0410051	0.07715
0.272324	0.262207	0.0539985	0.0842306
0.147782	0.136714	0.0611192	0.0970623
0.306259	0.196624	0.0024887	0.0086218
0.102816	0.0735796	0.0134769	0.0462499
0.656474	0.665552	0.0211106	0.0739852
0.544226	0.712913	0.0100223	0.0150501
0.689146	0.770654	0.0084078	0.0148928
0.563173	0.734011	0.0079402	0.0134748
0.512565	0.629134	0.0056951	0.0130812
0.57092	0.61289	0.0071834	0.0136156
0.439474	0.452381	0.0059543	0.0130976
0.264324	0.359913	0.0067465	0.0142196
0.315185	0.37549	0.0072549	0.0151907
0.275355	0.338847	0.0090962	0.0168538
0.272155	0.332111	0.0072445	0.0139777
0.328321	0.442394	0.0080901	0.0128521
0.0527975	0.148047	0.00999	0.0148489
0.299186	0.598107	0.0133042	0.0159779
0.290091	0.527454	0.0153714	0.0194362
0.143404	0.467172	0.0129783	0.0189044
0.184749	0.499844	0.0135394	0.0182858
0.108795	0.374577	0.0186018	0.024311
0.100037	0.302111	0.0179944	0.024059
0.106184	0.206177	0.019308	0.0243974
1.3852	0.898151	0.0195914	0.03188
1.39437	0.761641	0.0126896	0.0346327
1.07506	0.682103	0.0108142	0.0355218
0.860001	0.788011	0.0115438	0.0370432
0.598203	0.556558	0.0140282	0.0444771
0.485029	0.356577	0.0156099	0.0473479
0.214895	0.158222	0.0136547	0.043696
0.202685	0.25497	0.0574749	0.0253353
0.132204	0.22026	0.0467472	0.0307998
0.102479	0.257103	0.0302384	0.0270338
0.0872379	0.155316	0.026977	0.0244584
0.166813	0.256407	0.0254459	0.024197
0.10189	0.0944526	0.0263178	0.0223531
0.0607129	0.139109	0.0198038	0.0197148
0.0901851	0.134066	0.0263422	0.0195797
8.05671	5.15771	0.0283791	0.0190556
6.34294	5.03474	0.047258	0.026798
11.4429	11.0047	0.085301	0.0452937
0.795667	0.273904	0.107428	0.0451406
1.22133	0.458741	0.0971779	0.0442125
1.81936	0.770568	0.0857104	0.0394017
0.779752	0.168581	0.0784983	0.037603
0.996078	0.248852	0.0722057	0.0420508
0.583214	0.223452	0.0595438	0.0322604
0.369919	0.219278	0.0571909	0.0323369
0.50827	0.329622	0.053279	0.0344119
0.288323	0.371205	0.0306878	0.0244456
0.290007	0.444813	0.032976	0.026882
0.321332	0.439701	0.0306924	0.0206204
0.337163	0.428581	0.0327874	0.019715
0.227778	0.411793	0.0481847	0.0237029
0.146519	0.471432	0.0266627	0.0183657
0.127404	0.307816	0.0307277	0.0206646
8.05671	5.15771	0.0381334	0.032246
6.34294	5.03474	0.0243325	0.0213464
11.4429	11.0047	0.031619	0.0287263
10.9007	11.3382	0.0332335	0.0245334
10.7646	12.3651	0.0491822	0.0432106
9.46523	11.2184	0.024356	0.0273475
6.13133	8.0329	0.0111176	0.0147536
5.97007	7.76634	0.013848	0.0183856
7.24487	8.79435	0.0085566	0.0152097
4.76903	5.40549	0.0130879	0.0269024
0.655126	1.39613	0.0141278	0.0511593
0.546668	1.20007	0.0150626	0.0591018
0.426337	0.840173	0.0172064	0.0911366
0.284534	0.791506	0.000997501	0.0025734
0.132288	0.431835	0.000933109	0.0032555
0.176834	0.361918	0.000846663	0.0024277
6.81929	7.07103	0.0010219	0.003192
4.79488	6.1158	0.0012329	0.0044129
0.554668	0.667958	0.003739	0.0101762
0.463051	0.70016	0.0069024	0.0168825
0.364698	0.234638	0.0093824	0.0280553
0.169676	0.270016	0.017767	0.0466877
0.253293	0.465309	0.0289799	0.0638895
0.0534711	0.127841	0.0335263	0.0792018
4.79488	6.1158	0.0765408	0.127191
0.554668	0.667958	0.0996859	0.142568
0.287818	0.250194	0.0625053	0.0452837
10.7646	12.3651	0.0239234	0.020652
0.332447	0.476773	0.0218373	0.0175731
6.13133	8.0329	0.0144702	0.013696
1.72522	0.918942	0.0095487	0.0120968
1.7387	0.977694	0.0035875	0.0052023
3.98844	1.99654	0.0022841	0.0047003
0.338763	0.44647	0.0024822	0.0053875
0.218516	0.335778	0.0028197	0.0055584
0.241841	0.379484	0.0100396	0.0167469
0.184496	0.381093	0.0108726	0.0222803
0.150477	0.311733	0.0187186	0.0346755
0.243188	0.405588	0.16115	0.095163
0.16395	0.401004	0.0500034	0.0468806
0.0838696	0.232071	0.0331157	0.0428293
0.046482	0.104222	0.0045364	0.0060992
1.50679	0.573358	0.0217956	0.046509
1.44448	0.554609	0.0025851	0.0055325
1.11944	0.604414	0.0594512	0.0664255
0.82455	0.62081	0.0426482	0.0474499
0.827076	0.638969	0.0204886	0.021992
1.03128	0.695437	0.011368	0.0181203
0.772342	0.671216	0.0062114	0.0174631
0.624896	0.665118	0.0053705	0.0175864
0.598455	0.717865	0.0051239	0.0195482
0.586245	0.650118	0.009383	0.0336898
0.589108	0.608965	0.0154547	0.0539492
0.485113	0.533085	0.019376	0.0772084
0.465493	0.478525	0.0373377	0.051074
0.343983	0.425782	0.0428693	0.0563578
0.436358	0.391546	0.0217386	0.0507424
0.291523	0.395622	0.0202214	0.0454088
0.341963	0.336015	0.012991	0.015389
0.224494	0.255527	0.012919	0.0146125
0.000673652	0.0059427	0.0089606	0.0121284
1.67731	0.292399	0.0064723	0.0106792
1.0541	0.230508	0.0050207	0.0100777
0.160161	0.0406329	0.001397	0.0032752
1.27068	0.383786	0.0015478	0.0036004
1.75343	0.458389	0.0016554	0.0036089
2.49344	0.788821	0.0024569	0.0052421
3.98844	1.99654	0.0037954	0.0075843
4.07231	2.17203	0.0053224	0.0080667
2.77326	2.09663	0.0058873	0.0083729
0.0677862	0.0779588	0.008259	0.0084548
0.108121	0.0873394	0.0075715	0.0095095
6.81929	7.07103	0.0129509	0.017419
4.79488	6.1158	0.014024	0.0214349
0.554668	0.667958	0.0123684	0.0175324
0.463051	0.70016	0.0107605	0.0183649
10.7646	12.3651	0.0140624	0.0276449
0.169676	0.270016	0.0489083	0.0577404
0.0052208	0.0075143	0.0994465	0.112749
0.0534711	0.127841	0.118005	0.117015
2.21935	1.51796	0.107945	0.086962
1.91738	1.23582	0.214715	0.178272
1.50687	1.02194	0.562585	0.496791
1.24903	0.940867	0.661763	0.532002
1.07338	1.10425	7.40689	5.03107
0.900672	1.03942	0.255528	0.197321
1.13232	0.901896	0.215612	0.1773
0.425664	0.210871	0.173808	0.253303
0.328237	0.214448	0.144757	0.248981
0.482924	0.286714	0.0947624	0.117292
0.490166	0.300678	0.0696567	0.107156
0.441495	0.251758	0.0729228	0.0682561
0.26424	0.163362	0.0962391	0.091159
0.0083364	0.0050136	0.0509414	0.0860307
0.0071575	0.0045757	0.0578862	0.0820549
0.0324195	0.0145006	0.0564744	0.0877169
0.212284	0.16089	0.318074	0.565714
0.480566	0.358382	39.8478	185.309
0.442589	0.430922	1.12568	1.7997
0.350888	0.356262	2.55424	2.63558
0.190643	0.212516	1.70349	2.38073
0.520143	0.451603	0.000219547	0.000641172
0.239399	0.383745	0.000190216	0.000569417
0.239988	0.457836	0.000118446	0.000496344
0.0764595	0.220423	0	233.896
1.16508	1.05646	0.000157176	0.000557716
1.20744	1.23293	0.000104501	0.000465399
1.05014	1.20581	0.000219547	0.000641172
0.876084	1.09114	0.000190216	0.000569417
0.745227	1.16159	0.000118446	0.000496344
0.821603	1.13571	0.000147706	0.000549617
0.489661	1.0461	0.000157176	0.000557716
0.493702	0.848567	0.000104501	0.000465399
0.241252	0.594768	0.000289341	0.000992341
0.604687	0.635576	0.000107504	0.000340621
0.216832	0.372997	15.9391	290.602
0.443179	0.154489	7.94247e-05	0.00036415
1.07043	0.45385	0.000127021	0.000552971
0.875242	0.561555	0.000281927	0.0012661
1.11439	0.606763	0.000392801	0.0016053
1.05688	0.759755	0.000427474	0.0018726
1.79082	1.35998	0.000704866	0.0021519
1.61441	1.16912	0.000665903	0.0024207
1.7136	1.26352	0.0011027	0.0029484
1.75368	1.28135	0.0015455	0.0031133
1.80522	1.45415	0.0021172	0.0049599
1.94862	1.85805	0.0054212	0.0155003
1.69381	2.34449	0.0225646	0.0748434
1.69306	2.49973	0.0868054	0.203954
1.56035	2.42193	0.228046	0.564018
1.4262	2.25394	0.111551	0.0830319
0.52048	1.68872	0.156189	0.097727
0.347268	1.05728	0.147894	0.103114
0.291607	0.763426	0.126955	0.105971
0.0426927	0.136322	0.0702409	0.079555
0.66641	0.795186	0.0661844	0.0650301
0.989258	0.884506	0.0580597	0.0672558
0.731502	0.681121	0.0515483	0.0595635
0.315016	0.338872	0.0528908	0.0632944
0.312406	0.438486	0.0423499	0.0534218
0.681062	0.708051	0.0301195	0.0449726
1.40869	1.24318	0.0250741	0.0396397
0.137341	0.0548552	0.0266443	0.039134
0.450841	0.338721	0.0217505	0.0355833
0.558794	0.431859	0.0224094	0.0343857
0.581614	0.557028	0.0211176	0.0366845
0.713818	0.648198	0.0226979	0.0338949
0.644853	0.583218	0.0227114	0.0350308
0.713987	0.754524	0.0302161	0.0493976
0.53109	0.643561	0.0162832	0.0260933
0.805266	0.638024	0.0146525	0.0217581
0.60435	0.53259	0.0099969	0.0221166
0.595508	0.467565	0.0131189	0.0242476
0.647463	0.508713	0.0106354	0.0235023
0.570751	0.40195	0.0106921	0.0257531
0.608308	0.36924	0.0066211	0.0138878
1.05174	0.606816	0.0064332	0.0128625
0.979995	0.735141	0.00588	0.0135764
0.984879	0.749944	0.0062978	0.0172023
1.0818	0.918484	0.0079047	0.021204
1.11633	1.01479	0.0103902	0.0334219
0.887705	0.819407	0.012503	0.0343665
0.768805	0.883822	0.0189644	0.0479093
0.903956	0.966095	0.0405335	0.0641152
0.643085	0.952499	0.0292151	0.0774755
0.633064	0.963942	0.0365973	0.0583409
0.744048	0.872878	0.0267766	0.0565615
0.520312	0.811512	0.027091	0.0559384
0.601992	0.618121	0.0256048	0.0439984
0.450589	0.371082	0.0354383	0.0510066
0.0117889	0.0044243	0.0121005	0.0143814
1.36625	3.01059	0.0098237	0.0143052
0.952628	2.5676	0.0151966	0.0179294
0.623717	1.59775	0.0203449	0.0243965
0.167823	0.668122	0.0188779	0.0234724
0.157971	0.495494	0.0501558	0.0396669
0.147193	0.382173	0.041176	0.0335579
0.0437032	0.125038	0.0527144	0.0458717
0.821771	0.940974	0.0388575	0.0426223
0.885684	1.03665	0.101502	0.107658
0.656474	1.05176	0.100545	0.0329968
0.499681	1.06915	0.0774499	0.0299977
0.505323	1.11771	0.057283	0.0263713
0.695461	1.08783	0.0423536	0.0216981
0.759374	1.03344	0.0323113	0.0212145
0.615886	0.912713	0.0302525	0.0183421
0.401917	0.876005	0.0324114	0.021199
0.0543132	0.0849124	0.0332725	0.0223657
0.141298	0.250722	0.0369498	0.023798
0.139025	0.361583	0.0479289	0.0252344
0.413033	0.574627	0.0627015	0.0320237
0.445284	0.513604	0.0846652	0.0530953
0.384571	0.451599	0.0809067	0.0558158
0.423137	0.361038	0.114492	0.0784174
0.169002	0.120392	0.0919271	0.108303
1.36625	3.01059	0.0414828	0.0596893
0.952628	2.5676	0.0136444	0.0360452
0.623717	1.59775	0.0208913	0.0432323
0.280829	0.712635	0.062092	0.0700979
0.202517	0.524818	0.11842	0.10623
0.205127	0.478165	0.0777274	0.082744
0.0074102	0.0243519	0.35594	0.165316
0.0524606	0.105646	0.269803	0.132942
0.126731	0.345993	0.250721	0.143089
0	0.0064788	0.0760301	0.0760899
0.975785	0.873091	0.041999	0.0496488
1.20129	1.09054	0.0386256	0.0431339
1.11321	1.23609	0.0305086	0.0382357
1.01747	1.33265	0.0341191	0.0326176
1.1554	1.44986	0.0290653	0.0380902
0.967532	1.64329	0.0268313	0.0408602
1.1975	1.67835	0.025633	0.0335051
1.03077	1.67659	0.0185093	0.0300812
1.04138	1.62302	0.0257295	0.0349417
0.934776	1.4473	0.0318555	0.0377841
1.07767	1.47649	0.0303754	0.0344627
1.09662	1.56453	0.03493	0.0407146
1.37442	1.61451	0.0326198	0.0409488
1.28718	1.41473	0.0423195	0.0449237
1.47774	1.31229	0.050408	0.043655
1.29956	1.21506	0.0398356	0.0398476
1.12357	1.21018	0.0560926	0.0479733
1.2284	1.22675	0.042202	0.0397863
1.10454	1.06741	0.0544927	0.0451304
1.01225	1.00076	0.0549491	0.0489372
1.14647	1.07121	0.0468032	0.0456472
0.878695	1.05729	0.054021	0.0423614
0.552563	1.11513	0.0434673	0.0359708
0.485029	1.17807	0.0443437	0.038832
0.445284	1.05657	0.0603467	0.0364705
0.364109	0.853626	0.0558701	0.0260683
0.31308	0.702198	0.733454	0.254731
0.284534	0.673283	0.840703	0.295289
0.286218	0.555031	1.30567	0.34418
0.16555	0.212066	0.417216	0.101906
0.930987	0.420072	0.323483	0.0821901
1.17316	0.499766	0.343835	0.08233
1.59959	0.521384	0.0997741	0.0331704
1.01157	0.492825	0.0996848	0.0465201
0.93166	0.615898	0.0571864	0.0348493
0.917093	0.614826	0.473965	0.273899
0.922061	0.648346	5.56275	5.3191
1.21544	0.763352	0.190982	0.164424
1.20769	0.889	0.0352704	0.0328655
1.52262	0.836854	0.0354105	0.0358637
1.51092	0.750186	0.0436987	0.0433441
1.36111	0.570723	0.0305563	0.03181
1.23657	0.485519	0.0326176	0.0348445
1.42764	0.443577	0.0243844	0.0242054
1.53298	0.515724	0.0251613	0.0300224
1.78602	0.607115	0.0157739	0.0245418
1.96639	0.696522	0.0167703	0.0234196
1.74493	0.751422	0.0183203	0.02287
2.44182	0.978251	0.0135213	0.0209924
2.20604	0.922335	0.0122373	0.0199141
2.18491	1.04349	0.0081994	0.0124383
2.41353	1.42164	0.007171	0.0113668
2.11965	1.27771	0.0058561	0.008958
2.65714	1.32003	0.0052432	0.007864
2.64206	1.17472	0.0043966	0.0062296
2.42548	0.882255	0.0031072	0.0046271
2.14853	1.09433	0.001978	0.0034929
2.0271	1.00803	0.0020888	0.0031282
1.21451	0.759407	0.0019344	0.0028899
1.56405	1.01459	0.0735487	0.0598586
1.21965	0.819349	0.302154	0.208141
1.57997	0.862446	0.0748231	0.0537375
0.876926	0.569703	0.123044	0.0719201
0.882568	0.732763	0.0970471	0.0661222
1.15607	1.13442	0.186515	0.114908
1.06277	1.04335	0.0615233	0.0504782
0.929892	1.22224	0.0541419	0.0488126
0.587003	0.892208	0.0339251	0.0299366
0.580014	1.009	0.0168391	0.0247101
0.618749	1.2335	0.0176672	0.0199637
0.565952	0.797891	0.0356204	0.043302
0.326553	0.725609	0.0288575	0.0213987
0.283355	0.758723	0.195754	0.205068
0.247651	0.718528	0.129881	0.144232
0.141888	0.555714	0.0979692	0.0932505
0.144835	0.344479	0.0725872	0.0567508
0.126394	0.309314	0.0762415	0.0737071
4.15921	6.47525	0.0887519	0.0769251
3.55831	6.57435	0.1044	0.070527
2.73882	5.22465	0.143765	0.0759142
1.79436	4.62915	0.10048	0.0991122
2.39475	5.07754	201.231	211.633
1.94862	4.50082	0.0850632	0.185738
1.44953	3.83641	0.239536	0.325346
1.32196	2.6604	2.06345	2.31436
1.04483	1.88967	4.30762	5.64829
0.603087	1.33347	0.286471	0.359539
0.477619	0.928053	0.149429	0.183956
0.457157	0.74525	0.0823699	0.0803863
0.426169	0.744448	0.0562962	0.0406452
0.429116	0.527282	0.000167469	0.000260154
0.334973	0.354244	0.000212284	0.00034026
0.185507	0.24852	0.0222651	0.0235178
0.0424401	0.0601512	0.0200368	0.0229825
2.13716	2.39768	0.0189795	0.0214116
2.2468	2.43305	0.0163449	0.0198996
2.10996	2.32683	0.015616	0.0164876
0.614286	0.345572	0.0144493	0.016522
0.711124	0.453346	0.0192607	0.0221469
0.867832	0.464904	0.0211552	0.0278791
1.20424	0.768697	0.0162254	0.0249803
1.4406	0.857228	0.020991	0.0318842
1.57256	1.1006	0.0327082	0.0409451
1.4454	1.354	0.041073	0.0327721
2.06996	2.21953	0.0412182	0.0329055
1.65786	2.52265	0.0045364	0.0060992
1.58089	2.53719	0.0105057	0.0178348
1.70998	2.49255	0.0025851	0.0055325
1.16432	1.43613	0.0022715	0.0048018
0.774363	1.17337	0.0029123	0.0055655
0.57673	0.789996	0.0153993	0.0210121
0.267945	0.42491	0.0101665	0.0232779
0.15755	0.215713	0.0149653	0.021208
0.574372	0.245303	0.0128127	0.0198632
0.580519	0.244906	0.0156401	0.0301047
0.753227	0.328902	0.0203061	0.0483091
0.85638	0.593695	0.0281473	0.056041
0.716597	0.685307	0.125881	0.0523042
1.87898	1.86805	0.118877	0.0470381
0.47164	0.744186	0.113857	0.0485253
1.49155	2.36044	0.0555511	0.019937
1.55698	2.20012	0.0574161	0.0203371
0.2122	0.468899	0.0550363	0.0221274
1.01191	0.315457	0.0423498	0.0200632
0.825139	0.380172	0.0358776	0.0215337
0.465325	0.384445	0.0329133	0.0217917
0.542121	0.446	0.0372578	0.0233406
0.946228	0.751021	0.0259522	0.0220646
0.809645	0.954291	0.036333	0.0282244
0.512733	1.06593	0.0309539	0.0296042
0.42238	1.02275	0.0375865	0.0319502
0.374213	1.05566	0.0385075	0.0333334
0.279566	0.742238	0.03868	0.035857
0.20538	0.530135	0.0394446	0.0409952
0.136246	0.401446	0.0267208	0.0383237
0.0881642	0.279007	0.023002	0.0422103
0.0410085	0.102818	0.0329447	0.0749301
0.848212	0.506859	0.0661834	0.11681
0.768805	0.670574	0.032345	0.0315726
0.665736	0.673377	0.0299562	0.038359
0.648474	0.630383	0.0343591	0.0345183
0.387602	0.669006	0.0497452	0.0577155
0.471219	0.782449	0.0383438	0.0464845
0.353751	0.895814	0.0422947	0.0641664
2.21977	3.84816	147.437	183.869
1.84917	1.30912	0.0757919	0.0793968
1.59352	1.4239	0.0295848	0.0397876
1.96647	1.72251	0.0844122	0.0953271
1.99418	1.66787	0.0016904	0.0031116
1.89363	1.89525	0.0017346	0.0028978
1.6491	2.012	0.0011891	0.0023717
1.52548	2.26416	0.0011496	0.0020859
2.21977	3.84816	0.0011489	0.0022019
2.18406	3.75663	0.901712	0.24962
2.3358	3.76545	1.09585	0.273325
1.82509	2.8794	0.418906	0.148593
1.5942	2.35561	0.51843	0.19856
1.79958	2.01679	0.005	0.0044705
1.52489	1.60363	0.164278	0.31173
1.87073	1.41609	0.0368329	0.0744208
1.43749	1.335	0.0509621	0.0981996
1.01856	1.01301	28.4838	18.4121
0.832718	0.941133	0.457389	0.296453
1.04568	1.09604	0.115984	0.148111
0.825813	1.04218	0.072731	0.0862055
0.559384	0.813145	0.164282	0.127898
0.621696	0.542724	0.0672631	0.0675391
0.46482	0.389684	0.0631685	0.0361816
0.48545	0.355951	0.0715768	0.056217
0.679209	0.404606	0.0298755	0.0319604
0.42339	0.259935	0.0237844	0.0273846
0.2202	0.143783	0.0224156	0.0323487
0.259019	0.153974	0.0142847	0.0248761
0.0676178	0.0339617	0.0155529	0.0312734
0.388108	0.22161	0.0155206	0.0323593
0.425158	0.258519	0.0114702	0.0247676
0.263987	0.284483	0.000965425	0.0020339
0.219863	0.279629	0.0122737	0.028084
0.442926	0.405383	0.0424743	0.0823783
0.286555	0.325959	0.049474	0.129603
0.458841	0.317573	0.0912837	0.101578
0.422295	0.295779	0.0579737	0.0962386
0.269124	0.336077	0.0611605	0.0857147
0.324532	0.340165	0.0497693	0.0692063
0.316616	0.363637	0.0432053	0.0564344
0.0922061	0.121264	0.0472138	0.0635431
0.0016841	0.0057912	0.0266598	0.064484
0.0633233	0.0748606	0.0244437	0.0468779
0.107953	0.0823667	0.0033641	0.0060865
0.0719965	0.0744022	0.0039637	0.0064089
0.563678	0.375187	0.0025375	0.0055928
3.18907	1.37361	0.000304351	0.0013339
2.90933	5.37076	0.000107504	0.000340621
2.68762	6.24152	0.000114562	0.000428681
3.21003	6.93204	7.94247e-05	0.00036415
3.31083	7.32866	0.000127021	0.000552971
2.65057	8.21303	0.0669436	0.0416017
0	0.0073097	0.0478413	0.0323821
2.80248	7.35312	0.0324079	0.029915
2.46203	8.10774	0.0297967	0.029419
1.35261	4.38337	0.0307763	0.0324137
3.98229	9.33001	0.023692	0.0277242
2.90933	5.37076	0.0205967	0.0264613
2.68762	6.24152	0.0146597	0.0250717
3.21003	6.93204	0.0103631	0.0255581
3.31083	7.32866	0.0094655	0.024617
2.65057	8.21303	0.0089304	0.0246611
2.78387	7.65976	0.0098298	0.0265051
2.80248	7.35312	0.0077199	0.0255724
2.46203	8.10774	0.135845	0.48376
2.25278	5.71311	0.316421	0.933643
3.98229	9.33001	0.158822	0.162032
0.000673652	0.0090818	0.132219	0.132518
2.91455	9.88098	0.0901633	0.143723
2.46043	7.92027	0.0624165	0.176209
1.71436	5.69314	0.0390815	0.0979774
1.6054	4.85149	0.0265839	0.0830373
1.35775	4.3979	0.0267408	0.0788346
1.67369	3.77831	0.0289265	0.11081
1.21704	3.27148	0.252068	0.134423
1.48456	2.93519	0.288367	0.142199
1.79907	2.67988	0.128579	0.0857945
1.20634	2.08968	0.0843336	0.0695534
0.515091	1.089	0.0879509	0.0994082
0.195864	0.480379	0.041729	0.0533543
0.157298	0.273282	0.0495151	0.0595633
0.0892589	0.16324	0.0482414	0.0702767
0.0139783	0.0241104	0.0772143	0.0934975
0.147025	0.166059	0.0596099	0.0933136
0.502292	0.231302	0.0786105	0.0725946
0.541532	0.260745	0.0572915	0.0524974
0.554668	0.305287	0.116125	0.104679
0.685356	0.31709	0.139302	0.120325
0.735375	0.379124	0.0595558	0.0504201
0.670705	0.413974	0.043795	0.0474723
0.641232	0.537027	0.0600312	0.0560761
0.879537	0.639022	0.0952765	0.0899858
0.806109	0.690481	0.138818	0.125488
0.919114	0.785306	0.777829	0.422977
0.8696	0.7695	6.96414	6.76448
0.81714	0.762194	0.591739	0.559923
0.867495	0.957791	0.0781159	0.111747
0.74708	0.873324	0.101733	0.144755
0.71626	0.777902	0.078855	0.0928641
0.648053	0.783955	0.0419041	0.0825303
0.761816	0.864374	0.0485959	0.0817743
0.608223	0.781278	0.0422896	0.0896274
0.699335	0.772213	0.0405148	0.0848661
0.676683	0.771783	0.0392633	0.0780575
0.457073	0.55253	39.8478	64.6455
0.628096	0.744251	0.38323	0.86376
0.737564	0.809866	0.0592765	0.105794
0.503218	0.823209	0.455436	0.998348
0.571257	0.780742	0.0160207	0.0151716
0.449494	0.73449	0.0290953	0.0275403
0.340531	0.606497	0.0735741	0.142797
0.223316	0.291511	0.0035875	0.0052023
0.0605445	0.105855	0.0022841	0.0047003
0.0784804	0.0982466	0.0024822	0.0053875
0.120415	0.200881	0.0028197	0.0055584
0.005305	0.0100354	0.033888	0.0550623
0.491513	0.265317	0.0271344	0.0349326
0.325542	0.146688	0.0138517	0.0262179
0.0213042	0.0175375	0.0124149	0.0295417
0.194433	0.709987	0.0103298	0.0337923
0.130015	0.513739	16.0636	9.67268
0.0955743	0.235174	0.676392	0.310326
1.23556	1.39307	0.0782552	0.0332021
1.13906	1.56592	0.0823028	0.0385297
0.925682	1.43571	0.056118	0.0326501
1.0125	1.4969	0.0507741	0.0418786
0.855622	1.4608	0.0317932	0.0394076
0.612181	1.23647	0.021963	0.0343171
0.469367	0.930991	0.0312335	0.0461726
0.279313	0.664357	0.0232116	0.0477621
0.280829	0.570776	0.030987	0.0445816
0.220116	0.411183	0.0165095	0.0367479
0.0654284	0.0735468	0.0171256	0.0375043
0.007747	0.0158758	0.0277434	0.0399189
0.444779	0.441048	0.0275593	0.0417581
0.369919	0.539618	1.09445	0.701868
0.428358	0.501023	0.400138	0.259719
0.240915	0.472415	0.235493	0.128331
0.38676	0.4559	0.0684869	0.0426568
0.269713	0.42128	0.0729063	0.0483025
0.247314	0.377606	0.052247	0.0445125
0.24563	0.312105	0.0433659	0.0356596
0.277376	0.295206	0.0447582	0.0286539
0.25944	0.198666	0.0344278	0.0247227
0.0724176	0.0566929	0.0464153	0.0271137
1.57399	1.35376	0.0408536	0.0249726
1.52784	1.35739	0.0453719	0.0262115
1.43362	1.25989	0.0337637	0.0226238
1.09115	1.17491	0.038924	0.0273129
1.02867	0.897427	0.0368764	0.0272841
0.834318	0.73979	0.0414342	0.0308446
0.797856	0.733553	0.0355443	0.0300581
0.824634	0.482249	0.025851	0.0298947
0.794488	0.478787	0.0230732	0.0307179
0.611844	0.393695	0.0182841	0.030238
0.45101	0.365806	0.0225506	0.040361
0.254472	0.199579	0.0151418	0.0405795
0.0940586	0.0822726	0.0193443	0.0467812
0.163697	0.1119	0.0187444	0.0421763
1.81532	0.410327	0.0151646	0.0395271
1.85532	0.485528	0.044004	0.031074
2.01658	0.489363	0.040676	0.0364207
1.87166	0.536041	0.041511	0.041612
1.88521	0.641756	0.0480469	0.0356343
2.01355	0.762775	0.0434583	0.036963
1.67293	0.812191	0.0564464	0.0427973
1.94458	0.871802	0.0880509	0.0383356
1.6315	0.789055	0.0876322	0.0424939
1.58182	0.786243	0.0786686	0.0425574
1.91309	0.911101	0.0632351	0.0475618
2.02567	0.788621	0.0624359	0.0577255
1.68556	0.636563	0.0569641	0.058049
0.982689	0.455692	0.0527983	0.0579905
0.81495	0.415726	0.0282388	0.0564706
0.680388	0.344585	0.030438	0.0528683
0.378171	0.32945	0.0192777	0.0361419
0.459599	0.489003	0.0275543	0.0472809
0.341794	0.667668	0.844852	0.416505
0.403096	0.616815	0.14088	0.134624
0.460862	0.384719	0.0600082	0.0606406
0.426337	0.282801	0.886659	1.22018
0.435769	0.343022	0.0886818	0.0781539
0.41438	0.396101	0.0595052	0.0584886
0.681146	0.462711	0.305834	0.42062
0.671883	0.225589	0.0028039	0.0063627
0.355351	0.154776	0.0033653	0.0071356
0.492945	0.169293	0.0031397	0.0085257
0.532017	0.193841	6.90879	4.79401
0.416485	0.175759	0.140624	0.108545
0.426253	0.315437	0.292897	0.24173
0.533869	0.466668	0.400945	0.221633
0.609318	0.503143	0.280809	0.173922
0.543974	0.504113	0.21088	0.173818
0.658326	0.465371	0.183199	0.156234
0.458504	0.44431	0.254875	0.200611
0.372529	0.419491	0.17803	0.184099
0.404359	0.390825	0.159487	0.127974
0.356446	0.363347	0.162131	0.119659
0.0319143	0.0354392	18.3362	9.63789
0.0209674	0.0038267	0.0326272	0.0653172
0.0138099	0.0029018	0.0181827	0.0451401
0.020799	0.0028404	0.0114338	0.0394764
0.0397455	0.005206	7.42354	4.18463
0.888968	0.599752	1.05414	0.644131
0.723249	0.633865	207.208	252.361
0.582961	0.564174	0.618351	0.771101
0.519975	0.625651	0.393505	0.423014
0.680136	0.927443	0.487992	0.41982
0.622033	1.01623	0.064853	0.0297168
0.60915	0.732039	0.0123687	0.0113201
0.621781	0.624387	0.0105571	0.0094979
0.6638	0.58219	0.0173387	0.0148745
0.70784	0.593834	0.0287294	0.0298047
0.648053	0.558555	0.0090689	0.0145531
0.605192	0.561768	0.01942	0.0201268
0.667589	0.52402	0.0331935	0.0306936
0.730744	0.467953	0.0333132	0.0431393
0.682241	0.504629	0.441791	0.290284
0.681567	0.431029	0.2467	0.184627
0.665736	0.464094	0.196186	0.166351
0.692682	0.424198	0.182951	0.139948
0.667673	0.439689	0.049906	0.0422893
0.649821	0.468637	0.0415259	0.0403449
0.78312	0.454087	0.0417588	0.0440509
0.806445	0.493476	0.0407629	0.0390369
0.642832	0.416254	0.0458238	0.036998
0.874821	0.39094	0.0746626	0.0423388
1.07801	0.371929	0.0918832	0.0484149
0.428527	0.11005	0.0812085	0.0533743
0.37834	0.098263	0.0678587	0.053174
0.511049	0.0996136	0.0549139	0.085934
0.822697	0.148588	0.0237844	0.0273846
0.874989	0.16439	0.0011745	0.0018004
1.00155	0.177331	0.2257	0.468253
1.32591	0.325951	0.0027305	0.0051068
0.822024	0.283661	0.0018042	0.0024186
0.793983	0.357781	0	264.279
0.312995	0.133747	0.0018439	0.0032331
0.0293881	0.0207789	0.0217926	0.0321916
0.264493	0.16838	0.120988	0.15001
0.654369	0.450874	0.0703251	0.0504549
0.606455	0.454177	0.0496862	0.0330757
0.661021	0.48482	0.0018042	0.0024186
0.765437	0.589218	0.0021787	0.0027047
0.705819	0.557544	0.0018439	0.0032331
0.940586	0.690403	0.0073515	0.0100974
0.855369	0.754692	0.0094454	0.0165065
0.771752	0.88787	0.0068743	0.0159959
0.84417	0.871708	0.0084868	0.0188677
1.00273	0.925593	0.0068268	0.0176245
0.891999	1.02402	0.0084575	0.0197091
0.916251	1.10253	0.0095233	0.0174572
1.34107	1.5043	0.0156223	0.0225341
1.28853	1.51028	0.0168707	0.0225455
1.46763	1.66005	0.0286111	0.031143
1.64312	1.82232	0.0133064	0.0262461
1.95174	2.04488	0.0220684	0.0373305
2.15198	2.36968	0.0344197	0.0588589
2.21236	2.88878	0.0132667	0.0210973
2.50481	2.77373	0.0257139	0.0411693
2.65394	2.93179	0.0735555	0.0965524
2.96331	3.26668	0.0275549	0.0422504
2.46927	3.38648	0.016749	0.03821
0.0853854	0.0600776	0.0434091	0.0800476
0.0741017	0.0460067	0.0250338	0.0606674
0.170434	0.490611	0.0026165	0.0076846
0.110395	0.374733	0.000289341	0.000992341
4.15921	6.47525	0.000107504	0.000340621
3.55831	6.57435	0.000114562	0.000428681
0.0078312	0.0127735	0.164883	0.167574
0.0177676	0.0121064	0.147458	0.107476
0.13313	0.355112	0.135222	0.0872683
0.0158308	0.0402031	0.248237	0.141962
0.247146	0.109629	0.0961426	0.0607355
0.0250093	0.0228089	0.0898632	0.0546535
0.18618	0.341741	0.089298	0.0671817
0.0040419	0.0154952	0.0500961	0.0485843
0.202938	0.27083	0.0267443	0.0345169
0.133551	0.214935	0.0193247	0.0306104
0.136162	0.184919	0.0102108	0.0297199
0.0272829	0.028813	0.0089142	0.0320838
0.612349	0.530613	0.0067536	0.0310875
0.123194	0.100326	0.0091182	0.0343418
0.264745	0.210924	0.0080637	0.0313893
0.0175992	0.0316165	0.0123419	0.0413072
0.212453	0.322763	0.109663	0.0263761
0.134815	0.239352	0.0981266	0.0272051
0.315101	0.151849	0.0877691	0.0254386
0.763584	0.359581	0.0730602	0.0241502
0.814866	0.49039	0.0859992	0.0338229
0.458925	0.233762	0.0599516	0.0347685
0.951112	0.505099	0.0285416	0.033226
0.963069	0.416245	0.0262858	0.0361419
0.930987	0.469042	0.0267399	0.0386291
0.767289	0.349542	0.0279122	0.0379831
0.93065	0.564616	0.0493045	0.083088
0.818992	0.545986	0.186927	0.332518
1.11649	0.728519	0.311189	0.156699
0.755248	0.819501	0.354472	0.244948
1.04904	0.876537	0.0986957	0.0813803
0.687293	0.61781	0.233017	0.245554
1.57946	0.866048	0.0376142	0.0449813
0.522501	0.42378	0.065523	0.0725511
0.372782	0.291957	0.0236526	0.0399447
0.0368824	0.0116562	0.249425	0.0747375
0.289418	0.141012	0.112939	0.0384045
0.246472	0.190923	0.129553	0.0413695
0.27805	0.228319	0.0925502	0.03546
0.457915	0.322292	0.0866517	0.0458855
0.568141	0.328452	0.0738761	0.04747
0.379097	0.271002	0.0473064	0.0456815
0.497576	0.318899	0.0335396	0.0414271
0.694788	0.347066	0.0333063	0.0486534
0.671968	0.262374	0.0306903	0.0503247
0.361751	0.263852	0.0205678	0.0486881
0.0085049	0.0066139	0.026028	0.0410057
0.0012631	0.0061964	0.0196424	0.0388953
0.0045471	0.0050464	0.0286523	0.0457327
0.234431	0.129851	0.0163838	0.0410069
0.0723334	0.0546383	0.0276361	0.0593957
0.0537237	0.0402072	0.102944	0.0381178
0.133046	0.144945	0.11241	0.0363284
0.117805	0.190207	0.116141	0.0391851
0.139951	0.140558	0.0916865	0.0386619
0.0635759	0.052727	0.0810746	0.0377089
0.0393244	0.0381281	0.0637894	0.0332064
0.12892	0.119643	0.0616412	0.0323327
0.170518	0.155222	0.0409068	0.0283031
0.276787	0.199739	0.0288867	0.0353429
0.117384	0.0873476	0.0180727	0.0310404
0.0117047	0.0053451	0.0106175	0.0282194
0.528311	0.162049	0.0128008	0.0323094
0.626243	0.27552	0.0125704	0.0358782
0.85158	0.454632	0.0204915	0.0475848
0.436947	0.162507	0.225345	0.11005
0.465999	0.283415	0.0862341	0.0520663
0.165718	0.165351	0.147819	0.0610434
0.0291354	0.0228703	0.169315	0.0790785
1.05704	0.423175	0.171635	0.0741604
10.9007	11.3382	0.23646	0.0794233
10.7646	12.3651	0.184822	0.0636856
9.46523	11.2184	0.182829	0.0561674
6.13133	8.0329	0.197195	0.0564345
5.97007	7.76634	0.212798	0.0551646
0.0027788	0.0068267	0.253121	0.0593237
0.0025262	0.0056194	0.218683	0.0548907
0.0061471	0.0194078	0.176982	0.0480567
0.0145677	0.0072073	0.14098	0.0437249
0.443852	0.289595	0.13188	0.0452371
0.832549	0.650257	0.0948273	0.041177
0.821687	0.69691	0.0769311	0.0450269
0.802151	0.669149	0.0740263	0.0416512
0.777057	0.69955	0.0733331	0.0384074
1.03018	0.80428	0.0496218	0.0413452
0.953217	0.805954	0.0435944	0.0430861
0.789857	0.671572	0.0377361	0.0450158
0.588772	0.573735	0.0309652	0.0415545
0.569573	0.648419	0.0160665	0.0411327
0.489155	0.549403	0.0125434	0.024133
0.454126	0.420363	0.040226	0.0243273
0.342468	0.208604	0.0773735	0.0431552
0.0439558	0.0214911	0.0592991	0.038149
0.250093	0.458855	0.0392057	0.0332722
0.146688	0.367218	0.0360576	0.0332875
1.13148	0.379562	0.0206925	0.0281855
0.834823	0.266316	0.0205309	0.0286497
1.1431	0.674429	0.0213893	0.0314976
1.14714	0.677175	0.030942	0.0529551
1.87898	1.86805	0.0248191	0.048069
0.909514	1.1417	0.0257984	0.0496959
1.49155	2.36044	0.0877363	0.0713574
1.64868	2.57713	0.0936483	0.0624282
1.55698	2.20012	0.108518	0.0651215
1.04239	1.05172	0.0689078	0.0515766
0.526375	0.891189	0.128742	0.0567414
0.753311	0.78939	0.160204	0.058073
0.781352	0.895695	0.132195	0.055085
0.420443	0.598418	0.201792	0.101949
0.204538	0.359815	0.546373	0.363512
0.208916	0.307571	0.327194	0.212865
0.0433663	0.0438089	0.448357	0.302995
0.0162518	0.0170177	3.7388	2.13238
0.0160834	0.005693	0.0294688	0.0888998
0.538332	0.172608	0.0315854	0.0672886
1.09266	0.335712	1032.06	119.174
1.19742	0.350348	1.68361	0.439947
1.09224	0.344217	0.215123	0.0823621
2.20975	0.586426	0.117813	0.0672117
2.28393	0.598193	0.0514088	0.0580637
2.12293	0.631132	0.0242521	0.0394352
2.13177	0.746781	0.0189386	0.0423303
1.80598	0.801513	0.0161716	0.0360401
1.65676	0.811119	0.0108241	0.0408318
1.77128	0.820516	0.0179068	0.0389583
1.34368	0.844737	0.125779	0.0409107
1.31657	0.756259	0.0843184	0.0352655
1.0866	0.768443	0.0398184	0.0333553
1.08256	0.680449	0.124964	0.132499
1.10908	0.709909	0.0244556	0.0299537
1.11405	0.763655	0.0425696	0.0526548
0.79112	0.607983	1.38476	1.40669
0.669357	0.709872	0.124737	0.0716946
0.497744	0.675403	0.18852	0.0955021
0.285965	0.480936	0.0825805	0.0617139
0.254893	0.332655	0.579964	0.190589
0.0794067	0.212762	2.6943	0.946172
0.0314932	0.0598852	0.0878742	0.0875538
0.335394	0.211456	0.0308493	0.0558891
0.39156	0.334096	0.0531022	0.13202
0.648727	0.46824	0.0202046	0.0444799
0.492524	0.466349	0.0753648	0.0361931
0.662957	0.49249	0.0188584	0.0178499
0.454126	0.389602	0.0124985	0.0168471
0.424822	0.380823	0.0102757	0.0163
0.313922	0.352165	0.0080125	0.0171201
0.0062313	0.0057462	0.0107921	0.0188
0.354257	0.274411	0.0148075	0.0193156
0.359477	0.357482	0.014212	0.0209369
0.245883	0.205325	0.0112303	0.0226409
0.0413454	0.0406656	0.0151075	0.0264413
0.0091785	0.0057872	0.019844	0.0374987
2.74092	2.72749	0.0863671	0.0840341
2.15754	2.47946	0.0355543	0.0601544
1.98736	2.70509	0.0345415	0.0610854
2.33538	2.8848	0.0563583	0.135879
2.2484	3.31604	0.0105212	0.0290849
2.5827	3.4653	0.0082056	0.0332775
2.26541	3.21052	0.0075175	0.0264565
1.47622	2.26234	0.0065623	0.0195254
1.52666	2.4863	0.0537405	0.128616
0.10669	0.159892	0.0926645	0.213044
0.078733	0.180278	0.239092	0.262818
0.121426	0.306052	0.140967	0.0854375
0.129341	0.253092	0.0887787	0.0570941
0.123952	0.0243928	0.0764288	0.0422834
0.661358	0.118477	0.0467059	0.0352064
0.836591	0.171249	0.042533	0.032898
0.911619	0.16813	0.0320236	0.0316184
0.97149	0.254815	0.033051	0.0338358
0.787415	0.223002	0.0354238	0.0339563
2.84887	1.8835	0.0303921	0.0347671
2.36873	1.95725	0.0294103	0.0375668
2.419	2.20517	0.0208361	0.011449
0.0450505	0.11429	0.0194669	0.0111184
0.311985	0.461393	0.020478	0.0110684
0.152414	0.213859	0.0193576	0.010853
0.303733	0.453788	0.0195742	0.0118787
0.285712	0.407094	0.0184466	0.0102659
0.116542	0.302131	0.0171823	0.011166
0.203106	0.411821	0.0145837	0.0121956
0.0715755	0.0231691	0.0149253	0.0151665
0.133046	0.0439439	0.0138121	0.0165804
0.0325037	0.0155361	0.0095714	0.017136
0.302049	0.144761	0.0110953	0.0188852
0.228705	0.215958	0.0111847	0.0170129
0.319142	0.279707	0.0134501	0.0194479
0.323942	0.186486	0.0186895	0.0216255
0.355351	0.26384	0.0184973	0.0240577
0.15595	0.204531	0.0225579	0.0300442
0.0977637	0.123859	0.0215006	0.0339622
0.212116	0.436591	0.0361321	0.0547924
0.176918	0.472791	0.0334039	0.0671229
0.157214	0.380131	0.123102	0.06093
0.0894273	0.254287	0.0850786	0.0461545
0.155193	0.0921157	0.100958	0.0475267
0.152835	0.118289	0.121853	0.0643233
0.16235	0.0914444	0.0751729	0.0355326
0.795667	0.273904	0.103111	0.0523819
1.22133	0.458741	0.0631809	0.0307968
1.81936	0.770568	0.0687436	0.0282459
1.08273	0.628807	0.0558438	0.0275512
1.18841	0.940081	0.125087	0.0441034
1.33796	1.13909	0.0825321	0.0331102
1.09671	1.17031	0.0884695	0.0364998
1.09628	1.41168	0.09508	0.0328412
0.874905	1.30085	0.0636864	0.0292229
0.803582	1.23887	0.0850646	0.0340843
0.902104	1.44037	0.132992	0.0470436
3.00146	4.67563	0.15308	0.059739
0.617823	1.04533	0.124529	0.054584
0.371098	0.707277	0.628098	0.397572
0.211358	0.308197	0.544353	0.344488
0.287818	0.250194	0.133466	0.0707394
0.364698	0.234638	0.229565	0.0953656
0.332447	0.476773	0.133717	0.0637596
0.203527	0.394243	0.141451	0.0657279
0.177339	0.358092	0.0909076	0.0507508
0.131867	0.202297	0.0919416	0.0521572
0.0017683	0.0067899	0.0788612	0.0536943
0.346678	0.251606	0.0551013	0.051596
0.351562	0.289276	0.038846	0.0502106
0.254388	0.312261	0.0332189	0.0404551
0.342889	0.355337	0.0372597	0.0362665
0.349962	0.359839	0.0478479	0.0331041
0.394423	0.380954	0.0402837	0.0340544
0.280576	0.279224	0.0354084	0.0291882
0.177423	0.317328	0.040542	0.029523
0.223147	0.316444	0.0178296	0.0239955
0.203022	0.249306	0.0164964	0.0252189
0.0328405	0.0446356	0.0156472	0.0245936
0.48225	0.285593	0.0101156	0.0245271
0.368824	0.322751	0.0107992	0.0242087
1.86374	2.19094	0.0131493	0.0261269
1.70518	2.21254	0.0157478	0.0272206
1.4934	1.99792	0.131842	0.100073
1.64177	1.96291	0.293522	0.263771
1.32196	2.15448	0.0455001	0.0799534
1.35261	4.38337	0.146398	0.243685
3.98229	9.33001	0.0864883	0.171089
3.0263	8.37351	0.109395	0.157617
2.91455	9.88098	0.0403661	0.0713152
2.46043	7.92027	0.0580214	0.0954678
0.123278	0.474215	0.268724	0.533207
0.0233252	0.140918	0.0766138	0.0816543
0.363183	0.128296	0.0148464	0.0215143
0.953301	0.38686	0.0056631	0.011806
1.05603	0.48527	0.0055041	0.0110314
1.33147	0.666403	0.0129575	0.0209998
1.21182	0.827138	0.0146656	0.0303701
1.3761	1.00465	0.0026165	0.0076846
1.34015	1.04368	0.0029469	0.0067297
1.56296	1.35241	0.002019	0.0054671
1.39421	1.32447	0.0036342	0.0083199
1.15295	1.45805	0.225422	0.073441
0.835075	1.52289	0.155037	0.0620039
0.781352	1.50259	0.163899	0.0662373
0.719629	1.46944	0.145788	0.0666206
0.700093	1.39587	0.117502	0.0687277
0.509281	1.24744	0.09182	0.0572479
0.456736	1.40529	0.0726392	0.0489661
0.442168	1.16296	0.0612863	0.0437472
0.352741	0.314807	0.0457471	0.0423205
0.296828	0.344311	0.0502998	0.0508039
0.0611339	0.16098	0.0480381	0.0552857
0.0451347	0.0984758	0.0253212	0.0486739
0.0047998	0.0189822	0.0199796	0.0631991
0.0144835	0.0263901	0.017928	0.0563602
0.460946	0.249777	0.0248498	0.0528521
0.692177	0.348862	0.0019873	0.0034309
0.46263	0.349002	0.0023935	0.0035219
0.476019	0.352783	0.0032301	0.0071559
0.302975	0.357113	0.0291984	0.085931
0.144751	0.302172	0.576787	0.288911
0.219105	0.406173	0.0842718	0.0354962
0.176918	0.408629	0.0126243	0.0064176
0.188033	0.409902	0.0427663	0.0203572
0.111405	0.315568	0.035381	0.0169924
0.128499	0.294216	0.003291	0.0030129
0.0952375	0.198904	0.0188935	0.0122166
0.167403	0.0333191	0.0220024	0.0165636
0.513744	0.168274	0.0158255	0.0149625
0.68182	0.268861	0.0104205	0.0120507
0.780004	0.284414	0.001692	0.0025999
0.904125	0.44609	0.0078954	0.0100253
0.934355	0.569814	0.0073879	0.0110724
0.585319	0.489191	0.005829	0.0111761
0.774194	0.731957	0.0082932	0.0158905
0.781099	0.694786	0.0062351	0.0111505
0.699335	0.753321	0.0079119	0.0188968
0.704892	0.631144	0.005381	0.0107638
0.571846	0.661925	0.007755	0.0146756
0.437621	0.509728	0.108625	0.0655083
0.167234	0.394881	0.0541304	0.0323857
0.156371	0.0688238	0.0126243	0.0064176
0.248409	0.143713	0.0206844	0.0174751
0.494629	0.337759	0.0112663	0.0113822
0.634748	0.430083	0.003291	0.0030129
0.390213	0.260099	0.0107348	0.0129721
0.43619	0.278598	0.0087885	0.013822
0.691251	0.432731	0.0057318	0.0115077
0.608055	0.487374	0.004816	0.0111828
0.575888	0.397779	0.001692	0.0025999
0.473746	0.330854	0.0058479	0.0132027
0.404359	0.27029	0.0406258	0.0753047
0.365119	0.235943	0.188624	0.0386075
0.162266	0.136174	0.842367	0.181636
0.0315774	0.011517	0.162876	0.0427945
0.151824	0.0697365	0.11547	0.0358254
0.399981	0.160833	0.0735284	0.0409411
0.0635759	0.0456629	0.0825678	0.0288543
0.200075	0.139989	0.277743	0.0635797
0.365119	0.386221	1.29147	0.302068
0.318553	0.335164	0.0721268	0.0402011
0.468609	0.408068	0.051279	0.0266461
0.327984	0.477653	0.089851	0.0436685
0.380361	0.473278	0.046402	0.0376599
0.266092	0.417007	0.0498053	0.0418987
0.269629	0.417629	0.051096	0.0454962
0.323774	0.475963	0.10566	0.103232
0.013473	0.0161623	0.0953555	0.114012
0.0795751	0.132622	0.003876	0.0043681
0.0885852	0.251774	0.004288	0.0056193
0.031409	0.0463464	0.0026929	0.0052543
0.0625654	0.0350831	0.000965425	0.0020339
0.0483345	0.0311459	0.0031837	0.0066131
0.126899	0.167471	0.0028152	0.0066384
0.0332616	0.0539139	0.00204	0.0059552
0.080754	0.138986	0.0035278	0.011638
0.009768	0.0238198	0.0036758	0.0100727
0.582372	0.240748	0.0050438	0.0144055
0.532943	0.273085	0.151313	0.145163
1.32246	0.926052	0.164883	0.138906
1.08795	0.761478	0.159654	0.149708
0.63618	0.634582	0.0779901	0.106013
0.42499	0.327195	0.0932295	0.106862
0.184665	0.133358	0.0497723	0.104888
0.258682	0.256178	0.0599684	0.177935
0.24723	0.354813	0.0293444	0.0402846
2.06996	2.21953	0.0167867	0.0348718
1.65786	2.52265	0.0257296	0.0424601
1.58089	2.53719	0.0447798	0.0602404
1.70998	2.49255	0.0426301	0.0614568
0.458504	0.515237	0.030422	0.0644111
0.287144	0.323831	0.0442151	0.099834
0.371014	0.164603	0.0851368	0.25225
0.624812	0.451206	0.02563	0.0398399
0.49126	0.590233	0.0294062	0.0504429
0.808466	0.769618	0.0332249	0.0508467
0.639717	0.895331	0.000427474	0.0018726
0.478882	0.842608	0.000704866	0.0021519
0.328995	0.795824	0.000665903	0.0024207
0.489997	0.780161	0.125346	0.0585629
0.263229	0.467601	0.108031	0.0468115
0.0275355	0.0047926	0.118304	0.0570537
0.0211358	0.0056726	0.115837	0.0563066
0.0434505	0.0193465	0.101017	0.0457784
0.264745	0.0898155	0.12297	0.0554347
0.950859	0.298313	0.0967602	0.0396838
0.829013	0.286976	0.106451	0.0420518
0.813519	0.349988	0.0890032	0.0433739
0.674746	0.411523	0.105352	0.0543443
0.566878	0.519563	0.0452273	0.0507081
0.475261	0.549105	0.0646028	0.0519149
0.452778	0.494941	0.0491393	0.0490982
0.336489	0.511979	0.0493201	0.0508669
0.488818	0.52003	0.0586141	0.0628647
0.39897	0.656662	0.104123	0.0643447
0.384655	0.622889	0.0530474	0.0470438
0.556436	0.592021	0.0187109	0.0213719
0.453115	0.507674	0.0025796	0.0026706
0.426927	0.407557	0.0018874	0.0022929
0.276113	0.311835	0.0011939	0.0019378
0.0139783	0.0029713	11.9543	84.9117
0.348615	0.183658	0.000862138	0.0018266
0.189465	0.0898442	69.7336	301.472
0.332868	0.159761	0.000133762	0.000429181
0.504144	0.203148	0.0639867	0.143453
0.758784	0.349464	0.0536192	0.132191
0.734365	0.359766	0.0492493	0.114987
0.462209	0.360637	0.0234386	0.0684717
0.371772	0.372289	0.0262652	0.0602277
0.0845433	0.0477461	0.026206	0.0607004
0.362509	0.285097	0.032644	0.0633484
0.664136	0.41839	0.0446207	0.059363
0.869769	0.528854	0.00076277	0.0015474
1.24567	0.58968	0.000963845	0.0025075
1.17039	0.621469	0.01418	0.0208291
1.43008	0.61772	0.0187734	0.0234864
1.43412	0.648219	0.0229353	0.0271423
1.35185	0.57748	0.0227837	0.023641
1.38461	0.686036	0.0060966	0.0135858
1.19927	0.622259	0.0086612	0.0164367
1.09873	0.601111	0.0118921	0.0195063
1.03793	0.571336	0.0120608	0.0200198
0.922566	0.57689	0.0079187	0.0133856
0.744554	0.636673	0.0066595	0.0130512
0.687462	0.676762	0.0073566	0.0156119
0.601739	0.735853	0.0092031	0.0174513
0.487976	0.645812	0.0260882	0.0445401
0.315522	0.625263	0.0315944	0.0716756
0.318048	0.568742	0.113093	0.0503652
0.334215	0.556066	0.0831282	0.045625
0.270387	0.521139	0.0904101	0.0439633
0.147698	0.407643	0.103471	0.0426311
0.138604	0.329012	0.102028	0.0417447
0.08808	0.046375	0.0960902	0.0392262
0.447221	0.236418	0.0835641	0.0322901
0.849054	0.443348	0.0554206	0.0258959
0.754658	0.499648	0.0507282	0.0248869
0.627928	0.465445	0.0449655	0.0266832
0.89141	0.488859	0.039701	0.0200938
0.774868	0.487333	0.0398515	0.018044
0.78371	0.439378	0.0320214	0.018046
1.22251	0.393572	0.033671	0.0202196
0.970901	0.34813	0.0312672	0.0193958
0.831371	0.332561	0.0219998	0.0196501
0.606623	0.337382	0.0176393	0.0191984
0.541953	0.370509	0.0130262	0.0188251
0.573783	0.432359	0.0166913	0.0184102
0.506502	0.411359	0.0148793	0.0196717
0.298428	0.441285	0.0136671	0.0209439
0.321669	0.413135	0.0131938	0.0265043
0.316953	0.439394	0.0206653	0.0300608
0.334805	0.424808	0.0307831	0.0360567
0.266345	0.268108	0.0351974	0.0438389
0.161592	0.226751	0.0595108	0.0578234
0.0128836	0.0031187	0.0797301	0.0890162
0.018357	0.0042606	0.100399	0.12275
0.208243	0.0759124	0.413478	0.406606
0.277797	0.196293	0.41427	0.440283
0.421959	0.315302	0.104943	0.143275
0.0647548	0.0658934	0.0514608	0.0637894
0.341541	0.222568	0.0314589	0.0558806
0.418422	0.304112	0.0241279	0.0469408
0.35872	0.288036	0.0133933	0.0221393
0.237294	0.146083	0.0054637	0.0137164
0.085638	0.0804308	0.0081969	0.0149895
0.0055576	0.0053615	0.0151523	0.0308848
0.214474	0.266393	0.0133012	0.029372
0.111153	0.191688	0.0420452	0.080283
0.280155	0.395008	0.147198	0.0594143
0.330847	0.278827	0.273482	0.144582
0.178686	0.181718	0.162949	0.0648765
0.0577656	0.0603722	0.082795	0.0474739
0.0976795	0.102961	0.0596719	0.0371673
2.6083	2.22623	0.0441581	0.0431044
2.26179	2.27978	0.0572611	0.0428761
1.36793	2.2953	0.0616313	0.0485398
1.27994	2.00675	0.0411327	0.0516761
0.881726	1.77044	0.0517801	0.0503018
0.788678	1.94877	0.0648836	0.0663801
0.64098	1.67306	0.648791	0.471909
0.0118731	0.0026357	0.0036367	0.0039629
0.0481661	0.0143206	0.123174	0.0540778
0.0630706	0.0323614	0.106079	0.0508105
0.277292	0.158267	0.0578358	0.0408915
0.193422	0.118039	0.0422956	0.0317991
0.304238	0.202796	0.046796	0.0429108
0.240241	0.0921443	0.0349157	0.0397305
0.0809224	0.0189822	0.0268108	0.0453538
0.258598	0.0886123	0.0279022	0.0468273
0.413285	0.168929	0.0475879	0.0510889
0.426506	0.195331	0.0847656	0.0290435
0.382129	0.232902	0.039306	0.0167628
0.361246	0.227803	0.0553633	0.0223855
0.320911	0.186773	0.0838192	0.0298854
0.295733	0.226133	0.106662	0.0415823
0.464567	0.275643	0.0644452	0.0292424
0.438547	0.239332	0.16738	0.0746081
0.0495976	0.0192769	0.0736648	0.0434216
0.384908	0.192314	0.0611286	0.045007
0.373793	0.190293	0.0736186	0.0709405
2.2484	3.31604	0.0818867	0.134093
2.5827	3.4653	0.05306	0.0657809
2.26541	3.21052	0.0494099	0.0619868
0.204958	0.210204	0.014052	0.0309511
0.281839	0.300474	0.0248843	0.0424741
0.205295	0.303899	0.0163899	0.0341383
0.183149	0.336212	0.360475	0.197212
0.14534	0.371053	0.05925	0.0591629
0.0661021	0.122062	0.0530118	0.0527299
0.0322511	0.0798128	0.0126083	0.0189002
0.052629	0.0117708	0.0056795	0.0114527
0.170771	0.0493955	0.0047453	0.0102766
0.107616	0.0448566	0.0208078	0.0451256
0.305585	0.138073	0.0276968	0.0403741
0.0087575	0.0078867	0.028055	0.0505416
0.152414	0.140541	0.029072	0.0726068
0.259861	0.206561	0.018797	0.0559557
0.322258	0.205002	0.0708086	0.0569971
0.21801	0.130068	0.0520773	0.0481004
0.0186938	0.0436902	0.0529639	0.0564448
0.0378929	0.0417993	0.0327636	0.0373244
0.0618075	0.0524814	0.0303662	0.0327875
0.0119573	0.0277407	0.0301528	0.0281891
0.600645	0.181546	0.0292383	0.0271383
1.34065	0.471228	0.031893	0.0282486
1.93229	0.654706	0.0450565	0.038569
2.10129	1.42206	0.0455449	0.0370411
2.60215	1.7311	0.0400812	0.0340527
2.05422	1.30309	0.0417749	0.0359624
1.04104	0.798603	0.0417164	0.038886
1.2679	1.50448	0.0495716	0.0555766
1.41829	1.08691	0.0468645	0.0648269
1.20281	0.822419	0.0545978	0.0753324
0.776299	0.743343	0.0405119	0.0738371
0.489492	0.456977	0.0395612	0.0701527
0.442168	0.462436	0.0487235	0.0646534
0.302217	0.0997937	0.0445877	0.0663398
0.314595	0.138605	0.0509188	0.0605712
0.455389	0.221254	0.0356711	0.0548765
0.486461	0.269201	0.0019714	0.0041431
0.49185	0.308385	0.0024047	0.005026
0.658663	0.372564	0.05284	0.098937
0.399981	0.231187	0.502243	0.239911
0.317122	0.17993	0.0682827	0.0501981
0.536648	0.190976	0.0105068	0.0127457
0.628686	0.317614	0.018165	0.030068
0.66321	0.415558	0.0158662	0.0335205
0.682746	0.490492	0.0264167	0.0558788
0.60536	0.472198	0.144954	0.053789
0.817561	0.578941	0.108079	0.0378434
0.884168	0.527867	0.0884953	0.0366751
0.992205	0.416045	0.256745	0.10223
0.75769	0.295215	0.0670723	0.0601741
0.60275	0.292935	0.0423062	0.0473898
0.589024	0.341295	0.041063	0.0489155
0.456568	0.240122	0.0292006	0.053533
0.436611	0.228765	0.0217594	0.0395908
0.272576	0.257954	0.0193081	0.0289354
0.349373	0.29034	0.0334412	0.0137532
0.365456	0.422884	0.0268407	0.0140937
0.012631	0.006618	0.0298972	0.0136152
0.0772173	0.0918701	0.0387086	0.019395
0.0594498	0.0685332	0.016659	0.0125009
0.0079996	0.0058485	0.0111649	0.0115357
4.02305	3.15714	0.0118063	0.0106578
3.60294	2.7879	0.0095969	0.0142964
1.33796	1.13909	0.0135639	0.0156728
4.76903	5.40549	0.0095229	0.0157405
3.83224	3.19348	0.0102956	0.0174615
2.88449	2.91753	0.000394133	0.0010461
6.13133	8.0329	0.000338757	0.001042
5.97007	7.76634	0.000862445	0.0019046
0.131867	0.202297	0.000695527	0.0020192
2.07544	2.87033	0.000374154	0.0011193
4.08587	4.05013	0.000584579	0.0022523
0	0.0082592	0.000130614	0.000449837
2.60181	3.37331	0.000133762	0.000429181
0.740849	0.80922	0.000118736	0.000441547
0.378845	0.347332	8.73246e-05	0.000422883
0.319142	0.419561	8.02567e-05	0.000300179
0.0297249	0.0467188	0.000190985	0.000847614
0.236283	0.0438048	7.85627e-05	0.000264867
0.138941	0.0340476	9.73934e-05	0.000368882
0.61016	0.189282	0.000239867	0.000969157
0.838696	0.337603	0.00013817	0.000609845
1.02614	0.424918	0.000478112	0.0022186
1.52178	0.807325	0.0010019	0.0049493
2.09994	1.03367	0.115282	0.533272
4.08587	4.05013	0.000338757	0.001042
3.88074	3.56226	0.0069779	0.0356383
2.60181	3.37331	0.057326	0.0508104
1.81204	1.84036	0.0371859	0.0367965
1.57458	2.0347	0.0380799	0.0454512
1.30512	2.24562	0.0093555	0.0170404
1.25964	2.07073	0.0022599	0.002296
1.11658	2.13152	0.0015923	0.0021721
1.18243	2.03751	0.0017343	0.002391
0.844086	1.14414	0.0017062	0.0022054
0.927618	0.989395	0.0203358	0.054693
1.23211	1.21753	0.017172	0.0325144
1.06984	0.861091	0.0111018	0.0082257
0.976627	0.601128	0.0025796	0.0026706
0.400402	0.309138	0.0018874	0.0022929
1.07818	1.17684	0.0011939	0.0019378
1.02016	1.09806	0.000871388	0.0019383
0.579425	0.845093	0.000862138	0.0018266
0.552816	0.691475	0.000130614	0.000449837
0.45741	0.57838	0.000133762	0.000429181
0.852759	1.00276	1.77166	6.66983
0.599213	0.709397	8.73246e-05	0.000422883
0.437116	0.424276	8.02567e-05	0.000300179
0.596266	0.676045	0.000273654	0.0014192
0.450252	0.759534	0.094541	0.0378039
0.357962	0.488098	0.104088	0.042747
0.318216	0.570236	0.087807	0.0353779
0.782699	1.69982	0.0856551	0.0380736
1.1047	1.86544	0.0597194	0.0326989
1.05182	2.10603	0.248	0.0821881
2.80248	7.35312	41.9647	8.86031
2.46203	8.10774	0.134932	0.0472205
2.25278	5.71311	0.0900152	0.0385041
3.98229	9.33001	0.0662643	0.0400588
3.0263	8.37351	0.0325166	0.0290866
2.91455	9.88098	0.0215705	0.0224491
2.46043	7.92027	0.0298468	0.0314622
0.131867	0.129892	0.0781266	0.0646513
0.319564	0.211681	0.0375265	0.0424895
0.382382	0.287365	0.0235515	0.0321541
0.647042	0.348723	0.0381478	0.0402908
0.803582	0.383479	0.0710825	0.0779933
0.834149	0.352738	0.0706422	0.0965296
1.01604	0.474612	0.035912	0.0670772
1.09191	0.491049	0.0313339	0.0546564
0.943702	0.524986	0.0633012	0.0855381
1.00475	0.720534	0.0358898	0.0609584
1.03161	0.984512	0.156835	0.0422847
0.972753	1.13936	0.102752	0.0304358
0.590203	1.27026	0.138698	0.0414113
0.461536	1.22832	0.12324	0.052852
0.330426	1.12468	0.051851	0.0380244
0.340952	0.949536	0.0415267	0.0330137
0.292196	0.841061	0.0334716	0.030458
0.238136	0.589349	0.0372832	0.0347261
0.108963	0.327216	0.0395249	0.0311634
0.0780594	0.131115	0.0360762	0.0304366
0.697398	0.0899751	0.0366955	0.0302284
1.45812	0.190792	0.046949	0.0278574
1.33248	0.236983	0.0451953	0.0246359
1.4225	0.291621	0.0501268	0.0281377
1.50317	0.322153	0.0488695	0.0339188
1.30267	0.318404	0.0462714	0.0297619
0.90884	0.264306	0.0371316	0.0308499
0.664221	0.284839	0.03538	0.0337552
0.396276	0.341115	0.0327041	0.0309977
0.334131	0.339711	0.0486956	0.0397813
0.355351	0.379591	0.0379156	0.0435995
0.37093	0.373243	0.0429459	0.0475049
0.177507	0.221193	0.0374901	0.0446691
0.0841223	0.110652	0.0657843	0.0507372
0.0061471	0.0082469	0.0344812	0.0450618
0.0206306	0.0155688	0.0369376	0.0490385
0.083617	0.0255961	0.0558146	0.0712463
0.0932166	0.0229563	0.0912602	0.0981848
0.430969	0.160469	0.116482	0.16919
0.263314	0.134545	0.187177	0.158727
0.380108	0.231756	0.108305	0.152271
0.193843	0.151047	0.238865	0.252143
0.416738	0.368508	0.511532	0.451136
0.306259	0.250751	0.210016	0.145521
0.287397	0.358894	0.498962	0.30152
0.209506	0.375997	0.161978	0.143834
0.124962	0.198777	0.282186	0.202852
0.0483345	0.0109645	0.230131	0.159628
0.0091785	0.0028772	0.114375	0.209748
0.012631	0.0040395	0.0731148	0.123972
0.0544816	0.0048417	0.0374381	0.111084
1.109	0.154633	0.0955669	0.037639
0.781015	0.173046	0.0919805	0.0394859
0.931323	0.234175	0.0802938	0.0369953
1.30495	0.308127	0.104127	0.0441585
1.17645	0.333302	0.092286	0.0396438
0.960038	0.375916	0.075557	0.0273578
0.744133	0.353565	0.176588	0.0492326
0.499934	0.356974	1.04177	0.379246
0.426337	0.389389	0.117697	0.0488689
0.404696	0.437139	0.121969	0.0531955
0.340026	0.412284	0.0772501	0.0483363
0.238725	0.417866	0.0672249	0.0521887
0.427937	0.498526	0.0421485	0.0198343
0.268534	0.302377	0.0814096	0.0633689
0.0225673	0.0451267	0.0664302	0.0653456
0.699419	0.288253	0.0404147	0.0309534
0.770152	0.640598	0.110638	0.0700684
0.546668	0.800441	0.0928669	0.0567714
0.620012	0.731764	0.0777578	0.0428949
0.455978	0.843898	0.0856057	0.0429273
0.454378	0.722101	0.0750604	0.0461681
0.359141	0.609841	0.0541741	0.0381184
0.0634075	0.236971	0.0473933	0.0478885
0.199822	0.0463095	0.0290662	0.0359671
1.10647	0.334616	0.0317204	0.0458637
1.30857	0.358284	0.0317259	0.0481921
1.62956	0.389418	0.0240476	0.0499579
1.54342	0.385055	0.0436732	0.0636762
1.63478	0.509732	0.127861	0.0519726
1.44557	0.497167	0.0822561	0.0416409
1.77533	0.683367	0.142332	0.0646101
1.71554	0.665388	0.0022599	0.002296
1.52961	0.782568	0.0015923	0.0021721
0.860674	0.778659	0.0017343	0.002391
0.834654	1.06002	0.0017062	0.0022054
0.51947	1.02092	0.0087869	0.0087431
0.509197	0.950346	0.008337	0.0076877
0.337921	0.713183	0.0062748	0.0082924
0.33691	0.578511	0.0050193	0.0086383
0.254388	0.395422	0.0045774	0.0082234
0.372445	0.299283	0.002948	0.0066898
0.018357	0.0229235	0.0022037	0.0070221
0.275945	0.23704	0.0022173	0.0066994
0.196285	0.246106	0.0021626	0.007744
0.230978	0.210323	0.000356822	0.0013169
0.0288828	0.0117176	0.055387	0.0542699
0.27965	0.0997691	0.0747279	0.0450763
0.482419	0.174208	0.151718	0.0692288
0.606371	0.270719	0.0873391	0.0438957
0.780931	0.238464	0.0928777	0.0420252
0.609571	0.210519	0.0649831	0.0411116
0.802235	0.256313	0.0572046	0.0321118
0.972753	0.241599	0.04613	0.0350694
1.23	0.313399	0.0675376	0.0721352
1.431	0.325075	0.0494251	0.0397222
1.62611	0.344115	0.141626	0.0323946
1.75478	0.336371	0.157217	0.0362842
1.87873	0.325587	0.297924	0.0603476
1.99637	0.370534	0.115859	0.0296788
1.96083	0.393703	0.125268	0.0422127
1.87351	0.429666	0.101581	0.0498444
1.67638	0.4252	0.0710622	0.0518135
1.37467	0.441391	0.0419766	0.0437935
1.02235	0.44246	0.0355572	0.0386385
1.07313	0.446475	0.026517	0.0367511
1.15683	0.448009	0.0213468	0.0315584
0.782783	0.482278	0.0264019	0.0353334
0.631969	0.461855	0.0225357	0.0369147
0.523933	0.462154	0.0338748	0.0466251
0.509112	0.505197	0.0525374	0.0529371
0.264156	0.500069	0.0703165	0.0635043
0.46903	0.667266	0.134443	0.113264
0.341289	0.774165	0.253327	0.240765
0.40638	0.687387	0.017989	0.0378281
0.556268	0.214469	0.125898	0.113965
1.58266	0.576534	0.0607529	0.0652976
1.85776	0.830768	0.31549	0.398879
1.55184	0.640017	0.145261	0.162547
1.43303	0.681698	0.0227914	0.0322049
1.37627	0.863653	0.0326316	0.0341016
1.22579	0.836768	0.0267418	0.0348424
1.07136	1.07908	1.64771	2.43299
1.18672	1.22452	0.0230744	0.0424964
1.01688	1.10727	0.0181954	0.0556289
0.597024	0.755535	0.0325256	0.0602207
0.478882	0.685823	0.0172643	0.0395641
0.40697	0.579686	0.0143701	0.0373952
0.283271	0.412153	0.0146978	0.0419235
0.0075786	0.0087626	0.0141094	0.0469504
0.321921	0.113238	0.112245	0.1823
0.397286	0.145567	0.0458839	0.0653044
0.410085	0.246625	0.216348	0.109703
0.55652	0.274325	0.219311	0.152426
0.608392	0.269966	3.63768	1.91986
0.539342	0.298505	0.49118	0.262399
0.810066	0.263999	0.691199	0.323626
0.952038	0.255187	1.23551	0.636643
0.831792	0.256292	0.0217163	0.0202185
0.545826	0.203909	0.024759	0.028605
0.245883	0.120966	0.0235216	0.0313289
0.303564	0.146034	0.0356105	0.0512
0.230557	0.115211	0.037751	0.0665
0.115194	0.048581	0.0619416	0.10758
0.211442	0.16714	0.0737922	0.132051
0.0067365	0.0051405	0.0181868	0.0279823
0.6654	0.447878	0.0351484	0.0520208
0.536058	0.677552	0.0532995	0.0753537
0.196117	0.437479	0.0489832	0.0718543
0.333794	0.525821	0.0754857	0.0894671
1.23514	1.53036	0.0414405	0.0477733
0.883326	1.21104	0.0558347	0.0856242
0.0380613	0.0059672	0.0568946	0.0713757
0.661189	0.121526	0.0423515	0.0411456
0.043619	0.0037244	0.0211908	0.0248371
0.488061	0.0943053	0.0159395	0.0253896
0.943955	0.267236	0.718441	0.82934
0.828423	0.349468	0.0569115	0.093665
0.569573	0.475685	0.0155199	0.0254921
0.586077	0.704682	0.234168	0.397866
0.441326	0.729403	0.0945506	0.139939
0.481829	0.794019	3.21803	3.45614
0.271145	0.756329	1.46085	1.21904
0.448568	0.721626	0.129038	0.116837
0.333205	0.675481	0.0706303	0.0496938
0.222305	0.39827	0.0404937	0.0417168
0.713397	0.239389	0.0360136	0.0374135
0.685104	0.238522	0.0318093	0.0444291
1.14824	0.276163	0.0775576	0.0520044
0.934187	0.288912	0.0880901	0.0615357
0.529153	0.327768	0.0709288	0.0655257
0.189801	0.148809	0.0616857	0.082555
0.402086	0.364161	0.141769	0.294685
0.47164	0.431372	0.101518	0.12701
0.373793	0.320978	0.0490222	0.0573286
0.208327	0.237597	0.0776364	0.0759874
0.0177676	0.0051692	0.0823408	0.076943
0.0470714	0.0330122	0.0807853	0.0664946
0.101132	0.0759656	0.0884939	0.0764151
0.0559131	0.0504228	0.0327189	0.039564
0.0067365	0.0124747	0.139037	0.14853
0.481071	0.187268	0.266119	0.284845
0.63138	0.257389	0.045519	0.0903698
0.547342	0.232624	0.0139112	0.0220537
0.4372	0.163772	0.0081739	0.0174295
0.436274	0.241084	0.0083578	0.0154976
0.0080838	0.0110218	0.0087501	0.0174343
0.0235778	0.0162482	0.0042309	0.011295
0.251188	0.143381	8.02567e-05	0.000300179
0.41918	0.216323	0.000190985	0.000847614
0.380782	0.353123	7.85627e-05	0.000264867
0.0548184	0.031371	0.0114783	0.0234059
0.554415	0.235186	0.000239867	0.000969157
0.766784	0.175882	0.0598612	0.103083
0.538079	0.130751	0.0232243	0.0591962
0.250177	0.0649643	0.079359	0.136597
0.361498	0.266332	0.282812	0.339673
0.267777	0.358722	0.588751	0.605923
0.13313	0.244743	0.413142	0.384878
0.25683	0.418083	0.319123	0.0800409
0.294049	0.302385	0.179571	0.0576392
0.347352	0.368986	0.176648	0.0667307
0.017936	0.0043097	0.0956736	0.0332896
0.580856	0.145125	0.0854224	0.0325348
1.34377	0.477183	0.0869663	0.0327243
1.6715	1.16988	0.0538523	0.0275922
1.21493	1.21094	0.0399358	0.0245317
0.954144	1.11916	0.0263447	0.0198576
1.18925	1.87893	0.0156762	0.0186517
1.12222	1.44555	0.0148613	0.0238889
1.16458	1.12331	0.0169803	0.0269087
0.9869	1.07506	0.0222463	0.0269146
0.666831	0.994081	0.0228832	0.0305827
0.530332	0.686343	0.0172656	0.0310511
0.339857	0.474882	0.0243817	0.037441
0.0746069	0.0791375	0.017873	0.0380082
0.0074102	0.0052837	0.0337176	0.052544
0.142056	0.0647965	0.0558363	0.0623126
0.0709018	0.0241186	0.0679979	0.0681435
0.0735965	0.0313341	0.0533162	0.0564626
0.152582	0.0440994	0.0604625	0.0574707
0.0053892	0.0109072	0.0683008	0.0681825
0.137341	0.179107	0.732067	0.586797
0.0312406	0.0703749	0.326586	0.23243
0.02282	0.0149795	17.807	9.67882
0.0435347	0.0231118	0.110634	0.097867
0.1173	0.160706	0.113031	0.110203
0.0054734	0.00512	0.0974499	0.103239
0.0092627	0.0100641	0.818773	0.560335
0.403686	0.290438	0.142862	0.0863558
0.308617	0.386098	0.0727259	0.0592482
0.365035	0.477346	0.0545715	0.0528474
0.18938	0.337624	0.0520067	0.0412541
0.393413	0.804186	0.112335	0.0725776
0.27005	0.809821	318.782	150.474
0.347183	0.90348	0.0483337	0.105499
0.491345	1.08102	0.0198212	0.0500204
0.343562	0.858947	0.019905	0.046131
0.12631	0.34057	0.0065392	0.0281577
0.0488398	0.0658811	0.001186	0.0037448
0.0853012	0.134304	0.00097149	0.0034046
0.15654	0.277026	0.000742331	0.0030725
0.0804172	0.191643	0.000459067	0.002159
0.161255	0.241137	0.000467036	0.0019421
0.279818	0.350176	0.000249959	0.0011079
0.187865	0.2035	0.000373006	0.0021317
0.153929	0.261687	0.000602247	0.0028063
0.0703124	0.136301	0.000311998	0.0012258
0.154435	0.254185	0.000356822	0.0013169
0.136751	0.104787	0.000512128	0.0017852
0.419685	0.322963	0.000722958	0.0018187
[truncated: 1,010,813+ more rows]

## Sheet: Fig1I
Divide A, W by 10000 for I.U. as in methods
A	W	Vol (um3)	bincount
35460.8	5600.18	0.00810447	33302
35460.8	16800.5	0.0126344	18873
35460.8	28000.9	0.0181872	5278
35460.8	39201.2	0.0258584	1417
35460.8	50401.6	0.0335073	510
35460.8	61601.9	0.0431375	221
106382	5600.18	0.0216286	17270
106382	16800.5	0.0192465	36522
106382	28000.9	0.0219725	25560
106382	39201.2	0.0270694	13391
106382	50401.6	0.0334225	6338
106382	61601.9	0.0405307	2878
106382	72802.3	0.0437052	1385
106382	84002.7	0.0524765	734
106382	95203	0.0676479	377
106382	106403	0.0893198	239
106382	117604	0.116893	159
177304	5600.18	0.0362434	5447
177304	16800.5	0.0293839	16016
177304	28000.9	0.0302414	19395
177304	39201.2	0.0326386	15643
177304	50401.6	0.0372182	10774
177304	61601.9	0.0415574	6808
177304	72802.3	0.04389	4010
177304	84002.7	0.0520631	2395
177304	95203	0.0540446	1422
177304	106403	0.0664378	795
177304	117604	0.0732081	513
177304	128804	0.0985117	287
177304	140004	0.0797767	210
248226	5600.18	0.054912	1787
248226	16800.5	0.0400043	6185
248226	28000.9	0.0403818	8704
248226	39201.2	0.0422531	9286
248226	50401.6	0.0445469	8043
248226	61601.9	0.0482341	6463
248226	72802.3	0.0540845	4645
248226	84002.7	0.0514747	3202
248226	95203	0.053576	2173
248226	106403	0.056968	1466
248226	117604	0.0609456	971
248226	128804	0.06233	674
248226	140004	0.0816514	446
248226	151205	0.0951696	301
248226	162405	0.117924	207
319147	5600.18	0.0614458	600
319147	16800.5	0.0494366	2496
319147	28000.9	0.0511978	3850
319147	39201.2	0.0548034	4871
319147	50401.6	0.0598085	4822
319147	61601.9	0.0651211	4232
319147	72802.3	0.0653228	3527
319147	84002.7	0.0710113	2873
319147	95203	0.0734658	2307
319147	106403	0.0790544	1655
319147	117604	0.07555	1163
319147	128804	0.0777643	910
319147	140004	0.0742731	597
319147	151205	0.0766082	444
319147	162405	0.095462	324
319147	173605	0.103181	236
319147	184806	0.101617	187
390069	5600.18	0.0643349	192
390069	16800.5	0.0974068	1140
390069	28000.9	0.0603634	1739
390069	39201.2	0.0698423	2425
390069	50401.6	0.0788114	2549
390069	61601.9	0.0808244	2573
390069	72802.3	0.0843821	2343
390069	84002.7	0.0857927	2042
390069	95203	0.0879779	1686
390069	106403	0.0880716	1417
390069	117604	0.0934434	1081
390069	128804	0.0871866	884
390069	140004	0.0920549	648
390069	151205	0.088478	528
390069	162405	0.100741	373
390069	173605	0.12997	285
390069	184806	0.164812	256
390069	196006	0.138269	190
390069	207207	0.15017	156
460990	16800.5	0.151823	541
460990	28000.9	0.0682028	844
460990	39201.2	0.0796192	1186
460990	50401.6	0.0911225	1453
460990	61601.9	0.0911699	1494
460990	72802.3	0.0978657	1517
460990	84002.7	0.0988621	1359
460990	95203	0.101812	1222
460990	106403	0.101876	993
460990	117604	0.110192	899
460990	128804	0.109098	728
460990	140004	0.116796	613
460990	151205	0.118048	453
460990	162405	0.126968	383
460990	173605	0.0869207	257
460990	184806	0.113604	242
460990	196006	0.120834	210
531912	16800.5	0.18951	248
531912	28000.9	0.106249	450
531912	39201.2	0.097436	640
531912	50401.6	0.107292	820
531912	61601.9	0.113567	975
531912	72802.3	0.108547	996
531912	84002.7	0.125465	929
531912	95203	0.119852	806
531912	106403	0.113603	681
531912	117604	0.123573	614
531912	128804	0.129911	574
531912	140004	0.142812	483
531912	151205	0.14861	438
531912	162405	0.157042	367
531912	173605	0.124938	295
531912	184806	0.179687	295
531912	196006	0.201087	207
531912	207207	0.12718	179
602833	28000.9	0.156484	284
602833	39201.2	0.119779	357
602833	50401.6	0.126208	450
602833	61601.9	0.139969	559
602833	72802.3	0.126535	585
602833	84002.7	0.140695	591
602833	95203	0.156681	591
602833	106403	0.171557	518
602833	117604	0.141036	491
602833	128804	0.137133	409
602833	140004	0.142292	362
602833	151205	0.129664	316
602833	162405	0.112457	287
602833	173605	0.112543	248
602833	184806	0.176591	206
602833	196006	0.165996	211
602833	207207	0.153497	177
673755	28000.9	0.207673	169
673755	39201.2	0.154691	262
673755	50401.6	0.16073	267
673755	61601.9	0.177359	340
673755	72802.3	0.154114	340
673755	84002.7	0.134291	347
673755	95203	0.175337	338
673755	106403	0.210353	345
673755	117604	0.200876	342
673755	128804	0.192378	352
673755	140004	0.204939	267
673755	151205	0.171062	232
673755	162405	0.157041	224
673755	173605	0.180928	191
673755	184806	0.119895	160
744677	50401.6	0.167188	173
744677	61601.9	0.193745	223
744677	72802.3	0.187619	262
744677	84002.7	0.202619	252
744677	95203	0.20442	273
744677	106403	0.15632	224
744677	117604	0.147399	232
744677	128804	0.17311	248
744677	140004	0.150966	203
744677	151205	0.146918	230
744677	162405	0.141359	182
815598	61601.9	0.174648	157
815598	72802.3	0.220926	154
815598	84002.7	0.168328	200
815598	95203	0.216149	202
815598	106403	0.203297	187
815598	117604	0.172383	165
815598	128804	0.16856	175
815598	140004	0.184327	154
815598	151205	0.158602	167

## Sheet: Fig1J
Divide Ac, WC by 10000 for I.U. as in methods
Ac (A.U/um3)	Wc (A.U/um3)	Count
0	4.54795e+06	8
0	5.39016e+06	8
1.88615e+06	0	28
1.88615e+06	168443	14
1.88615e+06	336885	10
1.88615e+06	1.34754e+06	6
1.88615e+06	1.51598e+06	7
1.88615e+06	1.68443e+06	11
1.88615e+06	1.85287e+06	6
1.88615e+06	2.02131e+06	7
1.88615e+06	2.18975e+06	8
1.88615e+06	2.3582e+06	12
1.88615e+06	2.52664e+06	9
1.88615e+06	2.69508e+06	8
1.88615e+06	3.03197e+06	7
1.88615e+06	3.53729e+06	9
1.88615e+06	3.87418e+06	6
1.88615e+06	5.39016e+06	7
2.26338e+06	0	63
2.26338e+06	168443	119
2.26338e+06	336885	68
2.26338e+06	505328	9
2.26338e+06	1.01066e+06	9
2.26338e+06	1.1791e+06	6
2.26338e+06	1.34754e+06	25
2.26338e+06	1.51598e+06	24
2.26338e+06	1.68443e+06	18
2.26338e+06	1.85287e+06	18
2.26338e+06	2.02131e+06	31
2.26338e+06	2.18975e+06	34
2.26338e+06	2.3582e+06	24
2.26338e+06	2.52664e+06	21
2.26338e+06	2.69508e+06	23
2.26338e+06	2.86352e+06	23
2.26338e+06	3.03197e+06	11
2.26338e+06	3.20041e+06	10
2.26338e+06	3.36885e+06	10
2.26338e+06	3.53729e+06	10
2.26338e+06	3.70574e+06	13
2.26338e+06	3.87418e+06	6
2.26338e+06	4.04262e+06	7
2.26338e+06	4.54795e+06	11
2.64062e+06	0	45
2.64062e+06	168443	94
2.64062e+06	336885	89
2.64062e+06	505328	26
2.64062e+06	673770	18
2.64062e+06	842213	16
2.64062e+06	1.01066e+06	19
2.64062e+06	1.1791e+06	45
2.64062e+06	1.34754e+06	35
2.64062e+06	1.51598e+06	45
2.64062e+06	1.68443e+06	50
2.64062e+06	1.85287e+06	78
2.64062e+06	2.02131e+06	70
2.64062e+06	2.18975e+06	80
2.64062e+06	2.3582e+06	75
2.64062e+06	2.52664e+06	27
2.64062e+06	2.69508e+06	50
2.64062e+06	2.86352e+06	35
2.64062e+06	3.03197e+06	29
2.64062e+06	3.20041e+06	40
2.64062e+06	3.36885e+06	30
2.64062e+06	3.53729e+06	16
2.64062e+06	3.70574e+06	16
2.64062e+06	3.87418e+06	18
2.64062e+06	4.04262e+06	14
2.64062e+06	4.21106e+06	13
2.64062e+06	4.37951e+06	13
2.64062e+06	4.54795e+06	7
2.64062e+06	4.88483e+06	6
2.64062e+06	5.05328e+06	6
3.01785e+06	0	78
3.01785e+06	168443	175
3.01785e+06	336885	146
3.01785e+06	505328	101
3.01785e+06	673770	77
3.01785e+06	842213	66
3.01785e+06	1.01066e+06	82
3.01785e+06	1.1791e+06	108
3.01785e+06	1.34754e+06	118
3.01785e+06	1.51598e+06	151
3.01785e+06	1.68443e+06	163
3.01785e+06	1.85287e+06	169
3.01785e+06	2.02131e+06	160
3.01785e+06	2.18975e+06	158
3.01785e+06	2.3582e+06	122
3.01785e+06	2.52664e+06	106
3.01785e+06	2.69508e+06	87
3.01785e+06	2.86352e+06	64
3.01785e+06	3.03197e+06	69
3.01785e+06	3.20041e+06	58
3.01785e+06	3.36885e+06	50
3.01785e+06	3.53729e+06	43
3.01785e+06	3.70574e+06	26
3.01785e+06	3.87418e+06	27
3.01785e+06	4.04262e+06	23
3.01785e+06	4.21106e+06	15
3.01785e+06	4.37951e+06	20
3.01785e+06	4.54795e+06	18
3.01785e+06	4.71639e+06	12
3.01785e+06	4.88483e+06	11
3.01785e+06	5.05328e+06	8
3.01785e+06	5.22172e+06	8
3.01785e+06	5.39016e+06	7
3.39508e+06	0	99
3.39508e+06	168443	128
3.39508e+06	336885	208
3.39508e+06	505328	158
3.39508e+06	673770	202
3.39508e+06	842213	204
3.39508e+06	1.01066e+06	272
3.39508e+06	1.1791e+06	346
3.39508e+06	1.34754e+06	404
3.39508e+06	1.51598e+06	415
3.39508e+06	1.68443e+06	366
3.39508e+06	1.85287e+06	332
3.39508e+06	2.02131e+06	331
3.39508e+06	2.18975e+06	261
3.39508e+06	2.3582e+06	240
3.39508e+06	2.52664e+06	227
3.39508e+06	2.69508e+06	201
3.39508e+06	2.86352e+06	154
3.39508e+06	3.03197e+06	145
3.39508e+06	3.20041e+06	114
3.39508e+06	3.36885e+06	76
3.39508e+06	3.53729e+06	72
3.39508e+06	3.70574e+06	54
3.39508e+06	3.87418e+06	48
3.39508e+06	4.04262e+06	52
3.39508e+06	4.21106e+06	27
3.39508e+06	4.37951e+06	18
3.39508e+06	4.54795e+06	18
3.39508e+06	4.71639e+06	21
3.39508e+06	4.88483e+06	12
3.39508e+06	5.05328e+06	9
3.39508e+06	5.39016e+06	10
3.77231e+06	0	84
3.77231e+06	168443	146
3.77231e+06	336885	269
3.77231e+06	505328	358
3.77231e+06	673770	488
3.77231e+06	842213	558
3.77231e+06	1.01066e+06	631
3.77231e+06	1.1791e+06	834
3.77231e+06	1.34754e+06	880
3.77231e+06	1.51598e+06	869
3.77231e+06	1.68443e+06	770
3.77231e+06	1.85287e+06	716
3.77231e+06	2.02131e+06	599
3.77231e+06	2.18975e+06	536
3.77231e+06	2.3582e+06	453
3.77231e+06	2.52664e+06	333
3.77231e+06	2.69508e+06	327
3.77231e+06	2.86352e+06	228
3.77231e+06	3.03197e+06	186
3.77231e+06	3.20041e+06	119
3.77231e+06	3.36885e+06	113
3.77231e+06	3.53729e+06	78
3.77231e+06	3.70574e+06	74
3.77231e+06	3.87418e+06	44
3.77231e+06	4.04262e+06	45
3.77231e+06	4.21106e+06	27
3.77231e+06	4.37951e+06	24
3.77231e+06	4.54795e+06	19
3.77231e+06	4.71639e+06	10
3.77231e+06	4.88483e+06	10
3.77231e+06	5.05328e+06	12
3.77231e+06	5.22172e+06	14
3.77231e+06	5.39016e+06	8
3.77231e+06	5.72705e+06	6
3.77231e+06	5.89549e+06	8
3.77231e+06	6.06393e+06	7
4.14954e+06	0	77
4.14954e+06	168443	215
4.14954e+06	336885	465
4.14954e+06	505328	708
4.14954e+06	673770	874
4.14954e+06	842213	1060
4.14954e+06	1.01066e+06	1283
4.14954e+06	1.1791e+06	1561
4.14954e+06	1.34754e+06	1681
4.14954e+06	1.51598e+06	1542
4.14954e+06	1.68443e+06	1276
4.14954e+06	1.85287e+06	1075
4.14954e+06	2.02131e+06	923
4.14954e+06	2.18975e+06	816
4.14954e+06	2.3582e+06	679
4.14954e+06	2.52664e+06	517
4.14954e+06	2.69508e+06	405
4.14954e+06	2.86352e+06	334
4.14954e+06	3.03197e+06	239
4.14954e+06	3.20041e+06	221
4.14954e+06	3.36885e+06	130
4.14954e+06	3.53729e+06	108
4.14954e+06	3.70574e+06	83
4.14954e+06	3.87418e+06	75
4.14954e+06	4.04262e+06	60
4.14954e+06	4.21106e+06	37
4.14954e+06	4.37951e+06	26
4.14954e+06	4.54795e+06	29
4.14954e+06	4.71639e+06	18
4.14954e+06	4.88483e+06	15
4.14954e+06	5.05328e+06	9
4.14954e+06	5.22172e+06	16
4.14954e+06	5.39016e+06	10
4.52677e+06	0	64
4.52677e+06	168443	240
4.52677e+06	336885	740
4.52677e+06	505328	1213
4.52677e+06	673770	1690
4.52677e+06	842213	2036
4.52677e+06	1.01066e+06	2306
4.52677e+06	1.1791e+06	2334
4.52677e+06	1.34754e+06	2284
4.52677e+06	1.51598e+06	1948
4.52677e+06	1.68443e+06	1724
4.52677e+06	1.85287e+06	1507
4.52677e+06	2.02131e+06	1272
4.52677e+06	2.18975e+06	974
4.52677e+06	2.3582e+06	798
4.52677e+06	2.52664e+06	662
4.52677e+06	2.69508e+06	558
4.52677e+06	2.86352e+06	409
4.52677e+06	3.03197e+06	337
4.52677e+06	3.20041e+06	242
4.52677e+06	3.36885e+06	175
4.52677e+06	3.53729e+06	155
4.52677e+06	3.70574e+06	94
4.52677e+06	3.87418e+06	87
4.52677e+06	4.04262e+06	44
4.52677e+06	4.21106e+06	26
4.52677e+06	4.37951e+06	33
4.52677e+06	4.54795e+06	23
4.52677e+06	4.71639e+06	24
4.52677e+06	4.88483e+06	11
4.52677e+06	5.05328e+06	14
4.52677e+06	5.22172e+06	8
4.52677e+06	5.39016e+06	11
4.52677e+06	5.72705e+06	7
4.52677e+06	5.89549e+06	8
4.904e+06	0	32
4.904e+06	168443	408
4.904e+06	336885	1026
4.904e+06	505328	1830
4.904e+06	673770	2381
4.904e+06	842213	2816
4.904e+06	1.01066e+06	2857
4.904e+06	1.1791e+06	2770
4.904e+06	1.34754e+06	2641
4.904e+06	1.51598e+06	2400
4.904e+06	1.68443e+06	2025
4.904e+06	1.85287e+06	1714
4.904e+06	2.02131e+06	1459
4.904e+06	2.18975e+06	1282
4.904e+06	2.3582e+06	960
4.904e+06	2.52664e+06	793
4.904e+06	2.69508e+06	674
4.904e+06	2.86352e+06	482
4.904e+06	3.03197e+06	387
4.904e+06	3.20041e+06	303
4.904e+06	3.36885e+06	193
4.904e+06	3.53729e+06	139
4.904e+06	3.70574e+06	101
4.904e+06	3.87418e+06	70
4.904e+06	4.04262e+06	63
4.904e+06	4.21106e+06	37
4.904e+06	4.37951e+06	34
4.904e+06	4.54795e+06	27
4.904e+06	4.71639e+06	30
4.904e+06	4.88483e+06	19
4.904e+06	5.05328e+06	10
4.904e+06	5.22172e+06	7
4.904e+06	5.39016e+06	12
4.904e+06	5.5586e+06	9
4.904e+06	5.89549e+06	8
5.28123e+06	0	55
5.28123e+06	168443	548
5.28123e+06	336885	1240
5.28123e+06	505328	2104
5.28123e+06	673770	2723
5.28123e+06	842213	3081
5.28123e+06	1.01066e+06	3147
5.28123e+06	1.1791e+06	2922
5.28123e+06	1.34754e+06	2785
5.28123e+06	1.51598e+06	2612
5.28123e+06	1.68443e+06	2289
5.28123e+06	1.85287e+06	1943
5.28123e+06	2.02131e+06	1640
5.28123e+06	2.18975e+06	1365
5.28123e+06	2.3582e+06	1105
5.28123e+06	2.52664e+06	887
5.28123e+06	2.69508e+06	705
5.28123e+06	2.86352e+06	518
5.28123e+06	3.03197e+06	409
5.28123e+06	3.20041e+06	290
5.28123e+06	3.36885e+06	213
5.28123e+06	3.53729e+06	152
5.28123e+06	3.70574e+06	123
5.28123e+06	3.87418e+06	77
5.28123e+06	4.04262e+06	50
5.28123e+06	4.21106e+06	51
5.28123e+06	4.37951e+06	31
5.28123e+06	4.54795e+06	23
5.28123e+06	4.71639e+06	15
5.28123e+06	4.88483e+06	29
5.28123e+06	5.05328e+06	14
5.28123e+06	5.22172e+06	17
5.28123e+06	5.39016e+06	11
5.28123e+06	5.5586e+06	6
5.28123e+06	5.72705e+06	7
5.28123e+06	5.89549e+06	6
5.65846e+06	0	70
5.65846e+06	168443	525
5.65846e+06	336885	1225
5.65846e+06	505328	2180
5.65846e+06	673770	2740
5.65846e+06	842213	2926
5.65846e+06	1.01066e+06	3202
5.65846e+06	1.1791e+06	3029
5.65846e+06	1.34754e+06	3029
5.65846e+06	1.51598e+06	2681
5.65846e+06	1.68443e+06	2371
5.65846e+06	1.85287e+06	1986
5.65846e+06	2.02131e+06	1753
5.65846e+06	2.18975e+06	1413
5.65846e+06	2.3582e+06	1128
5.65846e+06	2.52664e+06	820
5.65846e+06	2.69508e+06	661
5.65846e+06	2.86352e+06	494
5.65846e+06	3.03197e+06	387
5.65846e+06	3.20041e+06	293
5.65846e+06	3.36885e+06	216
5.65846e+06	3.53729e+06	152
5.65846e+06	3.70574e+06	112
5.65846e+06	3.87418e+06	80
5.65846e+06	4.04262e+06	75
5.65846e+06	4.21106e+06	47
5.65846e+06	4.37951e+06	35
5.65846e+06	4.54795e+06	25
5.65846e+06	4.71639e+06	23
5.65846e+06	4.88483e+06	20
5.65846e+06	5.05328e+06	16
5.65846e+06	5.22172e+06	11
5.65846e+06	5.39016e+06	8
5.65846e+06	5.5586e+06	7
5.65846e+06	6.06393e+06	6
6.03569e+06	0	57
6.03569e+06	168443	578
6.03569e+06	336885	1192
6.03569e+06	505328	1990
6.03569e+06	673770	2483
6.03569e+06	842213	2787
6.03569e+06	1.01066e+06	2948
6.03569e+06	1.1791e+06	2956
6.03569e+06	1.34754e+06	2764
6.03569e+06	1.51598e+06	2696
6.03569e+06	1.68443e+06	2272
6.03569e+06	1.85287e+06	1947
6.03569e+06	2.02131e+06	1674
6.03569e+06	2.18975e+06	1316
6.03569e+06	2.3582e+06	1102
6.03569e+06	2.52664e+06	756
6.03569e+06	2.69508e+06	622
6.03569e+06	2.86352e+06	480
6.03569e+06	3.03197e+06	372
6.03569e+06	3.20041e+06	313
6.03569e+06	3.36885e+06	183
6.03569e+06	3.53729e+06	173
6.03569e+06	3.70574e+06	121
6.03569e+06	3.87418e+06	80
6.03569e+06	4.04262e+06	51
6.03569e+06	4.21106e+06	48
6.03569e+06	4.37951e+06	32
6.03569e+06	4.54795e+06	29
6.03569e+06	4.71639e+06	22
6.03569e+06	4.88483e+06	18
6.03569e+06	5.05328e+06	12
6.03569e+06	5.22172e+06	10
6.03569e+06	5.39016e+06	14
6.03569e+06	5.5586e+06	10
6.03569e+06	5.72705e+06	7
6.03569e+06	5.89549e+06	6
6.41292e+06	0	38
6.41292e+06	168443	496
6.41292e+06	336885	1095
6.41292e+06	505328	1739
6.41292e+06	673770	2398
6.41292e+06	842213	2697
6.41292e+06	1.01066e+06	2811
6.41292e+06	1.1791e+06	2777
6.41292e+06	1.34754e+06	2585
6.41292e+06	1.51598e+06	2472
6.41292e+06	1.68443e+06	2256
6.41292e+06	1.85287e+06	1907
6.41292e+06	2.02131e+06	1548
6.41292e+06	2.18975e+06	1331
6.41292e+06	2.3582e+06	963
6.41292e+06	2.52664e+06	731
6.41292e+06	2.69508e+06	578
6.41292e+06	2.86352e+06	489
6.41292e+06	3.03197e+06	351
6.41292e+06	3.20041e+06	289
6.41292e+06	3.36885e+06	216
6.41292e+06	3.53729e+06	160
6.41292e+06	3.70574e+06	124
6.41292e+06	3.87418e+06	90
6.41292e+06	4.04262e+06	54
6.41292e+06	4.21106e+06	50
6.41292e+06	4.37951e+06	31
6.41292e+06	4.54795e+06	25
6.41292e+06	4.71639e+06	23
6.41292e+06	4.88483e+06	15
6.41292e+06	5.05328e+06	18
6.41292e+06	5.22172e+06	20
6.41292e+06	5.39016e+06	15
6.41292e+06	5.5586e+06	9
6.41292e+06	5.89549e+06	9
6.41292e+06	6.23238e+06	8
6.41292e+06	6.7377e+06	6
6.79015e+06	0	45
6.79015e+06	168443	512
6.79015e+06	336885	985
6.79015e+06	505328	1616
6.79015e+06	673770	2076
6.79015e+06	842213	2429
6.79015e+06	1.01066e+06	2436
6.79015e+06	1.1791e+06	2584
6.79015e+06	1.34754e+06	2481
6.79015e+06	1.51598e+06	2198
6.79015e+06	1.68443e+06	1974
6.79015e+06	1.85287e+06	1745
6.79015e+06	2.02131e+06	1487
6.79015e+06	2.18975e+06	1186
6.79015e+06	2.3582e+06	876
6.79015e+06	2.52664e+06	733
6.79015e+06	2.69508e+06	492
6.79015e+06	2.86352e+06	414
6.79015e+06	3.03197e+06	349
6.79015e+06	3.20041e+06	262
6.79015e+06	3.36885e+06	182
6.79015e+06	3.53729e+06	157
6.79015e+06	3.70574e+06	103
6.79015e+06	3.87418e+06	77
6.79015e+06	4.04262e+06	62
6.79015e+06	4.21106e+06	39
6.79015e+06	4.37951e+06	41
6.79015e+06	4.54795e+06	27
6.79015e+06	4.71639e+06	18
6.79015e+06	4.88483e+06	17
6.79015e+06	5.05328e+06	15
6.79015e+06	5.22172e+06	10
6.79015e+06	5.39016e+06	6
6.79015e+06	5.5586e+06	8
6.79015e+06	5.72705e+06	8
6.79015e+06	5.89549e+06	8
6.79015e+06	6.06393e+06	7
6.79015e+06	6.56926e+06	7
7.16739e+06	0	29
7.16739e+06	168443	437
7.16739e+06	336885	955
7.16739e+06	505328	1406
7.16739e+06	673770	1841
7.16739e+06	842213	2127
7.16739e+06	1.01066e+06	2219
7.16739e+06	1.1791e+06	2314
7.16739e+06	1.34754e+06	2229
7.16739e+06	1.51598e+06	2100
7.16739e+06	1.68443e+06	1784
7.16739e+06	1.85287e+06	1558
7.16739e+06	2.02131e+06	1278
7.16739e+06	2.18975e+06	1016
7.16739e+06	2.3582e+06	821
7.16739e+06	2.52664e+06	624
7.16739e+06	2.69508e+06	497
7.16739e+06	2.86352e+06	368
7.16739e+06	3.03197e+06	284
7.16739e+06	3.20041e+06	220
7.16739e+06	3.36885e+06	186
7.16739e+06	3.53729e+06	120
7.16739e+06	3.70574e+06	109
7.16739e+06	3.87418e+06	77
7.16739e+06	4.04262e+06	51
7.16739e+06	4.21106e+06	50
7.16739e+06	4.37951e+06	36
7.16739e+06	4.54795e+06	26
7.16739e+06	4.71639e+06	30
7.16739e+06	4.88483e+06	21
7.16739e+06	5.05328e+06	10
7.16739e+06	5.22172e+06	13
7.16739e+06	5.39016e+06	11
7.16739e+06	5.5586e+06	13
7.16739e+06	5.72705e+06	9
7.16739e+06	6.23238e+06	6
7.16739e+06	6.40082e+06	6
7.16739e+06	6.90615e+06	6
7.54462e+06	0	39
7.54462e+06	168443	370
7.54462e+06	336885	809
7.54462e+06	505328	1239
7.54462e+06	673770	1568
7.54462e+06	842213	1903
7.54462e+06	1.01066e+06	2009
7.54462e+06	1.1791e+06	2013
7.54462e+06	1.34754e+06	1933
7.54462e+06	1.51598e+06	1767
7.54462e+06	1.68443e+06	1436
7.54462e+06	1.85287e+06	1233
7.54462e+06	2.02131e+06	1114
7.54462e+06	2.18975e+06	876
7.54462e+06	2.3582e+06	738
7.54462e+06	2.52664e+06	597
7.54462e+06	2.69508e+06	482
7.54462e+06	2.86352e+06	349
7.54462e+06	3.03197e+06	281
7.54462e+06	3.20041e+06	195
7.54462e+06	3.36885e+06	151
7.54462e+06	3.53729e+06	154
7.54462e+06	3.70574e+06	80
7.54462e+06	3.87418e+06	78
7.54462e+06	4.04262e+06	55
7.54462e+06	4.21106e+06	55
7.54462e+06	4.37951e+06	31
7.54462e+06	4.54795e+06	28
7.54462e+06	4.71639e+06	15
7.54462e+06	4.88483e+06	15
7.54462e+06	5.05328e+06	13
7.54462e+06	5.22172e+06	13
7.54462e+06	5.39016e+06	12
7.54462e+06	5.5586e+06	10
7.54462e+06	5.72705e+06	6
7.54462e+06	6.40082e+06	6
7.92185e+06	0	31
7.92185e+06	168443	380
7.92185e+06	336885	719
7.92185e+06	505328	1061
7.92185e+06	673770	1349
7.92185e+06	842213	1670
7.92185e+06	1.01066e+06	1748
7.92185e+06	1.1791e+06	1687
7.92185e+06	1.34754e+06	1550
7.92185e+06	1.51598e+06	1433
7.92185e+06	1.68443e+06	1303
7.92185e+06	1.85287e+06	1202
7.92185e+06	2.02131e+06	955
7.92185e+06	2.18975e+06	736
7.92185e+06	2.3582e+06	660
7.92185e+06	2.52664e+06	479
7.92185e+06	2.69508e+06	411
7.92185e+06	2.86352e+06	283
7.92185e+06	3.03197e+06	246
7.92185e+06	3.20041e+06	187
7.92185e+06	3.36885e+06	146
7.92185e+06	3.53729e+06	111
7.92185e+06	3.70574e+06	94
7.92185e+06	3.87418e+06	57
7.92185e+06	4.04262e+06	61
7.92185e+06	4.21106e+06	40
7.92185e+06	4.37951e+06	35
7.92185e+06	4.54795e+06	29
7.92185e+06	4.71639e+06	18
7.92185e+06	4.88483e+06	22
7.92185e+06	5.05328e+06	19
7.92185e+06	5.22172e+06	16
7.92185e+06	5.39016e+06	10
8.29908e+06	0	22
8.29908e+06	168443	292
8.29908e+06	336885	621
8.29908e+06	505328	905
8.29908e+06	673770	1065
8.29908e+06	842213	1332
8.29908e+06	1.01066e+06	1450
8.29908e+06	1.1791e+06	1454
8.29908e+06	1.34754e+06	1279
8.29908e+06	1.51598e+06	1216
8.29908e+06	1.68443e+06	1085
8.29908e+06	1.85287e+06	905
8.29908e+06	2.02131e+06	821
8.29908e+06	2.18975e+06	694
8.29908e+06	2.3582e+06	549
8.29908e+06	2.52664e+06	429
8.29908e+06	2.69508e+06	346
8.29908e+06	2.86352e+06	269
8.29908e+06	3.03197e+06	210
8.29908e+06	3.20041e+06	185
8.29908e+06	3.36885e+06	112
8.29908e+06	3.53729e+06	109
8.29908e+06	3.70574e+06	85
8.29908e+06	3.87418e+06	61
8.29908e+06	4.04262e+06	40
8.29908e+06	4.21106e+06	36
8.29908e+06	4.37951e+06	31
8.29908e+06	4.54795e+06	27
8.29908e+06	4.71639e+06	23
8.29908e+06	4.88483e+06	15
8.29908e+06	5.05328e+06	14
8.29908e+06	5.22172e+06	8
8.29908e+06	5.39016e+06	11
8.29908e+06	5.5586e+06	8
8.29908e+06	5.72705e+06	9
8.29908e+06	6.23238e+06	7
8.67631e+06	0	22
8.67631e+06	168443	231
8.67631e+06	336885	594
8.67631e+06	505328	815
8.67631e+06	673770	948
8.67631e+06	842213	1134
8.67631e+06	1.01066e+06	1141
8.67631e+06	1.1791e+06	1171
8.67631e+06	1.34754e+06	1097
8.67631e+06	1.51598e+06	1017
8.67631e+06	1.68443e+06	926
8.67631e+06	1.85287e+06	790
8.67631e+06	2.02131e+06	654
8.67631e+06	2.18975e+06	555
8.67631e+06	2.3582e+06	469
8.67631e+06	2.52664e+06	377
8.67631e+06	2.69508e+06	296
8.67631e+06	2.86352e+06	202
8.67631e+06	3.03197e+06	179
8.67631e+06	3.20041e+06	164
8.67631e+06	3.36885e+06	114
8.67631e+06	3.53729e+06	109
8.67631e+06	3.70574e+06	83
8.67631e+06	3.87418e+06	56
8.67631e+06	4.04262e+06	46
8.67631e+06	4.21106e+06	28
8.67631e+06	4.37951e+06	32
8.67631e+06	4.54795e+06	23
8.67631e+06	4.71639e+06	19
8.67631e+06	4.88483e+06	19
8.67631e+06	5.05328e+06	16
8.67631e+06	5.22172e+06	11
8.67631e+06	5.39016e+06	8
8.67631e+06	5.5586e+06	9
8.67631e+06	5.72705e+06	6
9.05354e+06	0	13
9.05354e+06	168443	227
9.05354e+06	336885	495
9.05354e+06	505328	673
9.05354e+06	673770	846
9.05354e+06	842213	863
9.05354e+06	1.01066e+06	919
9.05354e+06	1.1791e+06	951
9.05354e+06	1.34754e+06	950
9.05354e+06	1.51598e+06	900
9.05354e+06	1.68443e+06	791
9.05354e+06	1.85287e+06	667
9.05354e+06	2.02131e+06	596
9.05354e+06	2.18975e+06	511
9.05354e+06	2.3582e+06	371
9.05354e+06	2.52664e+06	338
9.05354e+06	2.69508e+06	247
9.05354e+06	2.86352e+06	221
9.05354e+06	3.03197e+06	144
9.05354e+06	3.20041e+06	120
9.05354e+06	3.36885e+06	113
9.05354e+06	3.53729e+06	72
9.05354e+06	3.70574e+06	61
9.05354e+06	3.87418e+06	51
9.05354e+06	4.04262e+06	45
9.05354e+06	4.21106e+06	32
9.05354e+06	4.37951e+06	37
9.05354e+06	4.54795e+06	28
9.05354e+06	4.71639e+06	19
9.05354e+06	4.88483e+06	19
9.05354e+06	5.05328e+06	13
9.05354e+06	5.22172e+06	8
9.05354e+06	5.39016e+06	6
9.43077e+06	0	13
9.43077e+06	168443	158
9.43077e+06	336885	406
9.43077e+06	505328	581
9.43077e+06	673770	713
9.43077e+06	842213	773
9.43077e+06	1.01066e+06	824
9.43077e+06	1.1791e+06	810
9.43077e+06	1.34754e+06	777
9.43077e+06	1.51598e+06	724
9.43077e+06	1.68443e+06	645
9.43077e+06	1.85287e+06	590
9.43077e+06	2.02131e+06	500
9.43077e+06	2.18975e+06	440
9.43077e+06	2.3582e+06	349
9.43077e+06	2.52664e+06	297
9.43077e+06	2.69508e+06	205
9.43077e+06	2.86352e+06	153
9.43077e+06	3.03197e+06	130
9.43077e+06	3.20041e+06	100
9.43077e+06	3.36885e+06	86
9.43077e+06	3.53729e+06	68
9.43077e+06	3.70574e+06	53
9.43077e+06	3.87418e+06	40
9.43077e+06	4.04262e+06	37
9.43077e+06	4.21106e+06	37
9.43077e+06	4.37951e+06	24
9.43077e+06	4.54795e+06	24
9.43077e+06	4.71639e+06	19
9.43077e+06	4.88483e+06	13
9.43077e+06	5.05328e+06	7
9.43077e+06	5.22172e+06	7
9.43077e+06	5.39016e+06	7
9.43077e+06	6.06393e+06	6
9.808e+06	0	14
9.808e+06	168443	124
9.808e+06	336885	318
9.808e+06	505328	502
9.808e+06	673770	545
9.808e+06	842213	614
9.808e+06	1.01066e+06	653
9.808e+06	1.1791e+06	637
9.808e+06	1.34754e+06	640
9.808e+06	1.51598e+06	579
9.808e+06	1.68443e+06	551
9.808e+06	1.85287e+06	515
9.808e+06	2.02131e+06	365
9.808e+06	2.18975e+06	354
9.808e+06	2.3582e+06	269
9.808e+06	2.52664e+06	239
9.808e+06	2.69508e+06	204
9.808e+06	2.86352e+06	149
9.808e+06	3.03197e+06	123
9.808e+06	3.20041e+06	96
9.808e+06	3.36885e+06	66
9.808e+06	3.53729e+06	59
9.808e+06	3.70574e+06	48
9.808e+06	3.87418e+06	45
9.808e+06	4.04262e+06	30
9.808e+06	4.21106e+06	32
9.808e+06	4.37951e+06	22
9.808e+06	4.54795e+06	20
9.808e+06	4.71639e+06	6
9.808e+06	4.88483e+06	13
9.808e+06	5.05328e+06	7
9.808e+06	5.22172e+06	9
9.808e+06	5.39016e+06	7
9.808e+06	5.5586e+06	7
1.01852e+07	0	12
1.01852e+07	168443	117
1.01852e+07	336885	297
1.01852e+07	505328	406
1.01852e+07	673770	443
1.01852e+07	842213	557
1.01852e+07	1.01066e+06	503
1.01852e+07	1.1791e+06	559
1.01852e+07	1.34754e+06	535
1.01852e+07	1.51598e+06	466
1.01852e+07	1.68443e+06	458
1.01852e+07	1.85287e+06	404
1.01852e+07	2.02131e+06	319
1.01852e+07	2.18975e+06	261
1.01852e+07	2.3582e+06	233
1.01852e+07	2.52664e+06	191
1.01852e+07	2.69508e+06	149
1.01852e+07	2.86352e+06	123
1.01852e+07	3.03197e+06	113
1.01852e+07	3.20041e+06	78
1.01852e+07	3.36885e+06	84
1.01852e+07	3.53729e+06	48
1.01852e+07	3.70574e+06	55
1.01852e+07	3.87418e+06	36
1.01852e+07	4.04262e+06	35
1.01852e+07	4.21106e+06	21
1.01852e+07	4.37951e+06	19
1.01852e+07	4.54795e+06	13
1.01852e+07	4.71639e+06	19
1.01852e+07	4.88483e+06	15
1.01852e+07	5.05328e+06	10
1.01852e+07	5.22172e+06	7
1.01852e+07	5.5586e+06	7
1.05625e+07	0	10
1.05625e+07	168443	101
1.05625e+07	336885	269
1.05625e+07	505328	329
1.05625e+07	673770	415
1.05625e+07	842213	461
1.05625e+07	1.01066e+06	446
1.05625e+07	1.1791e+06	484
1.05625e+07	1.34754e+06	426
1.05625e+07	1.51598e+06	419
1.05625e+07	1.68443e+06	409
1.05625e+07	1.85287e+06	310
1.05625e+07	2.02131e+06	289
1.05625e+07	2.18975e+06	278
1.05625e+07	2.3582e+06	225
1.05625e+07	2.52664e+06	186
1.05625e+07	2.69508e+06	147
1.05625e+07	2.86352e+06	99
1.05625e+07	3.03197e+06	95
1.05625e+07	3.20041e+06	88
1.05625e+07	3.36885e+06	67
1.05625e+07	3.53729e+06	43
1.05625e+07	3.70574e+06	34
1.05625e+07	3.87418e+06	31
1.05625e+07	4.04262e+06	22
1.05625e+07	4.21106e+06	20
1.05625e+07	4.37951e+06	20
1.05625e+07	4.54795e+06	15
1.05625e+07	4.71639e+06	13
1.05625e+07	4.88483e+06	9
1.05625e+07	5.05328e+06	6
1.05625e+07	5.22172e+06	7
1.05625e+07	5.39016e+06	7
1.09397e+07	0	13
1.09397e+07	168443	74
1.09397e+07	336885	213
1.09397e+07	505328	278
1.09397e+07	673770	364
1.09397e+07	842213	357
1.09397e+07	1.01066e+06	353
1.09397e+07	1.1791e+06	362
1.09397e+07	1.34754e+06	360
1.09397e+07	1.51598e+06	299
1.09397e+07	1.68443e+06	327
1.09397e+07	1.85287e+06	265
1.09397e+07	2.02131e+06	232
1.09397e+07	2.18975e+06	192
1.09397e+07	2.3582e+06	177
1.09397e+07	2.52664e+06	149
1.09397e+07	2.69508e+06	111
1.09397e+07	2.86352e+06	83
1.09397e+07	3.03197e+06	85
1.09397e+07	3.20041e+06	58
1.09397e+07	3.36885e+06	38
1.09397e+07	3.53729e+06	45
1.09397e+07	3.70574e+06	28
1.09397e+07	3.87418e+06	16
1.09397e+07	4.04262e+06	25
1.09397e+07	4.21106e+06	12
1.09397e+07	4.37951e+06	20
1.09397e+07	4.54795e+06	19
1.09397e+07	4.71639e+06	14
1.09397e+07	4.88483e+06	8
1.09397e+07	5.05328e+06	12
1.09397e+07	5.39016e+06	9
1.13169e+07	0	10
1.13169e+07	168443	69
1.13169e+07	336885	190
1.13169e+07	505328	234
1.13169e+07	673770	270
1.13169e+07	842213	305
1.13169e+07	1.01066e+06	267
1.13169e+07	1.1791e+06	274
1.13169e+07	1.34754e+06	255
1.13169e+07	1.51598e+06	273
1.13169e+07	1.68443e+06	228
1.13169e+07	1.85287e+06	262
1.13169e+07	2.02131e+06	196
1.13169e+07	2.18975e+06	177
1.13169e+07	2.3582e+06	149
1.13169e+07	2.52664e+06	127
1.13169e+07	2.69508e+06	108
1.13169e+07	2.86352e+06	73
1.13169e+07	3.03197e+06	69
1.13169e+07	3.20041e+06	58
1.13169e+07	3.36885e+06	36
1.13169e+07	3.53729e+06	31
1.13169e+07	3.70574e+06	28
1.13169e+07	3.87418e+06	20
1.13169e+07	4.04262e+06	20
1.13169e+07	4.21106e+06	17
1.13169e+07	4.37951e+06	14
1.13169e+07	4.54795e+06	19
1.13169e+07	4.71639e+06	16
1.13169e+07	4.88483e+06	10
1.13169e+07	5.22172e+06	7
1.13169e+07	5.39016e+06	11
1.13169e+07	5.5586e+06	7
1.16942e+07	0	10
1.16942e+07	168443	46
1.16942e+07	336885	145
1.16942e+07	505328	200
1.16942e+07	673770	209
1.16942e+07	842213	249
1.16942e+07	1.01066e+06	236
1.16942e+07	1.1791e+06	219
1.16942e+07	1.34754e+06	227
1.16942e+07	1.51598e+06	227
1.16942e+07	1.68443e+06	200
1.16942e+07	1.85287e+06	188
1.16942e+07	2.02131e+06	204
1.16942e+07	2.18975e+06	152
1.16942e+07	2.3582e+06	118
1.16942e+07	2.52664e+06	97
1.16942e+07	2.69508e+06	99
1.16942e+07	2.86352e+06	62
1.16942e+07	3.03197e+06	62
1.16942e+07	3.20041e+06	43
1.16942e+07	3.36885e+06	42
1.16942e+07	3.53729e+06	38
1.16942e+07	3.70574e+06	31
1.16942e+07	3.87418e+06	24
1.16942e+07	4.04262e+06	21
1.16942e+07	4.21106e+06	20
1.16942e+07	4.37951e+06	13
1.16942e+07	4.54795e+06	11
1.16942e+07	4.71639e+06	9
1.16942e+07	4.88483e+06	10
1.16942e+07	5.05328e+06	11
1.16942e+07	5.22172e+06	6
1.16942e+07	5.39016e+06	6
1.20714e+07	0	12
1.20714e+07	168443	43
1.20714e+07	336885	130
1.20714e+07	505328	185
1.20714e+07	673770	180
1.20714e+07	842213	160
1.20714e+07	1.01066e+06	184
1.20714e+07	1.1791e+06	212
1.20714e+07	1.34754e+06	187
1.20714e+07	1.51598e+06	187
1.20714e+07	1.68443e+06	180
1.20714e+07	1.85287e+06	147
1.20714e+07	2.02131e+06	140
1.20714e+07	2.18975e+06	116
1.20714e+07	2.3582e+06	101
1.20714e+07	2.52664e+06	97
1.20714e+07	2.69508e+06	67
1.20714e+07	2.86352e+06	70
1.20714e+07	3.03197e+06	57
1.20714e+07	3.20041e+06	49
1.20714e+07	3.36885e+06	34
1.20714e+07	3.53729e+06	33
1.20714e+07	3.70574e+06	25
1.20714e+07	3.87418e+06	29
1.20714e+07	4.04262e+06	20
1.20714e+07	4.21106e+06	20
1.20714e+07	4.37951e+06	14
1.20714e+07	4.54795e+06	12
1.20714e+07	4.71639e+06	14
1.20714e+07	4.88483e+06	7
1.20714e+07	5.22172e+06	7
1.24486e+07	0	7
1.24486e+07	168443	25
1.24486e+07	336885	88
1.24486e+07	505328	141
1.24486e+07	673770	149
1.24486e+07	842213	159
1.24486e+07	1.01066e+06	170
1.24486e+07	1.1791e+06	152
1.24486e+07	1.34754e+06	161
1.24486e+07	1.51598e+06	159
1.24486e+07	1.68443e+06	150
1.24486e+07	1.85287e+06	131
1.24486e+07	2.02131e+06	122
1.24486e+07	2.18975e+06	91
1.24486e+07	2.3582e+06	77
1.24486e+07	2.52664e+06	72
1.24486e+07	2.69508e+06	66
1.24486e+07	2.86352e+06	49
1.24486e+07	3.03197e+06	46
1.24486e+07	3.20041e+06	49
1.24486e+07	3.36885e+06	35
1.24486e+07	3.53729e+06	30
1.24486e+07	3.70574e+06	28
1.24486e+07	3.87418e+06	23
1.24486e+07	4.04262e+06	27
1.24486e+07	4.21106e+06	13
1.24486e+07	4.37951e+06	11
1.24486e+07	4.54795e+06	9
1.24486e+07	4.71639e+06	11
1.24486e+07	5.05328e+06	10
1.28258e+07	0	7
1.28258e+07	168443	29
1.28258e+07	336885	87
1.28258e+07	505328	120
1.28258e+07	673770	121
1.28258e+07	842213	137
1.28258e+07	1.01066e+06	120
1.28258e+07	1.1791e+06	138
1.28258e+07	1.34754e+06	148
1.28258e+07	1.51598e+06	103
1.28258e+07	1.68443e+06	106
1.28258e+07	1.85287e+06	120
1.28258e+07	2.02131e+06	103
1.28258e+07	2.18975e+06	68
1.28258e+07	2.3582e+06	80
1.28258e+07	2.52664e+06	61
1.28258e+07	2.69508e+06	59
1.28258e+07	2.86352e+06	34
1.28258e+07	3.03197e+06	37
1.28258e+07	3.20041e+06	25
1.28258e+07	3.36885e+06	27
1.28258e+07	3.53729e+06	26
1.28258e+07	3.70574e+06	18
1.28258e+07	3.87418e+06	16
1.28258e+07	4.04262e+06	15
1.28258e+07	4.21106e+06	15
1.28258e+07	4.37951e+06	8
1.28258e+07	4.54795e+06	10
1.28258e+07	4.71639e+06	13
1.28258e+07	5.22172e+06	7
1.32031e+07	0	7
1.32031e+07	168443	21
1.32031e+07	336885	68
1.32031e+07	505328	96
1.32031e+07	673770	90
1.32031e+07	842213	89
1.32031e+07	1.01066e+06	108
1.32031e+07	1.1791e+06	111
1.32031e+07	1.34754e+06	91
1.32031e+07	1.51598e+06	95
1.32031e+07	1.68443e+06	118
1.32031e+07	1.85287e+06	87
1.32031e+07	2.02131e+06	74
1.32031e+07	2.18975e+06	68
1.32031e+07	2.3582e+06	70
1.32031e+07	2.52664e+06	63
1.32031e+07	2.69508e+06	58
1.32031e+07	2.86352e+06	41
1.32031e+07	3.03197e+06	37
1.32031e+07	3.20041e+06	31
1.32031e+07	3.36885e+06	23
1.32031e+07	3.53729e+06	21
1.32031e+07	3.70574e+06	15
1.32031e+07	3.87418e+06	22
1.32031e+07	4.04262e+06	11
1.32031e+07	4.21106e+06	13
1.32031e+07	4.37951e+06	11
1.32031e+07	4.54795e+06	7
1.32031e+07	4.71639e+06	6
1.32031e+07	4.88483e+06	8
1.32031e+07	5.22172e+06	8
1.32031e+07	5.39016e+06	9
1.35803e+07	0	6
1.35803e+07	168443	25
1.35803e+07	336885	60
1.35803e+07	505328	81
1.35803e+07	673770	93
1.35803e+07	842213	81
1.35803e+07	1.01066e+06	89
1.35803e+07	1.1791e+06	84
1.35803e+07	1.34754e+06	87
1.35803e+07	1.51598e+06	93
1.35803e+07	1.68443e+06	88
1.35803e+07	1.85287e+06	66
1.35803e+07	2.02131e+06	64
1.35803e+07	2.18975e+06	76
1.35803e+07	2.3582e+06	68
1.35803e+07	2.52664e+06	51
1.35803e+07	2.69508e+06	44
1.35803e+07	2.86352e+06	26
1.35803e+07	3.03197e+06	34
1.35803e+07	3.20041e+06	31
1.35803e+07	3.36885e+06	20
1.35803e+07	3.53729e+06	27
1.35803e+07	3.70574e+06	18
1.35803e+07	3.87418e+06	17
1.35803e+07	4.04262e+06	12
1.35803e+07	4.21106e+06	8
1.35803e+07	4.37951e+06	10
1.35803e+07	4.54795e+06	6
1.35803e+07	4.71639e+06	7
1.35803e+07	5.05328e+06	6
1.35803e+07	5.39016e+06	7
1.39575e+07	168443	13
1.39575e+07	336885	42
1.39575e+07	505328	70
1.39575e+07	673770	76
1.39575e+07	842213	81
1.39575e+07	1.01066e+06	65
1.39575e+07	1.1791e+06	57
1.39575e+07	1.34754e+06	68
1.39575e+07	1.51598e+06	63
1.39575e+07	1.68443e+06	66
1.39575e+07	1.85287e+06	53
1.39575e+07	2.02131e+06	66
1.39575e+07	2.18975e+06	55
1.39575e+07	2.3582e+06	50
1.39575e+07	2.52664e+06	40
1.39575e+07	2.69508e+06	41
1.39575e+07	2.86352e+06	32
1.39575e+07	3.03197e+06	16
1.39575e+07	3.20041e+06	32
1.39575e+07	3.36885e+06	24
1.39575e+07	3.53729e+06	16
1.39575e+07	3.70574e+06	16
1.39575e+07	3.87418e+06	17
1.39575e+07	4.04262e+06	13
1.39575e+07	4.21106e+06	13
1.39575e+07	4.37951e+06	7
1.39575e+07	4.54795e+06	6
1.39575e+07	4.71639e+06	6
1.39575e+07	5.22172e+06	6
1.43348e+07	0	6
1.43348e+07	168443	14
1.43348e+07	336885	39
1.43348e+07	505328	54
1.43348e+07	673770	66
1.43348e+07	842213	62
1.43348e+07	1.01066e+06	62
1.43348e+07	1.1791e+06	46
1.43348e+07	1.34754e+06	69
1.43348e+07	1.51598e+06	50
1.43348e+07	1.68443e+06	61
1.43348e+07	1.85287e+06	47
1.43348e+07	2.02131e+06	41
1.43348e+07	2.18975e+06	47
1.43348e+07	2.3582e+06	35
1.43348e+07	2.52664e+06	44
1.43348e+07	2.69508e+06	43
1.43348e+07	2.86352e+06	33
1.43348e+07	3.03197e+06	35
1.43348e+07	3.20041e+06	23
1.43348e+07	3.36885e+06	21
1.43348e+07	3.53729e+06	11
1.43348e+07	3.70574e+06	24
1.43348e+07	3.87418e+06	8
1.43348e+07	4.04262e+06	14
1.43348e+07	4.21106e+06	7
1.43348e+07	4.37951e+06	12
1.43348e+07	4.54795e+06	6
1.43348e+07	5.05328e+06	6
1.43348e+07	5.22172e+06	7
1.43348e+07	5.72705e+06	8
1.4712e+07	0	8
1.4712e+07	168443	16
1.4712e+07	336885	30
1.4712e+07	505328	47
1.4712e+07	673770	62
1.4712e+07	842213	55
1.4712e+07	1.01066e+06	58
1.4712e+07	1.1791e+06	57
1.4712e+07	1.34754e+06	43
1.4712e+07	1.51598e+06	38
1.4712e+07	1.68443e+06	45
1.4712e+07	1.85287e+06	46
1.4712e+07	2.02131e+06	41
1.4712e+07	2.18975e+06	49
1.4712e+07	2.3582e+06	30
1.4712e+07	2.52664e+06	30
1.4712e+07	2.69508e+06	23
1.4712e+07	2.86352e+06	30
1.4712e+07	3.03197e+06	22
1.4712e+07	3.20041e+06	21
1.4712e+07	3.36885e+06	22
1.4712e+07	3.53729e+06	14
1.4712e+07	3.70574e+06	11
1.4712e+07	3.87418e+06	12
1.4712e+07	4.04262e+06	12
1.4712e+07	4.21106e+06	7
1.4712e+07	4.37951e+06	9
1.4712e+07	5.22172e+06	6
1.50892e+07	168443	13
1.50892e+07	336885	26
1.50892e+07	505328	40
1.50892e+07	673770	47
1.50892e+07	842213	50
1.50892e+07	1.01066e+06	34
1.50892e+07	1.1791e+06	41
1.50892e+07	1.34754e+06	39
1.50892e+07	1.51598e+06	32
1.50892e+07	1.68443e+06	30
1.50892e+07	1.85287e+06	38
1.50892e+07	2.02131e+06	27
1.50892e+07	2.18975e+06	32
1.50892e+07	2.3582e+06	34
1.50892e+07	2.52664e+06	20
1.50892e+07	2.69508e+06	27
1.50892e+07	2.86352e+06	13
1.50892e+07	3.03197e+06	21
1.50892e+07	3.20041e+06	19
1.50892e+07	3.36885e+06	18
1.50892e+07	3.53729e+06	14
1.50892e+07	3.70574e+06	8
1.50892e+07	3.87418e+06	14
1.50892e+07	4.04262e+06	11
1.50892e+07	4.21106e+06	8
1.50892e+07	4.54795e+06	8
1.54665e+07	168443	12
1.54665e+07	336885	21
1.54665e+07	505328	39
1.54665e+07	673770	24
1.54665e+07	842213	38
1.54665e+07	1.01066e+06	33
1.54665e+07	1.1791e+06	38
1.54665e+07	1.34754e+06	27
1.54665e+07	1.51598e+06	35
1.54665e+07	1.68443e+06	27
1.54665e+07	1.85287e+06	25
1.54665e+07	2.02131e+06	31
1.54665e+07	2.18975e+06	28
1.54665e+07	2.3582e+06	27
1.54665e+07	2.52664e+06	22
1.54665e+07	2.69508e+06	17
1.54665e+07	2.86352e+06	23
1.54665e+07	3.03197e+06	15
1.54665e+07	3.20041e+06	17
1.54665e+07	3.36885e+06	11
1.54665e+07	3.53729e+06	8
1.54665e+07	3.70574e+06	16
1.54665e+07	3.87418e+06	10
1.54665e+07	4.04262e+06	9
1.54665e+07	4.37951e+06	11
1.54665e+07	4.71639e+06	8
1.54665e+07	5.22172e+06	6
1.58437e+07	0	8
1.58437e+07	168443	10
1.58437e+07	336885	16
1.58437e+07	505328	30
1.58437e+07	673770	33
1.58437e+07	842213	22
1.58437e+07	1.01066e+06	30
1.58437e+07	1.1791e+06	26
1.58437e+07	1.34754e+06	29
1.58437e+07	1.51598e+06	27
1.58437e+07	1.68443e+06	29
1.58437e+07	1.85287e+06	28
1.58437e+07	2.02131e+06	25
1.58437e+07	2.18975e+06	28
1.58437e+07	2.3582e+06	23
1.58437e+07	2.52664e+06	16
1.58437e+07	2.69508e+06	16
1.58437e+07	2.86352e+06	17
1.58437e+07	3.03197e+06	12
1.58437e+07	3.20041e+06	15
1.58437e+07	3.36885e+06	9
1.58437e+07	3.53729e+06	10
1.58437e+07	3.70574e+06	6
1.58437e+07	3.87418e+06	7
1.62209e+07	168443	11
1.62209e+07	336885	25
1.62209e+07	505328	25
1.62209e+07	673770	25
1.62209e+07	842213	30
1.62209e+07	1.01066e+06	26
1.62209e+07	1.1791e+06	24
1.62209e+07	1.34754e+06	22
1.62209e+07	1.51598e+06	20
1.62209e+07	1.68443e+06	25
1.62209e+07	1.85287e+06	21
1.62209e+07	2.02131e+06	19
1.62209e+07	2.18975e+06	16
1.62209e+07	2.3582e+06	9
1.62209e+07	2.52664e+06	16
1.62209e+07	2.69508e+06	10
1.62209e+07	2.86352e+06	13
1.62209e+07	3.03197e+06	11
1.62209e+07	3.36885e+06	12
1.62209e+07	3.53729e+06	9
1.62209e+07	3.70574e+06	7
1.62209e+07	4.04262e+06	6
1.62209e+07	4.21106e+06	6
1.62209e+07	4.37951e+06	8
1.62209e+07	5.05328e+06	6
1.65982e+07	168443	10
1.65982e+07	336885	9
1.65982e+07	505328	14
1.65982e+07	673770	24
1.65982e+07	842213	16
1.65982e+07	1.01066e+06	14
1.65982e+07	1.1791e+06	19
1.65982e+07	1.34754e+06	26
1.65982e+07	1.51598e+06	21
1.65982e+07	1.68443e+06	16
1.65982e+07	1.85287e+06	22
1.65982e+07	2.02131e+06	18
1.65982e+07	2.18975e+06	22
1.65982e+07	2.3582e+06	17
1.65982e+07	2.52664e+06	15
1.65982e+07	2.69508e+06	12
1.65982e+07	2.86352e+06	8
1.65982e+07	3.03197e+06	12
1.65982e+07	3.20041e+06	14
1.65982e+07	3.53729e+06	6
1.65982e+07	3.70574e+06	6
1.65982e+07	3.87418e+06	12
1.69754e+07	336885	7
1.69754e+07	505328	13
1.69754e+07	673770	19
1.69754e+07	842213	21
1.69754e+07	1.01066e+06	11
1.69754e+07	1.1791e+06	21
1.69754e+07	1.34754e+06	14
1.69754e+07	1.51598e+06	18
1.69754e+07	1.68443e+06	14
1.69754e+07	1.85287e+06	14
1.69754e+07	2.02131e+06	21
1.69754e+07	2.18975e+06	21
1.69754e+07	2.3582e+06	12
1.69754e+07	2.52664e+06	8
1.69754e+07	2.69508e+06	9
1.69754e+07	3.03197e+06	9
1.69754e+07	3.20041e+06	11
1.69754e+07	3.36885e+06	6
1.69754e+07	3.53729e+06	13
1.69754e+07	3.70574e+06	7
1.69754e+07	4.21106e+06	7
1.69754e+07	4.88483e+06	6
1.73526e+07	168443	6
1.73526e+07	336885	7
1.73526e+07	505328	11
1.73526e+07	673770	15
1.73526e+07	842213	21
1.73526e+07	1.01066e+06	15
1.73526e+07	1.1791e+06	14
1.73526e+07	1.34754e+06	11
1.73526e+07	1.51598e+06	20
1.73526e+07	1.68443e+06	8
1.73526e+07	1.85287e+06	7
1.73526e+07	2.02131e+06	12
1.73526e+07	2.18975e+06	14
1.73526e+07	2.3582e+06	13
1.73526e+07	2.52664e+06	15
1.73526e+07	2.69508e+06	11
1.73526e+07	2.86352e+06	9
1.73526e+07	3.20041e+06	8
1.73526e+07	3.36885e+06	7
1.73526e+07	4.04262e+06	8
1.73526e+07	4.21106e+06	7
1.73526e+07	4.37951e+06	6
1.77298e+07	336885	8
1.77298e+07	505328	16
1.77298e+07	673770	16
1.77298e+07	842213	16
1.77298e+07	1.01066e+06	12
1.77298e+07	1.1791e+06	11
1.77298e+07	1.34754e+06	7
1.77298e+07	1.51598e+06	12
1.77298e+07	1.68443e+06	13
1.77298e+07	1.85287e+06	11
1.77298e+07	2.02131e+06	13
1.77298e+07	2.18975e+06	13
1.77298e+07	2.3582e+06	7
1.77298e+07	2.52664e+06	7
1.77298e+07	2.69508e+06	8
1.77298e+07	2.86352e+06	8
1.77298e+07	3.03197e+06	12
1.77298e+07	3.20041e+06	7
1.77298e+07	3.36885e+06	7
1.77298e+07	3.53729e+06	6
1.77298e+07	3.70574e+06	7
1.77298e+07	3.87418e+06	7
1.77298e+07	4.71639e+06	7
1.81071e+07	336885	13
1.81071e+07	505328	9
1.81071e+07	673770	18
1.81071e+07	842213	11
1.81071e+07	1.01066e+06	14
1.81071e+07	1.1791e+06	9
1.81071e+07	1.34754e+06	9
1.81071e+07	1.51598e+06	6
1.81071e+07	1.68443e+06	11
1.81071e+07	1.85287e+06	10
1.81071e+07	2.02131e+06	8
1.81071e+07	2.18975e+06	17
1.81071e+07	2.3582e+06	6
1.81071e+07	2.52664e+06	9
1.81071e+07	2.69508e+06	10
1.81071e+07	2.86352e+06	10
1.81071e+07	3.03197e+06	8
1.84843e+07	336885	6
1.84843e+07	505328	7
1.84843e+07	673770	9
1.84843e+07	842213	9
1.84843e+07	1.01066e+06	10
1.84843e+07	1.1791e+06	10
1.84843e+07	1.34754e+06	12
1.84843e+07	1.51598e+06	12
1.84843e+07	1.68443e+06	8
1.84843e+07	1.85287e+06	10
1.84843e+07	2.02131e+06	9
1.84843e+07	2.18975e+06	8
1.84843e+07	2.3582e+06	6
1.84843e+07	2.52664e+06	7
1.84843e+07	2.86352e+06	9
1.84843e+07	3.20041e+06	6
1.84843e+07	3.36885e+06	7
1.84843e+07	3.53729e+06	7
1.88615e+07	505328	9
1.88615e+07	673770	11
1.88615e+07	842213	8
1.88615e+07	1.01066e+06	8
1.88615e+07	1.34754e+06	9
1.88615e+07	1.51598e+06	6
1.88615e+07	1.68443e+06	15
1.88615e+07	1.85287e+06	10
1.88615e+07	2.3582e+06	8
1.88615e+07	3.03197e+06	7
1.92388e+07	842213	12
1.92388e+07	1.01066e+06	7
1.92388e+07	1.1791e+06	7
1.92388e+07	1.34754e+06	7
1.92388e+07	1.85287e+06	8
1.92388e+07	2.52664e+06	10
1.92388e+07	2.69508e+06	6
1.92388e+07	2.86352e+06	9
1.92388e+07	4.88483e+06	6
1.9616e+07	505328	6
1.9616e+07	673770	7
1.9616e+07	842213	6
1.9616e+07	1.01066e+06	11
1.9616e+07	1.1791e+06	8
1.9616e+07	1.34754e+06	8
1.9616e+07	1.51598e+06	9
1.9616e+07	2.02131e+06	9
1.9616e+07	2.3582e+06	9
1.9616e+07	2.52664e+06	6
1.9616e+07	3.36885e+06	7
1.99932e+07	673770	8
1.99932e+07	1.01066e+06	7
1.99932e+07	1.68443e+06	6
1.99932e+07	1.85287e+06	6
1.99932e+07	2.02131e+06	6
1.99932e+07	2.52664e+06	6
1.99932e+07	2.86352e+06	6
1.99932e+07	3.03197e+06	9
2.03705e+07	673770	6
2.03705e+07	1.51598e+06	6
2.07477e+07	1.01066e+06	6
2.07477e+07	1.1791e+06	6
2.07477e+07	1.34754e+06	8
2.07477e+07	1.51598e+06	7
2.07477e+07	1.85287e+06	6
2.07477e+07	2.52664e+06	6
2.07477e+07	3.36885e+06	6
2.11249e+07	1.1791e+06	6
2.11249e+07	1.51598e+06	6
2.15022e+07	1.1791e+06	7
2.15022e+07	2.18975e+06	6
2.18794e+07	3.03197e+06	6
2.22566e+07	2.3582e+06	8
2.26338e+07	505328	6

## Sheet: Fig1K
Actin I.U.	PActin0min	PActin4min	PActin8min	WSP I.U.	PWsp0min	PWsp4min	PWsp8min
63.77	0.359	0.361	0.35	1.83	0.449	0.449	0.43
192.93	0.293	0.288	0.273	5.534	0.196	0.229	0.25
322.095	0.158	0.154	0.187	9.24	0.137	0.106	0.142
451.257	0.0483	0.075	0.058	12.94	0.054	0.062	0.038
580.419	0.057	0.047	0.054	16.65	0.043	0.053	0.042
709.58	0.047	0.041	0.032	20.35	0.033	0.02	0.004
838.743	0.0162	0.013	0.009	24.06	0.0243	0.018	0.035
967.905	0.009	0.001	0.001	27.76	0.025	0.03	0.039
1097.07	0	0.01	0	31.47	0.004	0.02	0
