# Supplementary material for: A condensate dynamic instability orchestrates actomyosin cortex activation
Source: Nature. 2022 Aug 17;609(7927):597–604. doi: 10.1038/s41586-022-05084-3 (PMC9477739; doi:10.1038/s41586-022-05084-3)
Supplement: Supplementary file 12 — Source Data Fig. 2 [file 41586_2022_5084_MOESM12_ESM.xlsx]

## Sheet: Fig2AB
Frame	F-actin	WSP-1	Composition fraction	Volume (um3)
1	6610	2182	0.75182	0.00276291
2	19045	5052	0.790347	0.0102727
3	8657	2741	0.759519	0.00363193
4	11699	4140	0.73862	0.00559173
5	19998	5182	0.794202	0.0102727
6	46699	17010	0.733005	0.0346702
7	67361	20283	0.768575	0.0511697
8	91136	26050	0.777704	0.0721257
9	104077	24475	0.80961	0.0745985
10	105869	28818	0.786037	0.0770988
11	115874	41947	0.734212	0.0873708
12	179562	54050	0.768633	0.135526
13	213767	50282	0.809573	0.154133
14	233975	51928	0.818372	0.157311
15	297185	60757	0.83026	0.190252
16	307900	50453	0.859209	0.183498
17	342121	51428	0.869322	0.190252
18	361669	52674	0.872873	0.19366
19	395962	59984	0.868441	0.214523
20	393793	55935	0.875625	0.207489
21	401423	54610	0.88025	0.207489
22	427535	52365	0.890884	0.210996
23	429909	50038	0.895743	0.218068
24	407182	35215	0.9204	0.210996
25	438772	28874	0.938257	0.236085
26	429087	27895	0.938958	0.221634
27	360578	12851	0.965586	0.190252
28	298061	7345	0.97595	0.154133
29	234484	6553	0.972813	0.123573
30	159760	4947	0.969965	0.0821813
31	70259	2107	0.970884	0.0308902
32	23348	995	0.959126	0.00667229

## Sheet: Fig2CandS10
		Data								Theory
Divide, A, W,Adot,Wdot by 10000 for I.U. as in methods								Divide, A, W,Adot,Wdot by 10000 for I.U. as in methods
A	W	Adot	Wdot	Mag	bincount			A	W	Adot	Wdot	Mag
8865.2	1400.04	964.09	620.168	1146.33	3019			8865.2	1400.04	-0.344514	-0.938781	72.6674
8865.2	4200.13	4693.96	1218.54	4849.55	1458			8865.2	4200.13	0.952796	0.303611	1598.59
8865.2	7000.22	840.421	700.857	1094.31	497			8865.2	7000.22	0.854383	0.519645	2804.1
8865.2	9800.31	14085.6	5462.79	15107.8	153			8865.2	9800.31	0.748035	0.663659	3951.48
26595.6	1400.04	-6067.87	-539.5	6091.8	1375			8865.2	12600.4	0.651786	0.758403	5133.25
26595.6	4200.13	-61.3495	-174.76	185.216	3311			8865.2	15400.5	0.570687	0.821167	6365.79
26595.6	7000.22	4005.02	856.542	4095.59	2943			8865.2	18200.6	0.503995	0.863706	7645.07
26595.6	9800.31	6404.61	1814.88	6656.79	1883			8865.2	21000.7	0.449327	0.893367	8963.02
26595.6	12600.4	8000.08	3038.18	8557.56	1081			8865.2	23800.8	0.404253	0.914647	10312
26595.6	15400.5	8538.5	3803.88	9347.48	663			8865.2	26600.8	0.366737	0.930325	11685.7
26595.6	18200.6	5223.26	2530.14	5803.8	354			8865.2	29400.9	0.335181	0.942154	13079.2
26595.6	21000.7	6017.72	3436.33	6929.74	229			8865.2	32201	0.30836	0.95127	14488.8
44326	1400.04	-6472.6	-591.609	6499.58	847			8865.2	35001.1	0.285336	0.958428	15911.5
44326	4200.13	-5706.51	-862.413	5771.31	2564			8865.2	37801.2	0.26539	0.964141	17345
44326	7000.22	884.74	-237.957	916.182	3570			8865.2	40601.3	0.247966	0.968769	18787.5
44326	9800.31	4214.11	459.236	4239.06	3331			8865.2	43401.4	0.232628	0.972566	20237.6
44326	12600.4	6242.63	1338.74	6384.56	2609			8865.2	46201.5	0.219032	0.975718	21694
44326	15400.5	8384.29	2266.65	8685.28	1818			8865.2	49001.5	0.206904	0.978361	23156
44326	18200.6	9267.43	3058.34	9759.03	1312			8865.2	51801.6	0.196024	0.980599	24622.6
44326	21000.7	10539.7	4265.92	11370.3	877			8865.2	54601.7	0.186212	0.98251	26093.4
44326	23800.8	8804.5	3364.97	9425.62	564			8865.2	57401.8	0.17732	0.984153	27567.7
44326	26600.8	10715.4	5517.94	12052.7	390			8865.2	60201.9	0.169227	0.985577	29045.2
44326	29400.9	10594	5214.81	11807.9	261			8865.2	63002	0.161831	0.986819	30525.3
44326	32201	11433.9	6349.58	13078.6	189			8865.2	65802.1	0.155047	0.987907	32008
62056.4	1400.04	-21395.6	-421.249	21399.8	480			8865.2	68602.2	0.148802	0.988867	33492.8
62056.4	4200.13	-12050.1	-1597.04	12155.5	1654			8865.2	71402.3	0.143037	0.989717	34979.5
62056.4	7000.22	-4933.22	-1134.28	5061.94	2877			8865.2	74202.3	0.137697	0.990474	36468
62056.4	9800.31	-343.6	-441.817	559.699	3355			8865.2	77002.4	0.132738	0.991151	37958.1
62056.4	12600.4	3972.77	315.573	3985.28	3222			8865.2	79802.5	0.128121	0.991759	39449.6
62056.4	15400.5	6099.3	946.731	6172.34	2675			8865.2	82602.6	0.123812	0.992306	40942.3
62056.4	18200.6	9927.26	2143.33	10156	2198			8865.2	85402.7	0.119782	0.9928	42436.3
62056.4	21000.7	11637.9	3162.56	12059.9	1696			8865.2	88202.8	0.116004	0.993249	43931.3
62056.4	23800.8	12680.9	4052.8	13312.8	1274			8865.2	91002.9	0.112455	0.993657	45427.2
62056.4	26600.8	12676.4	4387.4	13414.2	1002			8865.2	93803	0.109116	0.994029	46924.1
62056.4	29400.9	13524.1	4819.62	14357.2	731			8865.2	96603	0.105969	0.994369	48421.8
62056.4	32201	16307.5	5925.09	17350.5	505			26595.6	1400.04	-0.997206	-0.0746999	2547.69
62056.4	35001.1	4109.27	2401	4759.3	405			26595.6	4200.13	-0.344514	-0.938781	218.002
62056.4	37801.2	17987.3	7004.35	19302.9	287			26595.6	7000.22	0.997483	0.0709001	1831.5
62056.4	40601.3	8665.41	4346.2	9694.26	173			26595.6	9800.31	0.978373	0.206849	3412.57
79786.8	1400.04	-14315.8	-979.935	14349.3	281			26595.6	12600.4	0.952796	0.303611	4795.77
79786.8	4200.13	-17424	-1764.11	17513.1	1254			26595.6	15400.5	0.922697	0.385527	6058.93
79786.8	7000.22	-10779.8	-1649.35	10905.3	2079			26595.6	18200.6	0.889459	0.457014	7253.34
79786.8	9800.31	-3268.9	-1180.48	3475.52	2763			26595.6	21000.7	0.854383	0.519645	8412.3
79786.8	12600.4	1006.88	-471.026	1111.61	2983			26595.6	23800.8	0.818575	0.5744	9557.27
79786.8	15400.5	2308.79	-126	2312.22	2978			26595.6	26600.8	0.782911	0.622134	10701.8
79786.8	18200.6	8190.73	1387.11	8307.36	2611			26595.6	29400.9	0.748035	0.663659	11854.4
79786.8	21000.7	9315.58	1471.63	9431.1	2265			26595.6	32201	0.714391	0.699747	13020.1
79786.8	23800.8	11123.6	2194.08	11337.9	1796			26595.6	35001.1	0.682256	0.731113	14201.4
79786.8	26600.8	13255.3	2781.01	13543.9	1509			26595.6	37801.2	0.651786	0.758403	15399.8
79786.8	29400.9	9784.97	2292.4	10049.9	1164			26595.6	40601.3	0.623042	0.782189	16615.4
79786.8	32201	16784.7	5363.51	17620.9	917			26595.6	43401.4	0.596024	0.802967	17848.2
79786.8	35001.1	17794.4	5580.03	18648.8	729			26595.6	46201.5	0.570687	0.821167	19097.4
79786.8	37801.2	11201.2	3909.92	11864	564			26595.6	49001.5	0.546963	0.837157	20362.2
79786.8	40601.3	13709.2	4039.62	14292	442			26595.6	51801.6	0.524763	0.851248	21641.8
79786.8	43401.4	13222.4	3939.96	13796.9	363			26595.6	54601.7	0.503995	0.863706	22935.2
79786.8	46201.5	13900.3	5236.1	14853.8	258			26595.6	57401.8	0.484563	0.874757	24241.5
79786.8	49001.5	11920.5	4713.47	12818.6	204			26595.6	60201.9	0.46637	0.88459	25559.7
79786.8	51801.6	12255	4662.4	13111.9	159			26595.6	63002	0.449327	0.893367	26889.1
97517.2	1400.04	-23900	-941.727	23918.5	165			26595.6	65802.1	0.433347	0.901227	28228.7
97517.2	4200.13	-17977	-1325.3	18025.8	939			26595.6	68602.2	0.418347	0.908287	29577.9
97517.2	7000.22	-15803.7	-2060.59	15937.5	1537			26595.6	71402.3	0.404253	0.914647	30935.9
97517.2	9800.31	-9314.69	-1874.34	9501.4	2156			26595.6	74202.3	0.390995	0.920393	32302.2
97517.2	12600.4	-3576.71	-1574.56	3907.95	2461			26595.6	77002.4	0.37851	0.925597	33676.1
97517.2	15400.5	439.655	-662.646	795.234	2605			26595.6	79802.5	0.366737	0.930325	35057.1
97517.2	18200.6	3590.02	-79.0267	3590.89	2520			26595.6	82602.6	0.355623	0.934629	36444.6
97517.2	21000.7	7982.97	826.18	8025.61	2397			26595.6	85402.7	0.34512	0.938559	37838.3
97517.2	23800.8	8190.96	921.752	8242.66	2063			26595.6	88202.8	0.335181	0.942154	39237.7
97517.2	26600.8	12351.7	2307.17	12565.3	1805			26595.6	91002.9	0.325766	0.94545	40642.4
97517.2	29400.9	10909.3	2527.56	11198.3	1554			26595.6	93803	0.316837	0.94848	42052.1
97517.2	32201	14833.1	3233.96	15181.6	1238			26595.6	96603	0.30836	0.95127	43466.5
97517.2	35001.1	15529.1	4404.17	16141.6	1025			44326	1400.04	-0.999115	-0.0420635	5211.27
97517.2	37801.2	12576.1	2825.35	12889.6	864			44326	4200.13	-0.986175	-0.165706	2487.12
97517.2	40601.3	13238.5	3684.63	13741.7	673			44326	7000.22	-0.344514	-0.938781	363.337
97517.2	43401.4	13511	3732.52	14017.1	550			44326	9800.31	0.999432	-0.0337012	1868.98
97517.2	46201.5	14401.8	5405.33	15382.8	406			44326	12600.4	0.99444	0.105301	3613.91
97517.2	49001.5	14872	4573.58	15559.4	370			44326	15400.5	0.982818	0.184576	5192.07
97517.2	51801.6	13334.9	3961.59	13911	276			44326	18200.6	0.968774	0.247943	6640.88
97517.2	54601.7	14690.9	8800.67	17125.3	234			44326	21000.7	0.952796	0.303611	7992.94
97517.2	57401.8	17016.7	6300.2	18145.6	156			44326	23800.8	0.93519	0.354147	9273.84
97517.2	60201.9	15110.9	5727.15	16159.9	163			44326	26600.8	0.916257	0.400592	10503.4
115248	4200.13	-22534.4	-1572.65	22589.2	667			44326	29400.9	0.896293	0.443462	11696.9
115248	7000.22	-22747	-2352.02	22868.3	1200			44326	32201	0.875582	0.483069	12866.3
115248	9800.31	-14704.1	-2559.2	14925.2	1561			44326	35001.1	0.854383	0.519645	14020.5
115248	12600.4	-9237.62	-1670.46	9387.45	1974			44326	37801.2	0.832924	0.553387	15166.6
115248	15400.5	-2764.18	-1601	3194.36	2116			44326	40601.3	0.811406	0.584482	16309.8
115248	18200.6	-235.722	-904.638	934.844	2209			44326	43401.4	0.789998	0.61311	17454.2
115248	21000.7	4905.51	-277.118	4913.33	2205			44326	46201.5	0.768837	0.639445	18602.6
115248	23800.8	6819.44	-252.408	6824.1	1896			44326	49001.5	0.748035	0.663659	19757.4
115248	26600.8	7980.88	560.441	8000.54	1848			44326	51801.6	0.72768	0.685917	20920.1
115248	29400.9	11966.3	2037.74	12138.6	1612			44326	54601.7	0.707836	0.706376	22091.7
115248	32201	11689.5	1963.53	11853.3	1383			44326	57401.8	0.688553	0.725186	23273
115248	35001.1	12191	2356.82	12416.7	1184			44326	60201.9	0.669863	0.742485	24464.5
115248	37801.2	13487.2	2824.28	13779.7	1050			44326	63002	0.651786	0.758403	25666.3
115248	40601.3	16795.4	4487.09	17384.4	887			44326	65802.1	0.634331	0.773062	26878.5
115248	43401.4	17574.1	4534.73	18149.7	749			44326	68602.2	0.617501	0.78657	28101
115248	46201.5	18621	6272.65	19649.1	632			44326	71402.3	0.601291	0.79903	29333.8
115248	49001.5	13820.7	4107.16	14418.1	553			44326	74202.3	0.585691	0.810535	30576.5
115248	51801.6	19066.8	7030.51	20321.7	455			44326	77002.4	0.570687	0.821167	31829
115248	54601.7	11093.9	2945.62	11478.3	320			44326	79802.5	0.556264	0.831005	33090.8
115248	57401.8	17942.9	6847.91	19205.3	295			44326	82602.6	0.542404	0.840118	34361.7
115248	60201.9	13996.7	4851.12	14813.6	244			44326	85402.7	0.529086	0.848569	35641.3
115248	63002	10478.9	2468.46	10765.7	203			44326	88202.8	0.51629	0.856414	36929.3
115248	65802.1	14474.1	3381.76	14863.9	153			44326	91002.9	0.503995	0.863706	38225.4
132978	4200.13	-27342.6	-1744.44	27398.2	452			44326	93803	0.492182	0.870493	39529.2
132978	7000.22	-33796	-3485.63	33975.3	850			44326	96603	0.480828	0.876815	40840.3
132978	9800.31	-18760.7	-2496.39	18926.1	1192			62056.4	1400.04	-0.999568	-0.0293768	7901.94
132978	12600.4	-15516.7	-2546.89	15724.4	1607			62056.4	4200.13	-0.994804	-0.101807	5030.14
132978	15400.5	-5852.5	-1931.43	6162.97	1752			62056.4	7000.22	-0.972862	-0.231385	2516.61
132978	18200.6	-1141.34	-1211.55	1664.48	1923			62056.4	9800.31	-0.344514	-0.938781	508.672
132978	21000.7	1210.97	-1170.35	1684.09	1931			62056.4	12600.4	0.992742	-0.120267	1873.22
132978	23800.8	3290.93	-859.151	3401.23	1855			62056.4	15400.5	0.999149	0.0412457	3695.02
132978	26600.8	4910.07	-211.98	4914.65	1822			62056.4	18200.6	0.992972	0.118349	5388.19
132978	29400.9	8348.22	504.632	8363.45	1673			62056.4	21000.7	0.984645	0.174567	6965.55
132978	32201	11140.4	1461.08	11235.8	1440			62056.4	23800.8	0.975049	0.221988	8446.95
132978	35001.1	10427.3	1658.21	10558.3	1290			62056.4	26600.8	0.964393	0.264474	9850.14
132978	37801.2	12056.1	1601.1	12161.9	1164			62056.4	29400.9	0.952796	0.303611	11190.1
132978	40601.3	14474.3	2708.52	14725.6	993			62056.4	32201	0.940369	0.340157	12479.4
132978	43401.4	12078.6	2358.28	12306.7	879			62056.4	35001.1	0.927221	0.374516	13728.5
132978	46201.5	13302.8	2888.93	13612.9	788			62056.4	37801.2	0.913461	0.406926	14946.1
132978	49001.5	15067.3	4507.18	15727	641			62056.4	40601.3	0.899197	0.437543	16139.4
132978	51801.6	17030.3	5629.19	17936.5	496			62056.4	43401.4	0.884533	0.466478	17314.4
132978	54601.7	20199.7	6729.41	21291.2	431			62056.4	46201.5	0.869565	0.493819	18476.2
132978	57401.8	18063.4	6105.66	19067.4	367			62056.4	49001.5	0.854383	0.519645	19628.7
132978	60201.9	14401.5	3873.59	14913.3	329			62056.4	51801.6	0.839069	0.544025	20775.5
132978	63002	15038	5245.56	15926.6	249			62056.4	54601.7	0.823699	0.567027	21919.3
132978	65802.1	11427	4039.73	12120	240			62056.4	57401.8	0.808338	0.588719	23062.4
132978	68602.2	18267.4	6828.7	19502	210			62056.4	60201.9	0.793044	0.609164	24206.7
132978	71402.3	16999.7	7442.17	18557.4	162			62056.4	63002	0.777868	0.628428	25353.7
150708	4200.13	-41359.5	-2083.64	41411.9	334			62056.4	65802.1	0.762853	0.646572	26504.6
150708	7000.22	-33551.1	-2909.44	33677	701			62056.4	68602.2	0.748035	0.663659	27660.4
150708	9800.31	-26455.9	-3417.16	26675.7	932			62056.4	71402.3	0.733446	0.679748	28821.8
150708	12600.4	-16908.7	-2679.26	17119.7	1135			62056.4	74202.3	0.719109	0.694897	29989.5
150708	15400.5	-14425.4	-2441.71	14630.6	1313			62056.4	77002.4	0.705046	0.709161	31163.8
150708	18200.6	-1987.23	-1432.14	2449.51	1462			62056.4	79802.5	0.691272	0.722594	32345.1
150708	21000.7	894.406	-1392.15	1654.7	1607			62056.4	82602.6	0.677799	0.735247	33533.6
150708	23800.8	1551.46	-935.959	1811.92	1637			62056.4	85402.7	0.664635	0.747168	34729.5
150708	26600.8	4509.47	-392.127	4526.49	1603			62056.4	88202.8	0.651786	0.758403	35932.8
150708	29400.9	6052.63	38.86	6052.76	1508			62056.4	91002.9	0.639254	0.768995	37143.5
150708	32201	4431.36	-803.646	4503.64	1449			62056.4	93803	0.627042	0.778986	38361.7
150708	35001.1	10545.2	936.445	10586.7	1287			62056.4	96603	0.615147	0.788412	39587.2
150708	37801.2	12319.5	1378.72	12396.4	1132			79786.8	1400.04	-0.999745	-0.0225866	10602.1
150708	40601.3	17064.1	2627.69	17265.2	1050			79786.8	4200.13	-0.997206	-0.0746999	7643.08
150708	43401.4	11465.3	2193.81	11673.3	908			79786.8	7000.22	-0.989221	-0.146432	4977.9
150708	46201.5	13522.9	2157.88	13694	819			79786.8	9800.31	-0.958247	-0.285942	2576.79
150708	49001.5	13284.1	1779.02	13402.7	698			79786.8	12600.4	-0.344514	-0.938781	654.006
150708	51801.6	15975.1	3904.12	16445.3	657			79786.8	15400.5	0.979555	-0.201178	1871.8
150708	54601.7	17330.9	4896.1	18009.2	561			79786.8	18200.6	0.999948	-0.0102453	3729.5
150708	57401.8	17944.5	4719.04	18554.6	446			79786.8	21000.7	0.997483	0.0709001	5494.49
150708	60201.9	19090.8	5660.71	19912.3	386			79786.8	23800.8	0.992123	0.125268	7159.89
150708	63002	16290.2	4549.38	16913.5	335			79786.8	26600.8	0.985639	0.168866	8736.91
150708	65802.1	26631	9365.32	28229.8	289			79786.8	29400.9	0.978373	0.206849	10237.7
150708	68602.2	14103	3149.15	14450.3	244			79786.8	32201	0.970436	0.241357	11673.4
150708	71402.3	24296.1	7209.05	25343	206			79786.8	35001.1	0.961893	0.273426	13053.7
150708	74202.3	20863.4	7257.91	22089.8	173			79786.8	37801.2	0.952796	0.303611	14387.3
150708	77002.4	22033.6	6080.97	22857.4	159			79786.8	40601.3	0.943197	0.332235	15681.5
150708	79802.5	20165.9	9014.18	22088.9	152			79786.8	43401.4	0.933146	0.359497	16942.8
168439	4200.13	-33186.8	-1830.18	33237.3	220			79786.8	46201.5	0.922697	0.385527	18176.8
168439	7000.22	-40716.9	-2836.74	40815.6	534			79786.8	49001.5	0.911899	0.410414	19388.3
168439	9800.31	-31465.3	-3564.96	31666.6	684			79786.8	51801.6	0.900804	0.434226	20581.5
168439	12600.4	-23485	-3526.37	23748.3	917			79786.8	54601.7	0.889459	0.457014	21760
168439	15400.5	-14862.3	-2629.57	15093.2	1073			79786.8	57401.8	0.877912	0.478822	22927
168439	18200.6	-8300.31	-2452.09	8654.93	1161			79786.8	60201.9	0.866206	0.499687	24085.2
168439	21000.7	-3837.45	-2193.12	4419.93	1357			79786.8	63002	0.854383	0.519645	25236.9
168439	23800.8	-2086.79	-1861.85	2796.64	1354			79786.8	65802.1	0.84248	0.538728	26384.1
168439	26600.8	-2771.82	-1796.94	3303.33	1339			79786.8	68602.2	0.830533	0.55697	27528.6
168439	29400.9	4311.2	-230.701	4317.36	1332			79786.8	71402.3	0.818575	0.5744	28671.8
168439	32201	6806.49	-46.5163	6806.65	1228			79786.8	74202.3	0.806634	0.591051	29815
168439	35001.1	8283.51	185.492	8285.59	1213			79786.8	77002.4	0.794738	0.606952	30959.3
168439	37801.2	11180.4	566.932	11194.7	1086			79786.8	79802.5	0.782911	0.622134	32105.5
168439	40601.3	14866.1	1652.97	14957.7	992			79786.8	82602.6	0.771172	0.636627	33254.5
168439	43401.4	11316.6	1029.92	11363.3	897			79786.8	85402.7	0.759542	0.650459	34407
168439	46201.5	11429.1	1584.01	11538.3	866			79786.8	88202.8	0.748035	0.663659	35563.3
168439	49001.5	12431.4	1214.68	12490.6	738			79786.8	91002.9	0.736667	0.676256	36724.1
168439	51801.6	19886.8	4075.45	20300.1	689			79786.8	93803	0.725448	0.688277	37889.6
168439	54601.7	14669.1	2048.41	14811.4	573			79786.8	96603	0.714391	0.699747	39060.2
168439	57401.8	17025.5	3260.09	17334.8	505			97517.2	1400.04	-0.999832	-0.0183507	13306.8
168439	60201.9	16932.9	2807.28	17164	523			97517.2	4200.13	-0.998243	-0.0592509	10290
168439	63002	17058.1	4177.51	17562.2	405			97517.2	7000.22	-0.993933	-0.109985	7523.46
168439	65802.1	16577.9	4337.59	17135.9	330			97517.2	9800.31	-0.983002	-0.183597	4979.92
168439	68602.2	16652.8	3297.74	16976.2	307			97517.2	12600.4	-0.94278	-0.333414	2652.88
168439	71402.3	15930.3	3244.27	16257.3	251			97517.2	15400.5	-0.344514	-0.938781	799.341
168439	74202.3	16664.1	5494.36	17546.5	268			97517.2	18200.6	0.960298	-0.278976	1873.39
168439	77002.4	18383.8	4614.13	18954	207			97517.2	21000.7	0.998419	-0.0562175	3742.94
168439	79802.5	17701.7	4767.77	18332.5	188			97517.2	23800.8	0.999485	0.0320762	5554.52
186169	7000.22	-38154	-2369.43	38227.5	367			97517.2	26600.8	0.996178	0.0873446	7282.2
186169	9800.31	-32332	-3374.1	32507.6	578			97517.2	29400.9	0.991571	0.129561	8930.44
186169	12600.4	-28383.1	-3812.25	28638	687			97517.2	32201	0.986263	0.165181	10507.3
186169	15400.5	-27519.5	-4262.18	27847.6	816			97517.2	35001.1	0.980424	0.196897	12020.9
186169	18200.6	-9387.62	-3120.83	9892.77	882			97517.2	37801.2	0.974122	0.226021	13478.9
186169	21000.7	-13757.1	-3894.6	14297.8	1059			97517.2	40601.3	0.967397	0.253265	14888.2
186169	23800.8	-3758.82	-2148.11	4329.33	1083			97517.2	43401.4	0.960279	0.279042	16254.9
186169	26600.8	-2113.71	-1573.75	2635.23	1082			97517.2	46201.5	0.952796	0.303611	17584.5
186169	29400.9	-258.235	-1329.71	1354.55	1091			97517.2	49001.5	0.944977	0.327137	18881.9
186169	32201	7238.23	-290.243	7244.05	1087			97517.2	51801.6	0.93685	0.349732	20151.5
186169	35001.1	5543.27	-1114.24	5654.14	1010			97517.2	54601.7	0.928443	0.371476	21397.2
186169	37801.2	6197.09	-66.8504	6197.45	992			97517.2	57401.8	0.919784	0.392425	22622.4
186169	40601.3	10390.6	368.918	10397.1	905			97517.2	60201.9	0.910902	0.412623	23830.2
186169	43401.4	9599.84	576.647	9617.14	860			97517.2	63002	0.901824	0.432104	25023.4
186169	46201.5	15947.7	2345.45	16119.2	764			97517.2	65802.1	0.892575	0.450898	26204.3
186169	49001.5	13829.3	846.089	13855.1	707			97517.2	68602.2	0.883183	0.469028	27375.1
186169	51801.6	14199.7	1599.01	14289.5	634			97517.2	71402.3	0.873672	0.486516	28537.8
186169	54601.7	12953.2	1388.75	13027.4	567			97517.2	74202.3	0.864064	0.503382	29693.9
186169	57401.8	15364.3	3195.09	15693	495			97517.2	77002.4	0.854383	0.519645	30845.1
186169	60201.9	15897	2392.85	16076.1	485			97517.2	79802.5	0.844648	0.535322	31992.6
186169	63002	12053.4	2184.01	12249.7	425			97517.2	82602.6	0.83488	0.550432	33137.7
186169	65802.1	10669.8	1834.94	10826.4	372			97517.2	85402.7	0.825097	0.564991	34281.3
186169	68602.2	6509.23	-2263.7	6891.62	293			97517.2	88202.8	0.815315	0.579017	35424.3
186169	71402.3	20235.9	5620.54	21001.9	297			97517.2	91002.9	0.805551	0.592527	36567.6
186169	74202.3	19577.4	4962.6	20196.6	240			97517.2	93803	0.795817	0.605537	37711.9
186169	77002.4	17357.7	3969.96	17805.9	236			97517.2	96603	0.786128	0.618063	38857.7
186169	79802.5	15137	957.344	15167.3	228			115248	1400.04	-0.999881	-0.0154544	16013.9
186169	82602.6	22601.1	9170.81	24390.8	159			115248	4200.13	-0.99879	-0.0491777	12956
186169	85402.7	10679.9	4083.33	11433.9	167			115248	7000.22	-0.99605	-0.0887937	10116.2
203900	7000.22	-38773	-2627.66	38862	300			115248	9800.31	-0.990203	-0.139632	7472.66
203900	9800.31	-40439	-2820.83	40537.2	446			115248	12600.4	-0.976334	-0.216268	5010.74
203900	12600.4	-30505.5	-3504.93	30706.1	531			115248	15400.5	-0.926813	-0.375522	2739.21
203900	15400.5	-21665.1	-3606.59	21963.2	596			115248	18200.6	-0.344514	-0.938781	944.676
203900	18200.6	-17471.2	-3451.9	17809	655			115248	21000.7	0.935298	-0.353861	1881.58
203900	21000.7	-10412.1	-2926.23	10815.5	780			115248	23800.8	0.995052	-0.0993568	3746.48
203900	23800.8	-4549.45	-2842.41	5364.4	922			115248	26600.8	0.999998	-0.00215668	5588.48
203900	26600.8	-7540.82	-2480.57	7938.34	922			115248	29400.9	0.998452	0.0556178	7361.38
203900	29400.9	-6198.46	-2784.3	6795.09	862			115248	32201	0.995195	0.0979092	9063.76
203900	32201	4270.31	-935.869	4371.66	911			115248	35001.1	0.991185	0.132488	10700.4
203900	35001.1	7161.56	-1105.96	7246.45	855			115248	37801.2	0.986692	0.162602	12277.1
203900	37801.2	5437.91	-1196.77	5568.04	861			115248	40601.3	0.981815	0.189842	13799.9
203900	40601.3	4929.74	-1003.41	5030.82	821			115248	43401.4	0.976598	0.215072	15274.2
203900	43401.4	7509.35	-866.973	7559.23	789			115248	46201.5	0.971069	0.238799	16705
203900	46201.5	7888.43	384.429	7897.8	684			115248	49001.5	0.965247	0.261338	18097.2
203900	49001.5	10370.8	541.06	10384.9	641			115248	51801.6	0.959151	0.282896	19454.8
203900	51801.6	10104.2	592.585	10121.6	626			115248	54601.7	0.952796	0.303611	20781.7
203900	54601.7	13379.9	1094.21	13424.6	565			115248	57401.8	0.946201	0.323581	22081.3
203900	57401.8	17854.3	2026.87	17969	537			115248	60201.9	0.939382	0.342874	23357
203900	60201.9	17688.7	2786.09	17906.8	483			115248	63002	0.932356	0.361542	24611.4
203900	63002	14424.9	2835.33	14700.9	411			115248	65802.1	0.925141	0.379624	25847.2
203900	65802.1	18576.3	2839.57	18792	396			115248	68602.2	0.917753	0.397151	27066.7
203900	68602.2	10602.9	2182.6	10825.2	347			115248	71402.3	0.91021	0.414146	28272
203900	71402.3	19047.4	4918.57	19672.2	276			115248	74202.3	0.902528	0.430631	29465.2
203900	74202.3	8798.99	2552.85	9161.84	266			115248	77002.4	0.894723	0.446621	30647.8
203900	77002.4	15556.6	4472.48	16186.7	255			115248	79802.5	0.886811	0.462132	31821.5
203900	79802.5	13834.5	2052.8	13986	222			115248	82602.6	0.878807	0.477178	32987.7
203900	82602.6	10935.6	3197.13	11393.4	196			115248	85402.7	0.870725	0.491771	34147.6
203900	85402.7	23889.2	5554.53	24526.4	202			115248	88202.8	0.862579	0.505923	35302.5
203900	88202.8	15745.9	6135.49	16899	156			115248	91002.9	0.854383	0.519645	36453.3
221630	7000.22	-55188.7	-2884.49	55264	215			115248	93803	0.846148	0.532947	37601.1
221630	9800.31	-37390.8	-3063.54	37516.1	347			115248	96603	0.837888	0.545842	38746.6
221630	12600.4	-31110.6	-3647.96	31323.7	444			132978	1400.04	-0.999911	-0.0133484	18722.5
221630	15400.5	-17830.4	-3355.02	18143.3	450			132978	4200.13	-0.999115	-0.0420635	15633.8
221630	18200.6	-16246.6	-3232.73	16565.1	581			132978	7000.22	-0.997206	-0.0746999	12738.5
221630	21000.7	-15951.4	-4266.89	16512.3	617			132978	9800.31	-0.993487	-0.113943	10018.9
221630	23800.8	-15019.5	-4163.29	15585.9	666			132978	12600.4	-0.986175	-0.165706	7461.36
221630	26600.8	-7383.23	-2906.15	7934.59	775			132978	15400.5	-0.96931	-0.24584	5059.26
221630	29400.9	-5865.41	-2636.59	6430.75	761			132978	18200.6	-0.910629	-0.413225	2832.97
221630	32201	389.514	-2530.3	2560.11	703			132978	21000.7	-0.344514	-0.938781	1090.01
221630	35001.1	5737.29	-1204.84	5862.44	756			132978	23800.8	0.905051	-0.425304	1898.06
221630	37801.2	6463.95	-1202.16	6574.79	726			132978	26600.8	0.99003	-0.140856	3745.82
221630	40601.3	5005.62	-784.742	5066.76	688			132978	29400.9	0.999432	-0.0337012	5606.95
221630	43401.4	6665.08	-1256.93	6782.57	721			132978	32201	0.999619	0.027598	7413.22
221630	46201.5	10510.9	-263.773	10514.2	655			132978	35001.1	0.997483	0.0709001	9157.49
221630	49001.5	13150.1	739.249	13170.9	610			132978	37801.2	0.99444	0.105301	10841.7
221630	51801.6	13851.4	1235.68	13906.4	564			132978	40601.3	0.990899	0.134611	12469.9
221630	54601.7	9316.61	614.948	9336.89	548			132978	43401.4	0.987004	0.160697	14046.6
221630	57401.8	19900.5	1685.08	19971.7	518			132978	46201.5	0.982818	0.184576	15576.2
221630	60201.9	9894.27	980.888	9942.77	524			132978	49001.5	0.978373	0.206849	17062.8
221630	63002	17452.6	2750.27	17668	427			132978	51801.6	0.973687	0.22789	18510.4
221630	65802.1	10613.5	570.913	10628.8	368			132978	54601.7	0.968774	0.247943	19922.6
221630	68602.2	14319	1963.48	14452.9	343			132978	57401.8	0.963648	0.267176	21302.8
221630	71402.3	20271.1	5191.66	20925.4	307			132978	60201.9	0.958318	0.285704	22653.9
221630	74202.3	13252.5	2564.4	13498.3	277			132978	63002	0.952796	0.303611	23978.8
221630	77002.4	16821.9	2839.07	17059.8	241			132978	65802.1	0.947093	0.320958	25280.2
221630	79802.5	16104.9	1339.04	16160.4	207			132978	68602.2	0.941221	0.337792	26560.4
221630	82602.6	14865.5	3975.56	15387.9	176			132978	71402.3	0.93519	0.354147	27821.5
221630	85402.7	27303.9	6435.61	28052.1	198			132978	74202.3	0.929011	0.370051	29065.7
221630	88202.8	15990.3	3137.11	16295.1	160			132978	77002.4	0.922697	0.385527	30294.7
239360	7000.22	-61312.2	-2957.61	61383.4	162			132978	79802.5	0.916257	0.400592	31510.2
239360	9800.31	-36986.2	-2670.97	37082.5	276			132978	82602.6	0.909702	0.415261	32713.8
239360	12600.4	-32978.5	-3061.16	33120.2	309			132978	85402.7	0.903044	0.429547	33906.9
239360	15400.5	-36417.2	-3733.71	36608.1	405			132978	88202.8	0.896293	0.443462	35090.8
239360	18200.6	-26868.3	-5085.07	27345.3	480			132978	91002.9	0.889459	0.457014	36266.7
239360	21000.7	-18464.5	-4266.93	18951.1	491			132978	93803	0.882553	0.470214	37435.7
239360	23800.8	-11008.9	-3496.84	11550.9	544			132978	96603	0.875582	0.483069	38598.8
239360	26600.8	-11453.6	-3803.83	12068.8	582			150708	1400.04	-0.999931	-0.011748	21432
239360	29400.9	-3575.63	-2397.1	4304.79	547			150708	4200.13	-0.999324	-0.0367619	18319.5
239360	32201	-2344.36	-2442.92	3385.83	582			150708	7000.22	-0.997913	-0.0645721	15380.6
239360	35001.1	-1894.57	-2636.26	3246.42	682			150708	9800.31	-0.995312	-0.0967173	12600.9
239360	37801.2	857.386	-1887.38	2073	597			150708	12600.4	-0.990688	-0.136152	9968.59
239360	40601.3	5906.32	-2113.95	6273.23	588			150708	15400.5	-0.981918	-0.189305	7475.19
239360	43401.4	135.374	-2784.98	2788.27	549			150708	18200.6	-0.961996	-0.273064	5119.83
239360	46201.5	12518.3	-877.492	12549.1	603			150708	21000.7	-0.894451	-0.447167	2932.53
239360	49001.5	12718.4	87.6842	12718.7	544			150708	23800.8	-0.344514	-0.938781	1235.35
239360	51801.6	11853.9	547.447	11866.5	554			150708	26600.8	0.870257	-0.492597	1923.55
239360	54601.7	15100.3	1478.01	15172.5	527			150708	29400.9	0.983431	-0.18128	3744.16
239360	57401.8	12566.8	13.3137	12566.8	449			150708	32201	0.997978	-0.0635603	5616.02
239360	60201.9	14845.9	2072.61	14989.9	420			150708	35001.1	0.999998	0.00194786	7446.99
239360	63002	22790.8	3626.06	23077.5	412			150708	37801.2	0.9989	0.0468984	9224.12
239360	65802.1	22208	2833.53	22388	387			150708	40601.3	0.996656	0.0817149	10946.8
239360	68602.2	13789.6	832.516	13814.7	352			150708	43401.4	0.993846	0.110774	12617.4
239360	71402.3	15277.5	2021.63	15410.7	330			150708	46201.5	0.990678	0.136222	14239.3
239360	74202.3	21115.4	4930.32	21683.3	270			150708	49001.5	0.987241	0.159231	15815.9
239360	77002.4	27355	4093.93	27659.6	256			150708	51801.6	0.983576	0.180492	17350.8
239360	79802.5	16205	2558.04	16405.6	258			150708	54601.7	0.979706	0.20044	18847.1
239360	82602.6	13952.3	5221.88	14897.4	207			150708	57401.8	0.975645	0.219357	20308
239360	85402.7	15591.9	3992.78	16095.1	189			150708	60201.9	0.971403	0.237438	21736.4
239360	88202.8	11374.2	966.534	11415.2	171			150708	63002	0.966989	0.254818	23135
239360	91002.9	17170	3432.04	17509.7	172			150708	65802.1	0.962411	0.271596	24506.3
257091	9800.31	-52178.8	-3837.47	52319.7	216			150708	68602.2	0.957678	0.287842	25852.5
257091	12600.4	-42740.8	-4211.06	42947.8	290			150708	71402.3	0.952796	0.303611	27176
257091	15400.5	-36588.3	-5284.32	36967.9	327			150708	74202.3	0.947773	0.318945	28478.7
257091	18200.6	-22008.4	-4450.76	22453.9	341			150708	77002.4	0.942617	0.333875	29762.4
257091	21000.7	-30507	-4816.87	30885	375			150708	79802.5	0.937336	0.348427	31028.9
257091	23800.8	-19096.4	-4705.65	19667.7	454			150708	82602.6	0.931936	0.362622	32279.8
257091	26600.8	-10162.7	-3866.21	10873.3	471			150708	85402.7	0.926427	0.376474	33516.6
257091	29400.9	-23201.5	-5532.91	23852.1	523			150708	88202.8	0.920815	0.39	34740.6
257091	32201	-2936.92	-2062.68	3588.89	515			150708	91002.9	0.915108	0.403209	35953.2
257091	35001.1	-3132.11	-2642.68	4098.03	592			150708	93803	0.909313	0.416112	37155.5
257091	37801.2	-713.081	-1598.81	1750.62	553			150708	96603	0.903439	0.428717	38348.6
257091	40601.3	-1716.4	-3662.21	4044.48	512			168439	1400.04	-0.999945	-0.0104904	24142.2
257091	43401.4	651.798	-2694.74	2772.45	502			168439	4200.13	-0.999467	-0.0326545	21010.7
257091	46201.5	9654.97	-1192.71	9728.36	481			168439	7000.22	-0.998379	-0.0569127	18036.6
257091	49001.5	13236.1	-1035.25	13276.5	471			168439	9800.31	-0.996447	-0.0842276	15208.1
257091	51801.6	2007.23	-1057.6	2268.81	469			168439	12600.4	-0.993217	-0.116279	12515.1
257091	54601.7	11471.6	232.159	11474	419			168439	15400.5	-0.987715	-0.156264	9949.43
257091	57401.8	9435.12	-209.212	9437.44	441			168439	18200.6	-0.977472	-0.211065	7506.24
257091	60201.9	8545.09	-876.51	8589.92	379			168439	21000.7	-0.954445	-0.298387	5189.24
257091	63002	14961	1323.49	15019.4	398			168439	23800.8	-0.87845	-0.477834	3036.83
257091	65802.1	14195.4	2071.1	14345.7	349			168439	26600.8	-0.344514	-0.938781	1380.68
257091	68602.2	21628.9	3026.39	21839.6	329			168439	29400.9	0.831784	-0.555099	1958.26
257091	71402.3	16627.1	859.325	16649.2	331			168439	32201	0.975298	-0.220891	3743.44
257091	74202.3	5057.63	-1115.7	5179.23	280			168439	35001.1	0.995731	-0.0923027	5619.45
257091	77002.4	21597.5	4278.1	22017.2	257			168439	37801.2	0.999756	-0.0221109	7468.51
257091	79802.5	10049.5	1069.89	10106.3	239			168439	40601.3	0.999689	0.0249424	9271.61
257091	82602.6	23458.1	6137.69	24247.7	220			168439	43401.4	0.998162	0.0605999	11025.6
257091	85402.7	22943.4	4118.97	23310.2	196			168439	46201.5	0.995959	0.0898075	12731.5
257091	88202.8	16100.2	4507.62	16719.3	205			168439	49001.5	0.993366	0.114994	14391.5
257091	91002.9	17548.3	4346.8	18078.7	153			168439	51801.6	0.990504	0.137486	16008.5
257091	96603	12077.6	4326.14	12829	153			168439	54601.7	0.987428	0.158068	17585.1
274821	9800.31	-37291	-2880.4	37402.1	183			168439	57401.8	0.984169	0.177232	19124.2
274821	12600.4	-35658	-3244.76	35805.4	192			168439	60201.9	0.980744	0.1953	20628.3
274821	15400.5	-33300.7	-5185.06	33702	273			168439	63002	0.977162	0.212494	22100.1
274821	18200.6	-22640.5	-4271.69	23039.9	277			168439	65802.1	0.973434	0.228968	23541.8
274821	21000.7	-25942.2	-5420.49	26502.5	348			168439	68602.2	0.969565	0.244835	24955.7
274821	23800.8	-28029.4	-4961.87	28465.2	381			168439	71402.3	0.965561	0.260178	26343.9
274821	26600.8	-16646.2	-5054.94	17396.8	375			168439	74202.3	0.961428	0.275058	27708.4
274821	29400.9	-11215.7	-3363.88	11709.3	430			168439	77002.4	0.957171	0.289523	29050.9
274821	32201	-10297.5	-3980.37	11040	410			168439	79802.5	0.952796	0.303611	30373.2
274821	35001.1	-9850.15	-3739.46	10536.1	421			168439	82602.6	0.948308	0.31735	31676.9
274821	37801.2	1918.55	-2431.64	3097.37	480			168439	85402.7	0.943713	0.330764	32963.5
274821	40601.3	2198.28	-2871.98	3616.73	478			168439	88202.8	0.939017	0.343871	34234.3
274821	43401.4	7932.63	-1793.1	8132.76	456			168439	91002.9	0.934224	0.356688	35490.8
274821	46201.5	4428.74	-2181.46	4936.85	447			168439	93803	0.92934	0.369225	36734.1
274821	49001.5	16905.2	-88.286	16905.5	389			168439	96603	0.924371	0.381495	37965.3
274821	51801.6	6107.2	-1933.59	6405.99	394			186169	1400.04	-0.999955	-0.00947613	26852.9
274821	54601.7	4852.79	-1818.04	5182.16	383			186169	4200.13	-0.999568	-0.0293768	23705.8
274821	57401.8	5903.76	-445.99	5920.59	352			186169	7000.22	-0.998704	-0.0509041	20702.7
274821	60201.9	15176	-262.079	15178.2	356			186169	9800.31	-0.997206	-0.0746999	17833.9
274821	63002	15304.7	477.192	15312.2	371			186169	12600.4	-0.994804	-0.101807	15090.4
274821	65802.1	11086.1	-211.063	11088.1	327			186169	15400.5	-0.990976	-0.134036	12465
274821	68602.2	4258.16	-3732.24	5662.29	293			186169	18200.6	-0.984603	-0.174805	9952.16
274821	71402.3	17076.4	2180.3	17215.1	299			186169	21000.7	-0.972862	-0.231385	7549.82
274821	74202.3	18480.6	1783.85	18566.5	264			186169	23800.8	-0.946706	-0.322098	5265.49
274821	77002.4	16423.2	1458.47	16487.8	231			186169	26600.8	-0.862756	-0.50562	3145.08
274821	79802.5	19215.9	3641.61	19557.9	229			186169	29400.9	-0.344514	-0.938781	1526.02
274821	82602.6	16477.7	864.006	16500.3	187			186169	32201	0.790587	-0.612349	2002.04
274821	85402.7	29517.3	2472.24	29620.6	208			186169	35001.1	0.965665	-0.259789	3744.93
274821	88202.8	33855.8	8226.76	34841	167			186169	37801.2	0.992742	-0.120267	5619.66
274821	91002.9	6322.48	751.155	6366.94	182			186169	40601.3	0.998984	-0.0450587	7481.62
292552	12600.4	-70728.2	-4462.26	70868.8	171			186169	43401.4	0.99999	0.00443132	9305.3
292552	15400.5	-35615.8	-5185.83	35991.3	189			186169	46201.5	0.999149	0.0412457	11085
292552	18200.6	-40218.3	-5522.43	40595.6	204			186169	49001.5	0.997483	0.0709001	12820.5
292552	21000.7	-45707.6	-5316.5	46015.8	235			186169	51801.6	0.995371	0.0961069	14513
292552	23800.8	-16324.4	-3494.25	16694.2	292			186169	54601.7	0.992972	0.118349	16164.6
292552	26600.8	-20749.3	-5056.44	21356.5	349			186169	57401.8	0.990362	0.138505	17777.5
292552	29400.9	-18013.1	-5328.38	18784.6	326			186169	60201.9	0.987579	0.157123	19354.1
292552	32201	-8549.06	-3253.79	9147.33	344			186169	63002	0.984645	0.174567	20896.7
292552	35001.1	-12216.4	-5145.56	13255.9	348			186169	65802.1	0.981574	0.191084	22407.2
292552	37801.2	-13209.6	-4005.33	13803.5	349			186169	68602.2	0.978373	0.206849	23888
292552	40601.3	-4142.73	-3165.73	5213.83	399			186169	71402.3	0.975049	0.221988	25340.9
292552	43401.4	-2031.26	-3711.35	4230.86	419			186169	74202.3	0.971609	0.236594	26767.7
292552	46201.5	7324.19	-1060.09	7400.51	381			186169	77002.4	0.968055	0.250738	28170.4
292552	49001.5	445.406	-2977	3010.13	356			186169	79802.5	0.964393	0.264474	29550.4
292552	51801.6	5868.87	-3172.15	6671.29	356			186169	82602.6	0.960626	0.277844	30909.5
292552	54601.7	4828.07	-2182.67	5298.52	347			186169	85402.7	0.956759	0.290881	32249
292552	57401.8	11298.1	-1835.62	11446.3	307			186169	88202.8	0.952796	0.303611	33570.4
292552	60201.9	4732.23	-2737.74	5467.1	305			186169	91002.9	0.94874	0.316056	34874.9
292552	63002	5644.05	-3091.91	6435.47	306			186169	93803	0.944597	0.328233	36163.8
292552	65802.1	8199.81	-3176.39	8793.54	284			186169	96603	0.940369	0.340157	37438.3
292552	68602.2	12550.1	275.742	12553.1	277			203900	1400.04	-0.999963	-0.00864077	29564
292552	71402.3	19000.6	1133.07	19034.4	289			203900	4200.13	-0.999644	-0.0266994	26403.9
292552	74202.3	18134	-27.9817	18134.1	243			203900	7000.22	-0.998939	-0.046058	23376.6
292552	77002.4	15045.9	484.973	15053.7	236			203900	9800.31	-0.997742	-0.0671657	20473.7
292552	79802.5	17659.8	854.903	17680.4	211			203900	12600.4	-0.995877	-0.0907136	17687.6
292552	82602.6	12441.6	-169.138	12442.7	189			203900	15400.5	-0.993035	-0.11782	15011.7
292552	85402.7	8771.54	606.319	8792.47	162			203900	18200.6	-0.988623	-0.150415	12440.7
292552	88202.8	19476.1	520.902	19483.1	187			203900	21000.7	-0.981372	-0.192116	9970.99
292552	91002.9	14789.7	408.26	14795.3	172			203900	23800.8	-0.96811	-0.250526	7602.94
292552	93803	23508.2	5020.34	24038.3	170			203900	26600.8	-0.938823	-0.344399	5347.28
310282	15400.5	-51345	-6252.48	51724.3	161			203900	29400.9	-0.84746	-0.53086	3256.72
310282	18200.6	-60944.6	-6571.29	61297.8	190			203900	32201	-0.344514	-0.938781	1671.35
310282	21000.7	-26230.8	-3948.04	26526.3	201			203900	35001.1	0.747633	-0.664112	2054.54
310282	23800.8	-44657.2	-7447.54	45273.9	222			203900	37801.2	0.954571	-0.297985	3749.46
310282	26600.8	-18232.2	-4996.22	18904.3	254			203900	40601.3	0.989038	-0.147658	5618.33
310282	29400.9	-26171.8	-5955.9	26840.9	277			203900	43401.4	0.997739	-0.0672055	7488.93
310282	32201	-16998.4	-5297.64	17804.8	298			203900	46201.5	0.999887	-0.0150276	9328.86
310282	35001.1	-16879.1	-4891.81	17573.7	280			203900	49001.5	0.999731	0.0231844	11129.9
310282	37801.2	-2071.84	-2567.56	3299.22	302			203900	51801.6	0.998567	0.0535138	12890.2
310282	40601.3	-2586.12	-3765.72	4568.22	355			203900	54601.7	0.996878	0.078958	14610.5
310282	43401.4	6067.31	-2319.53	6495.57	335			203900	57401.8	0.99487	0.101157	16292.1
310282	46201.5	5993.36	-2980.07	6693.37	325			203900	60201.9	0.992642	0.121082	17936.8
310282	49001.5	-2862.57	-4751.2	5546.91	312			203900	63002	0.990244	0.139343	19546.5
310282	51801.6	127.594	-2467.91	2471.21	324			203900	65802.1	0.987703	0.15634	21123.1
310282	54601.7	1046.77	-4909.59	5019.94	324			203900	68602.2	0.985036	0.172349	22668.5
310282	57401.8	-198.421	-4426.7	4431.15	279			203900	71402.3	0.982253	0.187563	24184.5
310282	60201.9	19229.1	-62.4572	19229.2	278			203900	74202.3	0.97936	0.202122	25672.8
310282	63002	17927.7	-315.663	17930.4	247			203900	77002.4	0.976364	0.216132	27135.1
310282	65802.1	15290.2	-118.82	15290.7	248			203900	79802.5	0.973269	0.22967	28573.1
310282	68602.2	10303.9	-1918.88	10481	255			203900	82602.6	0.970077	0.242797	29988.1
310282	71402.3	16527	-12.0295	16527	248			203900	85402.7	0.966793	0.25556	31381.7
310282	74202.3	18193.9	-852.729	18213.9	218			203900	88202.8	0.96342	0.267996	32755.2
310282	77002.4	7941.39	1010.91	8005.47	207			203900	91002.9	0.959961	0.280134	34109.9
310282	79802.5	19343.7	1283.19	19386.2	211			203900	93803	0.956418	0.292	35446.9
310282	82602.6	25720.2	2963.36	25890.3	214			203900	96603	0.952796	0.303611	36767.5
310282	85402.7	21067.9	1080.82	21095.6	169			221630	1400.04	-0.999968	-0.0079408	32275.3
310282	88202.8	25408.5	1893.39	25479	184			221630	4200.13	-0.999701	-0.0244708	29104.3
310282	91002.9	14534.5	645.131	14548.8	178			221630	7000.22	-0.999115	-0.0420635	26056.4
310282	93803	32693.2	6125.05	33262	152			221630	9800.31	-0.998135	-0.0610451	23124.3
328012	18200.6	-29790	-4146.45	30077.2	151			221630	12600.4	-0.996641	-0.081897	20301.7
328012	21000.7	-31881.4	-5315.52	32321.5	157			221630	15400.5	-0.994434	-0.105357	17582.5
328012	23800.8	-35896.2	-5129.35	36260.8	161			221630	18200.6	-0.991168	-0.132614	14961.7
328012	26600.8	-25165.8	-5012.64	25660.2	207			221630	21000.7	-0.986175	-0.165706	12435.6
328012	29400.9	-19310.4	-5157.48	19987.3	227			221630	23800.8	-0.978037	-0.208431	10002.1
328012	32201	-14745.4	-5890.1	15878.3	221			221630	26600.8	-0.963233	-0.268668	7663.58
328012	35001.1	-15069.5	-4540.29	15738.7	280			221630	29400.9	-0.930835	-0.365439	5433.69
328012	37801.2	4504.43	-3678.94	5815.88	287			221630	32201	-0.832625	-0.553837	3371.3
328012	40601.3	-18107.1	-5093.26	18809.8	265			221630	35001.1	-0.344514	-0.938781	1816.68
328012	43401.4	2813.5	-3832.81	4754.6	301			221630	37801.2	0.703827	-0.710371	2115.25
328012	46201.5	2423.16	-3290.37	4086.35	307			221630	40601.3	0.942063	-0.335436	3757.61
328012	49001.5	-4203.71	-5297.33	6762.61	284			221630	43401.4	0.984639	-0.174604	5616.62
328012	51801.6	-4339.18	-3575.93	5622.79	262			221630	46201.5	0.996053	-0.0887578	7492.31
328012	54601.7	-4757.98	-3557.16	5940.68	300			221630	49001.5	0.999432	-0.0337012	9344.92
328012	57401.8	575.266	-3648.7	3693.77	278			221630	51801.6	0.999981	0.00609597	11163.5
328012	60201.9	10777.4	-2417.19	11045.1	244			221630	54601.7	0.999305	0.0372793	12945
328012	63002	6555.91	-3716.73	7536.18	293			221630	57401.8	0.998005	0.0631313	14689.2
328012	65802.1	4085.48	-2289.07	4683.05	233			221630	60201.9	0.996342	0.0854502	16397
328012	68602.2	22736.8	2115.79	22835	215			221630	63002	0.99444	0.105301	18069.5
328012	71402.3	17321.7	-1280.37	17369	206			221630	65802.1	0.992363	0.123352	19708.5
328012	74202.3	18074.5	-551.353	18082.9	203			221630	68602.2	0.990145	0.140045	21315.4
328012	77002.4	31121.4	1004.53	31137.6	179			221630	71402.3	0.987807	0.155681	22892
328012	79802.5	14120.9	3335.7	14509.5	178			221630	74202.3	0.985362	0.170473	24439.8
328012	82602.6	14264.9	-1103.79	14307.6	187			221630	77002.4	0.982818	0.184576	25960.4
328012	85402.7	19382.6	744.155	19396.9	155			221630	79802.5	0.980181	0.198105	27455.1
328012	91002.9	34471.3	4996.21	34831.5	160			221630	82602.6	0.977454	0.211147	28925.6
345743	23800.8	-10406.2	-1919.48	10581.8	155			221630	85402.7	0.974643	0.223767	30373.1
345743	29400.9	-28747.7	-5412.47	29252.8	180			221630	88202.8	0.971748	0.236019	31799
345743	32201	-21349.6	-5915.03	22153.8	205			221630	91002.9	0.968774	0.247943	33204.4
345743	35001.1	218.647	-6053.22	6057.17	223			221630	93803	0.965723	0.259573	34590.6
345743	37801.2	-11407.5	-4235.64	12168.5	244			221630	96603	0.962598	0.270935	35958.7
345743	40601.3	-12647.3	-4163.25	13314.9	244			239360	1400.04	-0.999973	-0.00734577	34986.8
345743	43401.4	2967.83	-3493.17	4583.69	255			239360	4200.13	-0.999745	-0.0225866	31806.4
345743	46201.5	-6359.9	-4318.29	7687.39	242			239360	7000.22	-0.99925	-0.0387122	28740.8
345743	49001.5	267.788	-3567.05	3577.09	238			239360	9800.31	-0.998433	-0.0559673	25783.6
345743	51801.6	-1875.07	-4478.39	4855.08	236			239360	12600.4	-0.997206	-0.0746999	22929.2
345743	54601.7	6655.59	-1609.8	6847.5	243			239360	15400.5	-0.995437	-0.0954216	20172.4
345743	57401.8	8609.89	-2305.51	8913.22	230			239360	18200.6	-0.992905	-0.118914	17508.5
345743	60201.9	17849.6	-586.651	17859.2	233			239360	21000.7	-0.989221	-0.146432	14933.7
345743	63002	14668.9	-1421.9	14737.6	238			239360	23800.8	-0.983646	-0.180115	12445.4
345743	65802.1	14042.8	-2045	14190.9	244			239360	26600.8	-0.974609	-0.223915	10043
345743	68602.2	20281.6	16.556	20281.6	200			239360	29400.9	-0.958247	-0.285942	7730.36
345743	71402.3	1879.89	-2935.44	3485.8	206			239360	32201	-0.922778	-0.385332	5524.06
345743	74202.3	14865.5	-2143.87	15019.3	190			239360	35001.1	-0.818292	-0.574802	3488.43
345743	77002.4	15069	-517.117	15077.9	170			239360	37801.2	-0.344514	-0.938781	1962.02
345743	79802.5	28791.2	4052.61	29075	195			239360	40601.3	0.659963	-0.751298	2183.59
345743	82602.6	13268.2	-2412.05	13485.7	197			239360	43401.4	0.928204	-0.372071	3769.77
345743	88202.8	5880.18	-1932.85	6189.7	153			239360	46201.5	0.979555	-0.201178	5615.39
345743	91002.9	19891.7	2991.42	20115.4	153			239360	49001.5	0.993947	-0.109856	7493.12
345743	93803	19389.6	3371.83	19680.6	166			239360	51801.6	0.998659	-0.0517759	9355.41
363473	32201	-14003.6	-4207.05	14621.9	162			239360	54601.7	0.999948	-0.0102453	11188.5
363473	35001.1	-9640.75	-5774.29	11237.7	176			239360	57401.8	0.999759	0.0219347	12988
363473	37801.2	-12046.9	-5219.21	13128.9	205			239360	60201.9	0.998831	0.0483309	14752.9
363473	40601.3	-20235.5	-7082.83	21439.3	185			239360	63002	0.997483	0.0709001	16483.5
363473	43401.4	-7229.94	-4888.23	8727.36	227			239360	65802.1	0.995869	0.0908015	18180.6
363473	46201.5	-12458.5	-5448.83	13597.9	188			239360	68602.2	0.994068	0.108764	19845.6
363473	49001.5	-426.841	-2706.26	2739.71	195			239360	71402.3	0.992123	0.125268	21479.7
363473	51801.6	-2630.86	-4246.76	4995.64	190			239360	74202.3	0.990061	0.140641	23084.3
363473	54601.7	7902.21	-2068.48	8168.45	162			239360	77002.4	0.987896	0.155118	24660.9
363473	57401.8	9605.31	-1243.26	9685.44	181			239360	79802.5	0.985639	0.168866	26210.7
363473	60201.9	-2531.47	-4244.08	4941.72	207			239360	82602.6	0.983297	0.182011	27735.2
363473	63002	-1213.1	-2514.31	2791.66	220			239360	85402.7	0.980873	0.194648	29235.6
363473	65802.1	-8706.83	-6560.49	10901.8	190			239360	88202.8	0.978373	0.206849	30713.1
363473	68602.2	-2858.34	-5495.08	6194.03	188			239360	91002.9	0.975798	0.218673	32169
363473	71402.3	-3261.86	-5919.72	6758.91	185			239360	93803	0.973152	0.230163	33604.3
363473	74202.3	19429.4	-613.323	19439.1	165			239360	96603	0.970436	0.241357	35020.1
363473	77002.4	34470.8	5240.3	34866.8	168			257091	1400.04	-0.999977	-0.00683372	37698.5
363473	79802.5	19985	678.421	19996.5	173			257091	4200.13	-0.99978	-0.0209724	34510
381203	35001.1	-27322.4	-5058.63	27786.8	175			257091	7000.22	-0.999357	-0.0358592	31428.9
381203	37801.2	-30579.4	-6666.52	31297.6	171			257091	9800.31	-0.998664	-0.0516823	28449.9
381203	43401.4	-21585	-6137.69	22440.7	187			257091	12600.4	-0.997637	-0.0687014	25567.7
381203	46201.5	-5967.58	-3554.43	6945.94	169			257091	15400.5	-0.996183	-0.0872854	22777.8
381203	49001.5	-5056.39	-5331.54	7347.95	177			257091	18200.6	-0.994154	-0.107974	20076
381203	51801.6	1746.18	-4222.54	4569.35	182			257091	21000.7	-0.991304	-0.131592	17458.6
381203	54601.7	4057.56	-4193.07	5834.86	164			257091	23800.8	-0.987206	-0.159453	14922.8
381203	57401.8	-2432.76	-3857.45	4560.51	187			257091	26600.8	-0.981043	-0.193789	12467
381203	60201.9	18932.5	-1952.75	19032.9	155			257091	29400.9	-0.971096	-0.23869	10091.7
381203	63002	2217.9	-4181.7	4733.47	170			257091	32201	-0.953167	-0.302444	7802.27
381203	65802.1	15037.5	-1069.24	15075.5	161			257091	35001.1	-0.914682	-0.404174	5617.87
381203	71402.3	8152.54	-1910	8373.29	166			257091	37801.2	-0.804486	-0.593972	3607.83
381203	77002.4	5822.42	-905.698	5892.44	164			257091	40601.3	-0.344514	-0.938781	2107.35
381203	79802.5	10169.2	-3333.86	10701.8	165			257091	43401.4	0.616697	-0.787201	2258.95
398934	46201.5	7521.71	-4239.98	8634.44	161			257091	46201.5	0.913069	-0.407804	3786.23
398934	49001.5	-7113.78	-5682.18	9104.56	161			257091	49001.5	0.973796	-0.227422	5615.26
398934	51801.6	26.8003	-4234.24	4234.32	151			257091	51801.6	0.991435	-0.130598	7492.36
398934	60201.9	1649.3	-3040.93	3459.4	152			257091	54601.7	0.99759	-0.0693848	9361.78
398934	63002	8708.59	-1639.12	8861.51	159			257091	57401.8	0.999662	-0.0260026	11206.8
								257091	60201.9	0.999973	0.00728954	13021.7
								257091	63002	0.99941	0.034341	14804.5
								257091	65802.1	0.998359	0.0572669	16555.1
								257091	68602.2	0.997006	0.0773215	18274
								257091	71402.3	0.995449	0.0952934	19962.1
								257091	74202.3	0.993742	0.111703	21620.6
								257091	77002.4	0.991915	0.126906	23250.5
								257091	79802.5	0.989988	0.141154	24853.2
								257091	82602.6	0.987972	0.154632	26429.7
								257091	85402.7	0.985877	0.167474	27981.4
								257091	88202.8	0.983706	0.179783	29509.3
								257091	91002.9	0.981465	0.19164	31014.5
								257091	93803	0.979157	0.203105	32498.2
								257091	96603	0.976783	0.214229	33961.4
								274821	1400.04	-0.99998	-0.00638841	40410.3
								274821	4200.13	-0.999808	-0.0195739	37214.7
								274821	7000.22	-0.999442	-0.0334004	34120.2
								274821	9800.31	-0.998847	-0.0480155	31121.8
								274821	12600.4	-0.997974	-0.0636181	28215.1
								274821	15400.5	-0.996756	-0.0804827	25395.9
								274821	18200.6	-0.995088	-0.0989975	22660.5
								274821	21000.7	-0.992806	-0.11973	20005.4
								274821	23800.8	-0.989644	-0.143543	17427.8
								274821	26600.8	-0.985131	-0.171808	14925.7
								274821	29400.9	-0.978375	-0.206839	12498.2
								274821	32201	-0.967507	-0.252845	10146.9
								274821	35001.1	-0.948007	-0.318249	7878.55
								274821	37801.2	-0.906576	-0.422042	5714.73
								274821	40601.3	-0.791215	-0.611538	3729.22
								274821	43401.4	-0.344514	-0.938781	2252.69
								274821	46201.5	0.574539	-0.818477	2340.69
								274821	49001.5	0.896747	-0.442543	3807.15
								274821	51801.6	0.967374	-0.253354	5616.73
								274821	54601.7	0.988526	-0.151049	7490.82
								274821	57401.8	0.996241	-0.086625	9365.14
								274821	60201.9	0.999147	-0.0412965	11219.8
								274821	63002	0.999977	-0.00679757	13047.7
								274821	65802.1	0.999779	0.0210005	14846.2
								274821	68602.2	0.999015	0.0443712	16614.4
								274821	71402.3	0.997907	0.0646636	18352.6
								274821	74202.3	0.996572	0.0827267	20061.5
								274821	77002.4	0.995075	0.0991205	21741.8
								274821	79802.5	0.993454	0.114229	23394.7
								274821	82602.6	0.991732	0.128323	25021
								274821	85402.7	0.989924	0.1416	26622
								274821	88202.8	0.988038	0.154207	28198.5
								274821	91002.9	0.986083	0.166255	29751.7
								274821	93803	0.984061	0.17783	31282.6
								274821	96603	0.981977	0.188998	32792.2
								292552	1400.04	-0.999982	-0.0059976	43122.3
								292552	4200.13	-0.999832	-0.0183507	39920.4
								292552	7000.22	-0.999511	-0.031259	36813.9
								292552	9800.31	-0.998994	-0.0448405	33798.4
								292552	12600.4	-0.998243	-0.0592509	30869.9
								292552	15400.5	-0.997206	-0.0746999	28024.6
								292552	18200.6	-0.995807	-0.0914755	25259.2
								292552	21000.7	-0.993933	-0.109985	22570.4
								292552	23800.8	-0.991406	-0.130822	19955.6
								292552	26600.8	-0.987933	-0.154885	17412.5
								292552	29400.9	-0.983002	-0.183597	14939.8
								292552	32201	-0.975646	-0.219349	12537.3
								292552	35001.1	-0.963849	-0.26645	10207.5
								292552	37801.2	-0.94278	-0.333414	7958.64
								292552	40601.3	-0.898484	-0.439005	5814.33
								292552	43401.4	-0.778481	-0.627668	3852.4
								292552	46201.5	-0.344514	-0.938781	2398.02
								292552	49001.5	0.533865	-0.84557	2428.21
								292552	51801.6	0.879337	-0.476201	3832.63
								292552	54601.7	0.960298	-0.278976	5620.16
								292552	57401.8	0.985226	-0.171257	7489.1
								292552	60201.9	0.994622	-0.103568	9366.35
								292552	63002	0.998419	-0.0562175	11228.8
								292552	65802.1	0.999791	-0.0204337	13067.8
								292552	68602.2	0.999966	0.00818724	14879.8
								292552	71402.3	0.999485	0.0320762	16663.6
								292552	74202.3	0.998612	0.0526773	18419
								292552	77002.4	0.997483	0.0709001	20146.5
								292552	79802.5	0.996178	0.0873446	21846.6
								292552	82602.6	0.994741	0.102422	23520.2
								292552	85402.7	0.9932	0.116424	25168.1
								292552	88202.8	0.991571	0.129561	26791.3
								292552	91002.9	0.989868	0.141992	28390.7
								292552	93803	0.988097	0.153834	29967.3
								292552	96603	0.986263	0.165181	31521.9
								310282	1400.04	-0.999984	-0.00565186	45834.3
								310282	4200.13	-0.999851	-0.0172715	42626.9
								310282	7000.22	-0.999568	-0.0293768	39509.7
								310282	9800.31	-0.999115	-0.0420635	36478.9
								310282	12600.4	-0.998461	-0.0554557	33530.9
								310282	15400.5	-0.997567	-0.069717	30662.2
								310282	18200.6	-0.996375	-0.0850671	27869.8
								310282	21000.7	-0.994804	-0.101807	25150.7
								310282	23800.8	-0.99273	-0.120363	22502.4
								310282	26600.8	-0.989959	-0.141352	19922.6
								310282	29400.9	-0.986175	-0.165706	17409.8
								310282	32201	-0.980823	-0.194899	14963.1
								310282	35001.1	-0.972862	-0.231385	12583
								310282	37801.2	-0.960128	-0.27956	10272.9
								310282	40601.3	-0.937498	-0.34799	8042.07
								310282	43401.4	-0.890428	-0.455124	5916.4
								310282	46201.5	-0.766277	-0.64251	3977.18
								310282	49001.5	-0.344514	-0.938781	2543.36
								310282	51801.6	0.494925	-0.868936	2520.93
								310282	54601.7	0.860948	-0.508694	3862.73
								310282	57401.8	0.952583	-0.30428	5625.83
								310282	60201.9	0.981541	-0.191253	7487.67
								310282	63002	0.992742	-0.120267	9366.1
								310282	65802.1	0.997488	-0.0708344	11234.6
								310282	68602.2	0.999432	-0.0337012	13082.9
								310282	71402.3	0.999991	-0.00419343	14906.7
								310282	74202.3	0.999794	0.0202758	16704.3
								310282	77002.4	0.999149	0.0412457	18475.1
								310282	79802.5	0.998217	0.0596862	20219.3
								310282	82602.6	0.99709	0.0762376	21937.3
								310282	85402.7	0.99582	0.0913389	23629.7
								310282	88202.8	0.99444	0.105301	25297.3
								310282	91002.9	0.992972	0.118349	26941
								310282	93803	0.991428	0.130652	28561.4
								310282	96603	0.989818	0.142338	30159.5
								328012	1400.04	-0.999986	-0.00534381	48546.4
								328012	4200.13	-0.999867	-0.0163124	45334
								328012	7000.22	-0.999616	-0.0277093	42207.3
								328012	9800.31	-0.999215	-0.0396134	39162.7
								328012	12600.4	-0.998641	-0.0521252	36197.1
								328012	15400.5	-0.997861	-0.0653747	33307.4
								328012	18200.6	-0.996832	-0.079533	30490.6
								328012	21000.7	-0.995494	-0.0948294	27744.1
								328012	23800.8	-0.993756	-0.111578	25065.4
								328012	26600.8	-0.991485	-0.130221	22452.6
								328012	29400.9	-0.988473	-0.1514	19903.8
								328012	32201	-0.984376	-0.176079	17417.8
								328012	35001.1	-0.9786	-0.205773	14994.3
								328012	37801.2	-0.970027	-0.242998	12634.5
								328012	40601.3	-0.956352	-0.292216	10342.4
								328012	43401.4	-0.932173	-0.362014	8128.5
								328012	46201.5	-0.882426	-0.470451	6020.71
								328012	49001.5	-0.754591	-0.656196	4103.39
								328012	51801.6	-0.344514	-0.938781	2688.69
								328012	54601.7	0.457871	-0.889018	2618.33
								328012	57401.8	0.841696	-0.539952	3897.44
								328012	60201.9	0.944243	-0.329249	5633.97
								328012	63002	0.977474	-0.211057	7486.91
								328012	65802.1	0.990604	-0.136761	9364.94
								328012	68602.2	0.996364	-0.0852005	11237.9
								328012	71402.3	0.998911	-0.0466642	13094
								328012	74202.3	0.999869	-0.0162155	14928.1
								328012	77002.4	0.999961	0.00888697	16737.8
								328012	79802.5	0.999542	0.0302768	18522.4
								328012	82602.6	0.9988	0.0489846	20281.7
								328012	85402.7	0.99784	0.0656909	22015.9
								328012	88202.8	0.996725	0.0808626	23725.5
								328012	91002.9	0.995493	0.0948301	25411.2
								328012	93803	0.994169	0.107834	27073.6
								328012	96603	0.992768	0.120052	28713.4
								345743	1400.04	-0.999987	-0.00506761	51258.6
								345743	4200.13	-0.999881	-0.0154544	48041.7
								345743	7000.22	-0.999656	-0.0262217	44906.4
								345743	9800.31	-0.999299	-0.0374353	41849.4
								345743	12600.4	-0.99879	-0.0491777	38867.9
								345743	15400.5	-0.998104	-0.0615539	35959
								345743	18200.6	-0.997206	-0.0746999	33120
								345743	21000.7	-0.99605	-0.0887937	30348.6
								345743	23800.8	-0.99457	-0.104074	27642.4
								345743	26600.8	-0.992669	-0.120868	24999.4
								345743	29400.9	-0.990203	-0.139632	22418
								345743	32201	-0.986949	-0.161031	19896.7
								345743	35001.1	-0.982539	-0.186058	17434.7
								345743	37801.2	-0.976334	-0.216268	15032.2
								345743	40601.3	-0.967144	-0.25423	12690.9
								345743	43401.4	-0.952526	-0.304456	10415.4
								345743	46201.5	-0.926813	-0.375522	8217.62
								345743	49001.5	-0.874494	-0.485036	6127.09
								345743	51801.6	-0.743406	-0.66884	4230.89
								345743	54601.7	-0.344514	-0.938781	2834.03
								345743	57401.8	0.422777	-0.906234	2719.92
								345743	60201.9	0.821702	-0.569917	3936.73
								345743	63002	0.935298	-0.353861	5644.75
								345743	65802.1	0.973029	-0.230681	7487.14
								345743	68602.2	0.988214	-0.15308	9363.31
								345743	71402.3	0.995052	-0.0993568	11239.5
								345743	74202.3	0.998236	-0.0593732	13102
								345743	77002.4	0.99961	-0.0279376	14944.9
								345743	79802.5	0.999998	-0.00215668	16765.4
								345743	82602.6	0.999806	0.0196972	18562.3
								345743	85402.7	0.99925	0.0387151	20335.2
								345743	88202.8	0.998452	0.0556178	22084.1
								345743	91002.9	0.997483	0.0709001	23809.5
								345743	93803	0.996388	0.0849123	25511.7
								345743	96603	0.995195	0.0979092	27191.3
								363473	1400.04	-0.999988	-0.00481856	53970.8
								363473	4200.13	-0.999892	-0.0146822	50749.9
								363473	7000.22	-0.99969	-0.0248862	47606.7
								363473	9800.31	-0.99937	-0.0354859	44538.5
								363473	12600.4	-0.998916	-0.0465498	41542.5
								363473	15400.5	-0.998307	-0.0581642	38616.2
								363473	18200.6	-0.997516	-0.0704385	35757
								363473	21000.7	-0.996507	-0.083514	32962.8
								363473	23800.8	-0.995228	-0.0975758	30231.4
								363473	26600.8	-0.99361	-0.112872	27560.9
								363473	29400.9	-0.991548	-0.12974	24949.6
								363473	32201	-0.988889	-0.148653	22396.2
								363473	35001.1	-0.985393	-0.170296	19899.6
								363473	37801.2	-0.980666	-0.195689	17459.3
								363473	40601.3	-0.974029	-0.226424	15075.9
								363473	43401.4	-0.964217	-0.265113	12751.5
								363473	46201.5	-0.948656	-0.316309	10491.7
								363473	49001.5	-0.92143	-0.388543	8309.2
								363473	51801.6	-0.866645	-0.498925	6235.36
								363473	54601.7	-0.732706	-0.680546	4359.57
								363473	57401.8	-0.344514	-0.938781	2979.36
								363473	60201.9	0.389653	-0.920962	2825.25
								363473	63002	0.801088	-0.598546	3980.52
								363473	65802.1	0.925768	-0.378092	5658.32
								363473	68602.2	0.968212	-0.25013	7488.6
								363473	71402.3	0.985574	-0.169247	9361.58
								363473	74202.3	0.993557	-0.113336	11239.6
								363473	77002.4	0.997414	-0.0718683	13107.4
								363473	79802.5	0.999223	-0.0394068	14958
								363473	82602.6	0.999917	-0.0129084	16788
								363473	85402.7	0.999955	0.00944772	18595.9
								363473	88202.8	0.999585	0.0288127	20381.1
								363473	91002.9	0.998944	0.0459479	22143.4
								363473	93803	0.998115	0.0613758	23883.1
								363473	96603	0.997148	0.0754668	25600.5
								381203	1400.04	-0.999989	-0.00459284	56683.1
								381203	4200.13	-0.999902	-0.0139835	53458.5
								381203	7000.22	-0.99972	-0.0236805	50308.2
								381203	9800.31	-0.999431	-0.0337307	47229.7
								381203	12600.4	-0.999023	-0.0441918	44220.5
								381203	15400.5	-0.998479	-0.0551351	41278.2
								381203	18200.6	-0.997776	-0.0666504	38400.5
								381203	21000.7	-0.996886	-0.0788513	35585.4
								381203	23800.8	-0.99577	-0.0918844	32830.9
								381203	26600.8	-0.994372	-0.105942	30135.1
								381203	29400.9	-0.992618	-0.121279	27496.5
								381203	32201	-0.990398	-0.138247	24913.7
								381203	35001.1	-0.987546	-0.157332	22385.4
								381203	37801.2	-0.983806	-0.179237	19911.1
								381203	40601.3	-0.97876	-0.205009	17490.5
								381203	43401.4	-0.971687	-0.236273	15124.6
								381203	46201.5	-0.961251	-0.275676	12816
								381203	49001.5	-0.944748	-0.327799	10570.9
								381203	51801.6	-0.916033	-0.401103	8403.02
								381203	54601.7	-0.858892	-0.512157	6345.39
								381203	57401.8	-0.72247	-0.691402	4489.31
								381203	60201.9	-0.344514	-0.938781	3124.7
								381203	63002	0.358467	-0.933542	2933.94
								381203	65802.1	0.779977	-0.625809	4028.73
								381203	68602.2	0.915677	-0.401915	5674.77
								381203	71402.3	0.963027	-0.269405	7491.5
								381203	74202.3	0.982687	-0.185275	9360.05
								381203	77002.4	0.991882	-0.127162	11238.8
								381203	79802.5	0.99645	-0.0841817	13110.7
								381203	82602.6	0.998716	-0.050661	14967.8
								381203	85402.7	0.999726	-0.0234114	16806.2
								381203	88202.8	1	-0.000519917	18624
								381203	91002.9	0.999815	0.0192246	20420.4
								381203	93803	0.999329	0.0366237	22194.9
								381203	96603	0.998635	0.052228	23947.8
								398934	1400.04	-0.99999	-0.00438733	59395.4
								398934	4200.13	-0.999911	-0.0133484	56167.4
								398934	7000.22	-0.999745	-0.0225866	53010.7
								398934	9800.31	-0.999483	-0.0321419	49922.8
								398934	12600.4	-0.999115	-0.0420635	46901.4
								398934	15400.5	-0.998626	-0.052411	43944.5
								398934	18200.6	-0.997997	-0.0632589	41049.8
								398934	21000.7	-0.997206	-0.0746999	38215.4
								398934	23800.8	-0.996221	-0.0868519	35439.6
								398934	26600.8	-0.995001	-0.0998668	32720.5
								398934	29400.9	-0.993487	-0.113943	30056.7
								398934	32201	-0.9916	-0.129345	27446.8
								398934	35001.1	-0.989221	-0.146432	24889.5
								398934	37801.2	-0.986175	-0.165706	22384.1
								398934	40601.3	-0.98219	-0.187889	19930
								398934	43401.4	-0.976823	-0.214049	17527.5
								398934	46201.5	-0.96931	-0.24584	15177.8
								398934	49001.5	-0.958247	-0.285942	12883.9
								398934	51801.6	-0.940805	-0.338947	10652.7
								398934	54601.7	-0.910629	-0.413225	8498.91
								398934	57401.8	-0.851243	-0.524772	6457.05
								398934	60201.9	-0.712679	-0.701491	4620.02
								398934	63002	-0.344514	-0.938781	3270.03
								398934	65802.1	0.329158	-0.944275	3045.64
								398934	68602.2	0.758485	-0.65169	4081.24
								398934	71402.3	0.905051	-0.425304	5694.19
								398934	74202.3	0.957479	-0.288503	7496.01
								398934	77002.4	0.979555	-0.201178	9358.98
								398934	79802.5	0.99003	-0.140856	11237.5
								398934	82602.6	0.995349	-0.0963393	13112.5
								398934	85402.7	0.998093	-0.0617313	14975.1
								398934	88202.8	0.999432	-0.0337012	16820.9
								398934	91002.9	0.999948	-0.0102453	18647.5
								398934	93803	0.999951	0.00990716	20453.9
								398934	96603	0.999619	0.027598	22239.7

## Sheet: Fig2D
Stoich	Adot	Wdot
0.618297	0.0735139	0.382832
0.619519	0.096343	0.462063
0.621449	0.103697	0.449614
0.624954	0.117092	0.493281
0.629472	0.131878	0.529071
0.633288	0.135978	0.552506
0.633288	0.145502	0.585262
0.636552	0.132357	0.546797
0.639378	0.136316	0.557249
0.641059	0.12929	0.484797
0.646552	0.116078	0.422459
0.647682	0.111426	0.472468
0.65064	0.115307	0.44576
0.65064	0.113951	0.419837
0.65308	0.102612	0.419501
0.653802	0.128393	0.520325
0.65687	0.125681	0.423543
0.658371	0.145055	0.554458
0.659678	0.146604	0.572681
0.661841	0.16161	0.623883
0.662747	0.164145	0.611614
0.665561	0.181542	0.654001
0.667524	0.168629	0.55451
0.66897	0.170379	0.548959
0.670081	0.17365	0.567415
0.678528	0.159969	0.511636
0.678528	0.157629	0.535175
0.678528	0.152398	0.513295
0.678528	0.158058	0.517179
0.678528	0.144574	0.458419
0.678528	0.148769	0.474017
0.678528	0.128121	0.414177
0.678528	0.136009	0.460176
0.678528	0.109994	0.389191
0.678528	0.116395	0.419099
0.685524	0.105347	0.38347
0.686269	0.13286	0.442333
0.687192	0.124144	0.419088
0.688364	0.151523	0.487
0.689902	0.150926	0.441877
0.692011	0.163728	0.458585
0.692666	0.15327	0.455014
0.694189	0.158932	0.447998
0.69508	0.167367	0.539132
0.696079	0.172489	0.586036
0.698041	0.179275	0.620165
0.698488	0.194403	0.666861
0.699959	0.198873	0.71492
0.699959	0.189798	0.653617
0.701663	0.186744	0.562877
0.702293	0.176508	0.539025
0.704798	0.150887	0.433861
0.705199	0.151256	0.376037
0.70604	0.162907	0.365014
0.707406	0.165214	0.436855
0.708915	0.166338	0.422799
0.708915	0.173412	0.420055
0.710589	0.181951	0.489758
0.711686	0.152707	0.439834
0.71246	0.153432	0.414802
0.713832	0.148827	0.405052
0.714561	0.147681	0.432923
0.715014	0.144523	0.423788
0.715321	0.16417	0.475835
0.71871	0.170019	0.509132
0.719084	0.180128	0.507932
0.719657	0.174228	0.441717
0.72065	0.170142	0.403016
0.721845	0.166021	0.402386
0.722787	0.152018	0.359641
0.722787	0.174646	0.425611
0.724176	0.172338	0.465611
0.724537	0.179654	0.49127
0.725874	0.181483	0.473067
0.726431	0.19067	0.485201
0.726874	0.167176	0.445938
0.727784	0.176962	0.455577
0.728489	0.160645	0.429689
0.73073	0.158873	0.418858
0.73073	0.154264	0.429728
0.73073	0.14272	0.386127
0.73073	0.137707	0.385576
0.73073	0.126361	0.33535
0.733183	0.105263	0.206527
0.734052	0.0982806	0.146346
0.735256	0.0963086	0.151555
0.735877	0.100836	0.159333
0.736696	0.120236	0.149817
0.737031	0.138276	0.283174
0.738568	0.149394	0.319989
0.738851	0.162979	0.348787
0.739483	0.163414	0.337801
0.74064	0.152544	0.347719
0.74215	0.155077	0.349378
0.74215	0.159306	0.391604
0.74215	0.14489	0.357081
0.743441	0.143437	0.326927
0.744202	0.148703	0.348006
0.744557	0.143017	0.362702
0.74583	0.136873	0.342413
0.747154	0.152305	0.387232
0.747154	0.152712	0.395653
0.748251	0.149382	0.401125
0.749174	0.145584	0.340368
0.749963	0.13484	0.305937
0.749963	0.129144	0.267073
0.750644	0.121604	0.257491
0.751239	0.130738	0.245401
0.751762	0.152518	0.2841
0.753012	0.143957	0.255472
0.753932	0.147119	0.268863
0.754636	0.147582	0.269728
0.755194	0.13933	0.265733
0.755645	0.120011	0.218934
0.756019	0.136704	0.244879
0.756333	0.138832	0.228057
0.756601	0.14901	0.228362
0.756832	0.165395	0.28503
0.757033	0.193537	0.331328
0.75721	0.211115	0.413114
0.762738	0.247032	0.529792
0.762918	0.256896	0.573407
0.763122	0.245933	0.477739
0.763357	0.250258	0.445306
0.76363	0.223441	0.34395
0.76395	0.19796	0.278021
0.764332	0.179582	0.216884
0.764795	0.178852	0.265425
0.765367	0.150546	0.279882
0.766094	0.170221	0.339994
0.767046	0.155036	0.284545
0.767863	0.155346	0.299446
0.768347	0.150878	0.289875
0.768347	0.185536	0.348475
0.768895	0.167581	0.317517
0.769518	0.179488	0.284777
0.770235	0.183495	0.247887
0.770235	0.202308	0.286312
0.771069	0.159168	0.207693
0.77205	0.167905	0.197574
0.773221	0.150179	0.198575
0.773221	0.152602	0.237016
0.773221	0.138476	0.164357
0.77404	0.142135	0.14825
0.774644	0.131434	0.150684
0.774966	0.12775	0.151392
0.776022	0.117236	0.119964
0.776408	0.126598	0.179894
0.777239	0.110807	0.129805
0.778655	0.113883	0.130814
0.778655	0.12392	0.135338
0.778655	0.123169	0.143067
0.778655	0.119642	0.12524
0.779817	0.160344	0.185422
0.780323	0.149899	0.168321
0.781133	0.147203	0.148287
0.781612	0.158799	0.156803
0.782319	0.15674	0.130967
0.782637	0.129302	0.13237
0.782817	0.145217	0.137575
0.784165	0.153587	0.158144
0.78437	0.186821	0.217531
0.784749	0.196111	0.209978
0.785681	0.217148	0.227378
0.785681	0.211607	0.227078
0.786391	0.203056	0.256035
0.786591	0.169433	0.173209
0.7874	0.147086	0.17121
0.787772	0.141449	0.181976
0.788776	0.155552	0.185973
0.789366	0.164977	0.192383
0.789753	0.156417	0.197169
0.791634	0.179886	0.238079
0.791634	0.192547	0.22991
0.791634	0.19537	0.254061
0.791634	0.182096	0.234672
0.791634	0.173967	0.24222
0.791634	0.13872	0.198823
0.791634	0.114938	0.156478
0.793421	0.120736	0.169171
0.793768	0.129973	0.145706
0.794282	0.150107	0.131157
0.795122	0.17625	0.157632
0.795422	0.188393	0.174411
0.796211	0.165444	0.122489
0.796742	0.17404	0.138453
0.796742	0.163665	0.164992
0.797413	0.153445	0.162141
0.797678	0.125404	0.0897819
0.798832	0.12298	0.0810353
0.799034	0.12056	0.0548118
0.799473	0.120699	-0.008686
0.80024	0.126459	-0.0079884
0.801173	0.139337	0.0582429
0.801173	0.127645	-0.0282535
0.801173	0.103576	-0.0087593
0.802334	0.0909284	0.0335346
0.803176	0.093132	0.0389912
0.803815	0.0871263	0.0237158
0.803815	0.108532	0.12483
0.804317	0.112715	0.124331
0.805054	0.134834	0.126774
0.805773	0.13118	0.146579
0.806242	0.134828	0.163502
0.806573	0.134638	0.170091
0.806819	0.138998	0.162477
0.807008	0.12613	0.140082
0.807159	0.12006	0.0691473
0.809878	0.134167	0.0228711
0.810047	0.130971	-0.0584294
0.810264	0.172473	-0.0491599
0.81055	0.172439	-0.0439114
0.810945	0.167357	-0.0572203
0.811528	0.158672	-0.015452
0.81247	0.151336	0.0443219
0.81247	0.110183	0.0429602
0.812928	0.101045	0.0486541
0.813506	0.141537	0.147237
0.814256	0.146888	0.122282
0.814256	0.158298	0.120293
0.815269	0.167408	0.131125
0.815516	0.167828	0.147658
0.816377	0.126023	0.0742942
0.816713	0.129117	0.0635078
0.817478	0.114908	-0.0095638
0.817851	0.107068	-0.0277854
0.818936	0.109557	-0.0597118
0.818936	0.123918	-0.0777427
0.818936	0.104465	-0.056623
0.818936	0.114366	0.0216897
0.819971	0.100433	0.0195358
0.820305	0.10217	-0.0146577
0.820959	0.112003	0.0092531
0.821233	0.125658	-0.0060812
0.822087	0.120139	-0.0134878
0.822806	0.146354	-0.0482799
0.822806	0.149454	0.0010467
0.823305	0.12545	0.0040019
0.823951	0.106386	-0.0525947
0.8245	0.115336	-0.10285
0.824822	0.0895555	-0.093316
0.825034	0.0808664	-0.121604
0.825183	0.0878437	-0.133485
0.826895	0.107136	-0.074023
0.827031	0.146347	0.0736605
0.827219	0.157822	0.0230562
0.827498	0.188277	0.0827114
0.827954	0.177142	0.0691484
0.828831	0.167583	0.0662493
0.828831	0.115208	-0.0348469
0.829337	0.108509	0.0267822
0.830069	0.0667949	-0.0742423
0.830463	0.0644519	-0.120077
0.831222	0.0688669	-0.113048
0.831222	0.0911586	-0.129024
0.831222	0.113375	-0.13029
0.831948	0.12201	-0.0729179
0.832299	0.120491	-0.0118516
0.832911	0.106699	-0.0317192
0.833306	0.0718544	-0.0406047
0.833942	0.04417	-0.0800727
0.83425	0.041596	-0.0829753
0.834432	0.0435099	-0.109355
0.83581	0.0415706	-0.127602
0.835973	0.0781194	-0.106119
0.836241	0.0634247	-0.178732
0.836761	0.0762008	-0.211205
0.837505	0.0796715	-0.216275
0.838209	0.0820712	-0.179137
0.838209	0.0799662	-0.180717
0.838875	0.0911075	-0.0648429
0.839508	0.0935479	-0.0456805
0.839912	0.0933296	-0.0948764
0.84011	0.0948373	-0.0965839
0.841226	0.0828512	-0.11604
0.841402	0.106319	-0.15442
0.841746	0.0755658	-0.246772
0.842242	0.0746684	-0.211109
0.842716	0.072142	-0.232463
0.842716	0.0619749	-0.249958
0.843603	0.0410694	-0.210639
0.843883	0.0564422	-0.144391
0.844926	0.0551036	-0.129654
0.84517	0.0436202	-0.195904
0.845865	0.0488699	-0.206047
0.845865	0.0517011	-0.220162
0.846509	0.051856	-0.182051
0.846714	0.0703179	-0.186553
0.847667	0.0709854	-0.153719
0.848189	0.0320171	-0.236585
0.848678	0.0413158	-0.244744
0.849568	0.0380866	-0.256384
0.849975	0.0425593	-0.229712
0.850359	0.0540263	-0.237456
0.851065	0.0804589	-0.114088
0.85139	0.0632425	-0.188426
0.851699	0.0578112	-0.244217
0.852273	0.0326231	-0.247065
0.852539	0.0565846	-0.195355
0.852794	0.0451395	-0.237799
0.853491	0.0575224	-0.145412
0.854292	0.086447	-0.0938231
0.854975	0.0921477	-0.111328
0.855566	0.0693764	-0.123638
0.85608	0.0836152	-0.115631
0.856533	0.0704424	-0.163721
0.856935	0.0492247	-0.185965
0.857293	0.0357924	-0.223386
0.857615	0.0231197	-0.248701
0.857905	0.0017911	-0.277565
0.858169	0.0177073	-0.26978
0.863613	0.0037869	-0.311033
0.863613	0.0073319	-0.335127
0.863613	0.007956	-0.299022
0.863613	0.0170005	-0.245972
0.863613	0.0083213	-0.218579
0.863613	0.0078407	-0.169636
0.863613	-2.79626e-05	-0.159246
0.863613	0.0124039	-0.178189
0.863613	0.0121881	-0.168933
0.863613	-0.0020776	-0.245239
0.863613	0.0208832	-0.242083
0.863613	0.0267379	-0.192246
0.863613	0.0249014	-0.184147
0.863613	0.027358	-0.180069
0.863613	0.0329605	-0.0885407
0.863613	0.0174715	-0.0433549
0.863613	0.0342602	-0.0448131
0.863613	0.0386508	-0.0565782
0.863613	0.0363649	-0.0784132
0.863613	0.0278092	-0.146437
0.863613	0.0275958	-0.196588
0.863613	0.0114881	-0.190442
0.863613	-0.0023634	-0.164
0.86888	0.036018	-0.176461
0.869127	0.0593447	-0.126144
0.869397	0.0609286	-0.149215
0.869696	0.0529601	-0.207645
0.870027	0.0667508	-0.239594
0.870397	0.0251357	-0.290107
0.870811	0.0020799	-0.374852
0.87128	0.0107681	-0.373634
0.871813	0.0115711	-0.370713
0.872427	0.000163208	-0.386782
0.87314	0.0024872	-0.329191
0.873978	0.0071055	-0.275969
0.874711	-0.0041022	-0.266974
0.874978	-0.0124366	-0.248433
0.875259	-0.0087181	-0.274855
0.875865	-0.0115193	-0.274353
0.876192	-0.0129919	-0.306563
0.876537	-0.0132354	-0.327298
0.877287	-0.005012	-0.308849
0.877696	-0.0082808	-0.290796
0.87813	0.0080812	-0.305711
0.879084	0.0151317	-0.248619
0.879609	0.0063107	-0.240593
0.880171	0.0143214	-0.251989
0.880367	0.0071924	-0.210412
0.881201	-0.0112064	-0.216875
0.881423	-0.0095029	-0.273483
0.882122	-0.0020711	-0.264293
0.882122	-0.0105969	-0.264519
0.882879	-0.0138426	-0.272308
0.883146	-0.0202982	-0.30582
0.884288	-0.0355214	-0.274101
0.884595	-0.0290407	-0.296632
0.885073	-0.0295242	-0.323088
0.885573	-0.0390775	-0.34068
0.885573	-0.0263041	-0.338998
0.886097	-0.0409924	-0.366373
0.886647	-0.0537729	-0.321208
0.887028	-0.0587134	-0.352525
0.887224	-0.0511494	-0.345875
0.88847	-0.0709033	-0.33598
0.88869	-0.0694011	-0.36485
0.889143	-0.056312	-0.403222
0.889854	-0.0520731	-0.337845
0.890606	-0.0522304	-0.338745
0.890606	-0.0687443	-0.365821
0.890606	-0.0580549	-0.370488
0.891402	-0.0705283	-0.324234
0.891902	-0.0718057	-0.330923
0.892246	-0.0682745	-0.338411
0.892838	-0.0439955	-0.307635
0.893144	-0.0337424	-0.222634
0.89333	-0.041971	-0.257148
0.894909	-0.0592526	-0.312117
0.895118	-0.0695688	-0.35853
0.895473	-0.0829282	-0.370707
0.896208	-0.0995486	-0.421671
0.896208	-0.0938811	-0.420396
0.896665	-0.0811532	-0.356114
0.897376	-0.0516499	-0.343149
0.897784	-0.0173465	-0.333463
0.898631	-0.0431546	-0.364514
0.898631	-0.0772258	-0.430419
0.898631	-0.099279	-0.489627
0.89952	-0.124189	-0.427513
0.899982	-0.160712	-0.431826
0.900845	-0.15478	-0.462824
0.901442	-0.134517	-0.416147
0.901442	-0.117857	-0.383387
0.902483	-0.126466	-0.39411
0.903025	-0.121767	-0.400931
0.903357	-0.0978963	-0.308316
0.903582	-0.105028	-0.315505
0.905797	-0.110361	-0.317707
0.905978	-0.122025	-0.375104
0.906233	-0.123304	-0.394775
0.906622	-0.1407	-0.451686
0.907287	-0.130986	-0.445744
0.908072	-0.129379	-0.436991
0.908679	-0.128091	-0.39502
0.908679	-0.10356	-0.4117
0.909558	-0.0881925	-0.343234
0.909783	-0.103893	-0.372478
0.910606	-0.105087	-0.38389
0.910943	-0.137395	-0.468386
0.911749	-0.167323	-0.465124
0.912162	-0.167469	-0.490053
0.913446	-0.164735	-0.484584
0.913446	-0.161999	-0.530133
0.913446	-0.153184	-0.515921
0.913446	-0.155596	-0.483457
0.914799	-0.148233	-0.438289
0.915267	-0.145974	-0.388128
0.915904	-0.169392	-0.390943
0.916229	-0.155241	-0.365937
0.916652	-0.177983	-0.381772
0.91774	-0.196295	-0.417115
0.918052	-0.20676	-0.467306
0.918617	-0.202682	-0.452155
0.91934	-0.199431	-0.42708
0.91934	-0.172794	-0.410049
0.920298	-0.164629	-0.390445
0.921038	-0.160059	-0.374654
0.921628	-0.177497	-0.370742
0.921628	-0.179019	-0.401628
0.922843	-0.18042	-0.368671
0.923597	-0.216356	-0.443934
0.924111	-0.213244	-0.412181
0.924483	-0.212224	-0.398187
0.924765	-0.208253	-0.362917
0.924986	-0.239859	-0.40807
0.928758	-0.215012	-0.369706
0.929009	-0.231527	-0.416373
0.929335	-0.265802	-0.480081
0.929774	-0.285193	-0.523836
0.9304	-0.277916	-0.5292
0.93136	-0.288597	-0.531447
0.932348	-0.285236	-0.501722
0.933023	-0.233443	-0.402698
0.933023	-0.253351	-0.396875
0.933886	-0.231221	-0.336386
0.935027	-0.279307	-0.370584
0.935594	-0.276353	-0.389072
0.936608	-0.274493	-0.406245
0.936608	-0.223513	-0.342047
0.936608	-0.244367	-0.379796
0.937887	-0.177052	-0.305407
0.938942	-0.189801	-0.292637
0.939549	-0.199421	-0.31097
0.939828	-0.231521	-0.340924
0.941431	-0.251893	-0.336637
0.9418	-0.291556	-0.411007
0.942737	-0.315226	-0.44521
0.943483	-0.330956	-0.429875
0.944592	-0.323539	-0.408572
0.945016	-0.323881	-0.439584
0.946205	-0.382007	-0.4647
0.946935	-0.364501	-0.42555
0.94743	-0.365712	-0.428411
0.949991	-0.386819	-0.485072
0.949991	-0.373222	-0.462314
0.949991	-0.263469	-0.341678
0.949991	-0.235386	-0.305661
0.949991	-0.240757	-0.302415
0.949991	-0.245387	-0.30243
0.952713	-0.250471	-0.286984
0.953278	-0.304293	-0.337417
0.95414	-0.372134	-0.427184
0.955613	-0.390024	-0.441693
0.956161	-0.39967	-0.394393
0.957653	-0.402109	-0.385099
0.958708	-0.407468	-0.388771
0.958708	-0.379559	-0.324993
0.960099	-0.330032	-0.267277
0.960667	-0.39061	-0.300106
0.96328	-0.404942	-0.298652
0.963761	-0.407598	-0.287176
0.964837	-0.437174	-0.302655
0.965567	-0.477528	-0.323537
0.966808	-0.381141	-0.265745
0.969382	-0.374289	-0.266618
0.969382	-0.377862	-0.265752
0.969382	-0.32819	-0.223891
0.971585	-0.36226	-0.234193
0.972886	-0.330136	-0.214572
0.975671	-0.378178	-0.216116
0.977937	-0.383351	-0.205236
0.982755	-0.395039	-0.206951
0.985846	-0.327453	-0.157686

## Sheet: Fig2EF
F	Moderate RNAi			Control	--	--	Mild RNAi	--	--	E	Moderate	--	--	Mild RNAi	--	--	Control	--	--
	PhiW	AdotbyA	WdotbyW	PhiW	AdotbyA	WdotbyW	PhiW	AdotbyA	WdotbyW		PhiA	AdotbyA	WdotbyW	phiA	AdotbyA	WdotbyW	PhiA	AdotbyA	WdotbyW
	0.624978	-0.0951894	-0.0445987	0.525049	1.58886	0.55741	0.525049	1.58886	0.55741		0.285734	-0.0445987	-0.0951894	0.45264	0.0238426	0.000413321	0.376191	1.58886	0.55741
	0.590886	0.105427	0.126053	0.441225	0.0948	0.100119	0.441225	0.0948	0.100119		0.31581	0.126053	0.105427	0.454303	0.0931511	0.0350231	0.457782	0.0948	0.100119
	0.5769	0.175748	0.210409	0.441225	0.226268	0.16363	0.441225	0.226268	0.16363		0.328379	0.210409	0.175748	0.454829	0.0160723	-0.0012146	0.457782	0.226268	0.16363
	0.574301	0.187032	0.218658	0.42078	0.25795	0.197186	0.42078	0.25795	0.197186		0.33073	0.218658	0.187032	0.456798	0.0164257	0.014036	0.47854	0.25795	0.197186
	0.564493	0.238181	0.313834	0.406298	0.196396	0.139014	0.406298	0.196396	0.139014		0.339644	0.313834	0.238181	0.457261	0.105685	0.071283	0.493457	0.196396	0.139014
	0.564493	0.167372	0.226673	0.398782	0.239002	0.177369	0.398782	0.239002	0.177369		0.339644	0.226673	0.167372	0.458581	0.0402095	0.0267138	0.50127	0.239002	0.177369
	0.558012	0.11046	0.157945	0.395502	0.139638	0.107046	0.395502	0.139638	0.107046		0.345571	0.157945	0.11046	0.458581	0.0892765	0.0720555	0.504695	0.139638	0.107046
	0.553411	0.238163	0.275021	0.393664	0.153596	0.0900048	0.393664	0.153596	0.0900048		0.349797	0.275021	0.238163	0.45981	0.0628432	0.0481862	0.506617	0.153596	0.0900048
	0.549976	0.203637	0.221933	0.381703	0.154957	0.0951324	0.381703	0.154957	0.0951324		0.352963	0.221933	0.203637	0.460201	0.0397664	0.0172288	0.519205	0.154957	0.0951324
	0.549976	0.0773217	0.108927	0.380481	0.149405	0.0961903	0.380481	0.149405	0.0961903		0.352963	0.108927	0.0773217	0.461681	0.0369694	0.015445	0.520499	0.149405	0.0961903
	0.547314	0.0861502	0.100038	0.378551	0.289854	0.185294	0.378551	0.289854	0.185294		0.355423	0.100038	0.0861502	0.462031	0.0528107	0.0288289	0.522544	0.289854	0.185294
	0.545189	0.0819261	0.103685	0.375046	0.241741	0.207435	0.375046	0.241741	0.207435		0.357389	0.103685	0.0819261	0.463038	0.0623787	0.0313344	0.526267	0.241741	0.207435
	0.543455	0.0485432	0.0727615	0.370528	0.1745	0.109756	0.370528	0.1745	0.109756		0.358996	0.0727615	0.0485432	0.463038	0.0701464	0.0195944	0.531082	0.1745	0.109756
	0.543455	0.205784	0.260994	0.366712	0.321049	0.246997	0.366712	0.321049	0.246997		0.358996	0.260994	0.205784	0.463983	0.0447667	0.0051835	0.535162	0.321049	0.246997
	0.542012	0.174773	0.214149	0.366712	0.174218	0.113332	0.366712	0.174218	0.113332		0.360335	0.214149	0.174773	0.465712	0.0546812	0.0269349	0.535162	0.174218	0.113332
	0.539749	0.148604	0.197798	0.363448	0.125591	0.0513929	0.363448	0.125591	0.0513929		0.362438	0.197798	0.148604	0.466505	0.0684595	0.0454745	0.538664	0.125591	0.0513929
	0.537359	0.13492	0.168747	0.360622	0.0662184	0.0685979	0.360622	0.0662184	0.0685979		0.364663	0.168747	0.13492	0.467255	0.0239261	0.0031401	0.541703	0.0662184	0.0685979
	0.535691	0.0985024	0.125741	0.358941	0.150649	0.161179	0.358941	0.150649	0.161179		0.366219	0.125741	0.0985024	0.468639	0.0281811	0.0179677	0.543514	0.150649	0.161179
	0.534459	0.181358	0.225607	0.353448	0.0909254	0.0391807	0.353448	0.0909254	0.0391807		0.367369	0.225607	0.181358	0.469279	0.0491923	0.0255807	0.549451	0.0909254	0.0391807
	0.533513	0.114054	0.153513	0.352318	0.165722	0.0907797	0.352318	0.165722	0.0907797		0.368253	0.153513	0.114054	0.469888	0.0333676	-0.0069806	0.550676	0.165722	0.0907797
	0.532763	0.0703086	0.111553	0.34936	0.198631	0.141381	0.34936	0.198631	0.141381		0.368954	0.111553	0.0703086	0.471021	0.0387265	0.0185241	0.553887	0.198631	0.141381
	0.52081	0.118197	0.11744	0.34936	0.127838	0.104229	0.34936	0.127838	0.104229		0.380188	0.11744	0.118197	0.471549	0.0655901	0.0334628	0.553887	0.127838	0.104229
	0.520281	0.142571	0.168701	0.34692	0.136745	0.0764762	0.34692	0.136745	0.0764762		0.380687	0.168701	0.142571	0.472053	0.0149834	-0.0060362	0.556543	0.136745	0.0764762
	0.519639	0.151781	0.161873	0.346199	0.133807	0.112956	0.346199	0.133807	0.112956		0.381293	0.161873	0.151781	0.472998	0.02348	0.0026496	0.557328	0.133807	0.112956
	0.518844	0.107217	0.134876	0.34313	0.121449	0.0805809	0.34313	0.121449	0.0805809		0.382045	0.134876	0.107217	0.473441	0.0531648	0.0177598	0.560678	0.121449	0.0805809
	0.517833	0.109099	0.133267	0.341629	0.262785	0.184003	0.341629	0.262785	0.184003		0.383001	0.133267	0.109099	0.473865	0.0066426	-0.000821207	0.562319	0.262785	0.184003
	0.516505	0.166288	0.203465	0.340322	0.137372	0.0995406	0.340322	0.137372	0.0995406		0.384259	0.203465	0.166288	0.475042	0.0636483	0.0310834	0.56375	0.137372	0.0995406
	0.514682	0.029642	0.0511488	0.338159	0.146201	0.0789711	0.338159	0.146201	0.0789711		0.385987	0.0511488	0.029642	0.476414	0.0499488	0.0104356	0.566122	0.146201	0.0789711
	0.512024	0.112769	0.13791	0.337253	0.171823	0.0994948	0.337253	0.171823	0.0994948		0.388512	0.13791	0.112769	0.477603	0.0300461	-0.0029058	0.567116	0.171823	0.0994948
	0.512024	0.0424951	0.0708883	0.334439	0.152506	0.0933354	0.334439	0.152506	0.0933354		0.388512	0.0708883	0.0424951	0.478644	0.0239208	-0.0019034	0.570211	0.152506	0.0933354
	0.510846	0.0825132	0.0846646	0.332476	0.15569	0.119298	0.332476	0.15569	0.119298		0.389633	0.0846646	0.0825132	0.479562	0.0439564	0.0352472	0.572373	0.15569	0.119298
	0.509455	0.139788	0.140641	0.33103	0.0859314	0.0613921	0.33103	0.0859314	0.0613921		0.390958	0.140641	0.139788	0.480379	0.0407472	0.0030276	0.57397	0.0859314	0.0613921
	0.507789	0.136503	0.176521	0.329919	0.138436	0.0978125	0.329919	0.138436	0.0978125		0.392546	0.176521	0.136503	0.481109	0.0336715	-0.0027565	0.575197	0.138436	0.0978125
	0.507789	0.129179	0.137195	0.321472	0.0962615	0.0539474	0.321472	0.0962615	0.0539474		0.392546	0.137195	0.129179	0.481766	0.0226014	-0.0025261	0.584568	0.0962615	0.0539474
	0.505757	0.13851	0.155496	0.321472	0.105093	0.0597445	0.321472	0.105093	0.0597445		0.394487	0.155496	0.13851	0.482361	0.0270632	0.0021256	0.584568	0.105093	0.0597445
	0.505295	0.0238572	0.0506952	0.321472	0.14039	0.103434	0.321472	0.14039	0.103434		0.394927	0.0506952	0.0238572	0.482902	0.0366369	0.0097377	0.584568	0.14039	0.103434
	0.503778	0.0775698	0.109215	0.321472	0.217932	0.163927	0.321472	0.217932	0.163927		0.396378	0.109215	0.0775698	0.483396	0.0307497	-0.0041178	0.584568	0.217932	0.163927
	0.503223	0.147284	0.155995	0.321472	0.237777	0.203133	0.321472	0.237777	0.203133		0.39691	0.155995	0.147284	0.483848	0.013513	-0.0163327	0.584568	0.237777	0.203133
	0.502025	0.112242	0.116859	0.321472	0.529482	0.290118	0.321472	0.529482	0.290118		0.398057	0.116859	0.112242	0.494261	0.0387999	0.025307	0.584568	0.529482	0.290118
	0.499976	0.0313767	0.0845259	0.321472	0.113086	0.0832602	0.321472	0.113086	0.0832602		0.400023	0.0845259	0.0313767	0.494261	0.0543839	0.0167944	0.584568	0.113086	0.0832602
	0.499976	0.137524	0.158648	0.321472	0.147685	0.116995	0.321472	0.147685	0.116995		0.400023	0.158648	0.137524	0.494261	0.0664279	0.0374735	0.584568	0.147685	0.116995
	0.499976	0.0769006	0.107036	0.321472	0.300805	0.241118	0.321472	0.300805	0.241118		0.400023	0.107036	0.0769006	0.494261	0.0896826	0.0642523	0.584568	0.300805	0.241118
	0.497549	0.15854	0.178565	0.321472	0.161213	0.100964	0.321472	0.161213	0.100964		0.402355	0.178565	0.15854	0.494261	0.0368753	0.0346924	0.584568	0.161213	0.100964
	0.496366	0.0631481	0.0809087	0.314476	0.0573666	0.0478126	0.314476	0.0573666	0.0478126		0.403494	0.0809087	0.0631481	0.494261	0.0929498	0.043631	0.59238	0.0573666	0.0478126
	0.495666	0.183486	0.203046	0.313731	0.109142	0.0599219	0.313731	0.109142	0.0599219		0.404168	0.203046	0.183486	0.494261	0.0575435	0.0334029	0.593214	0.109142	0.0599219
	0.494629	0.0961947	0.0984829	0.312808	0.0935779	0.0459045	0.312808	0.0935779	0.0459045		0.405168	0.0984829	0.0961947	0.494261	0.0271073	-0.0021617	0.594249	0.0935779	0.0459045
	0.494162	0.0544261	0.0815554	0.311636	0.1083	0.0643433	0.311636	0.1083	0.0643433		0.405617	0.0815554	0.0544261	0.494261	0.0176285	-0.0196703	0.595564	0.1083	0.0643433
	0.491912	0.0108024	0.048728	0.310098	0.165442	0.13572	0.310098	0.165442	0.13572		0.40779	0.048728	0.0108024	0.494261	0.0565614	0.0276454	0.597292	0.165442	0.13572
	0.491608	0.0016525	0.0377547	0.307989	0.13855	0.086	0.307989	0.13855	0.086		0.408083	0.0377547	0.0016525	0.494261	0.0342598	-0.0133522	0.599666	0.13855	0.086
	0.491048	0.0853694	0.102466	0.307334	0.121401	0.111023	0.307334	0.121401	0.111023		0.408625	0.102466	0.0853694	0.494261	0.0529496	0.0293679	0.600404	0.121401	0.111023
	0.489667	0.119205	0.122448	0.305811	0.0989326	0.0740457	0.305811	0.0989326	0.0740457		0.409961	0.122448	0.119205	0.494261	0.0527314	0.0407938	0.602121	0.0989326	0.0740457
	0.488613	0.0878617	0.128359	0.30492	0.223025	0.159424	0.30492	0.223025	0.159424		0.410982	0.128359	0.0878617	0.494261	0.0269618	-0.0096039	0.603127	0.223025	0.159424
	0.487108	0.0710033	0.093163	0.303921	0.176706	0.142326	0.303921	0.176706	0.142326		0.41244	0.093163	0.0710033	0.494261	0.0461977	0.0308719	0.604256	0.176706	0.142326
	0.486553	0.108642	0.121683	0.301959	0.0772238	0.0695612	0.301959	0.0772238	0.0695612		0.412979	0.121683	0.108642	0.494261	0.0316858	0.0064973	0.606476	0.0772238	0.0695612
	0.485051	0.0756375	0.0864977	0.301512	0.135837	0.106367	0.301512	0.135837	0.106367		0.414438	0.0864977	0.0756375	0.494261	0.0364531	0.0103858	0.606982	0.135837	0.106367
	0.484166	0.0598014	0.0739495	0.300041	0.0813079	0.0119964	0.300041	0.0813079	0.0119964		0.415298	0.0739495	0.0598014	0.494261	0.01116	-0.0157278	0.608649	0.0813079	0.0119964
	0.483583	0.0565933	0.10877	0.300041	0.204272	0.164935	0.300041	0.204272	0.164935		0.415865	0.10877	0.0565933	0.494261	0.041302	0.00061221	0.608649	0.204272	0.164935
	0.480745	0.0925272	0.112019	0.298337	0.119922	0.083817	0.298337	0.119922	0.083817		0.418628	0.112019	0.0925272	0.494261	0.038757	0.000888982	0.610583	0.119922	0.083817
	0.480745	-0.0017681	0.0283247	0.297707	0.0945761	0.0454365	0.297707	0.0945761	0.0454365		0.418628	0.0283247	-0.0017681	0.494261	0.0633671	0.0353649	0.611299	0.0945761	0.0454365
	0.480745	0.272744	0.332289	0.295202	0.117161	0.0650393	0.295202	0.117161	0.0650393		0.418628	0.332289	0.272744	0.494261	0.0651349	0.11953	0.614149	0.117161	0.0650393
	0.480745	0.178814	0.204191	0.294801	0.108091	0.0722101	0.294801	0.108091	0.0722101		0.418628	0.204191	0.178814	0.494261	0.0665757	0.0453178	0.614606	0.108091	0.0722101
	0.480745	0.0394595	0.0613959	0.29396	0.135755	0.0907515	0.29396	0.135755	0.0907515		0.418628	0.0613959	0.0394595	0.494261	0.0584119	0.0383167	0.615564	0.135755	0.0907515
	0.480745	0.0938172	0.111838	0.292594	0.0932363	0.0515563	0.292594	0.0932363	0.0515563		0.418628	0.111838	0.0938172	0.504679	0.0183361	-0.006972	0.617123	0.0932363	0.0515563
	0.478033	0.0873719	0.109798	0.291085	0.151903	0.123245	0.291085	0.151903	0.123245		0.421276	0.109798	0.0873719	0.505132	0.0513258	0.0227699	0.618846	0.151903	0.123245
	0.477504	0.0809116	0.0841606	0.291085	0.209074	0.168036	0.291085	0.209074	0.168036		0.421792	0.0841606	0.0809116	0.505626	0.0529189	0.0078395	0.618846	0.209074	0.168036
	0.47672	0.0851777	0.0966956	0.289411	0.0988655	0.0480705	0.289411	0.0988655	0.0480705		0.422559	0.0966956	0.0851777	0.506168	0.0286122	-0.0020107	0.620762	0.0988655	0.0480705
	0.475436	0.0823139	0.118323	0.288314	0.0536324	0.038705	0.288314	0.0536324	0.038705		0.423815	0.118323	0.0823139	0.506763	0.0364453	0.0075383	0.622018	0.0536324	0.038705
	0.474976	0.0832086	0.105516	0.28754	0.21037	0.166563	0.28754	0.21037	0.166563		0.424266	0.105516	0.0832086	0.507421	0.0399189	0.0197941	0.622904	0.21037	0.166563
	0.473766	0.149393	0.141613	0.286168	0.161574	0.135767	0.286168	0.161574	0.135767		0.425451	0.141613	0.149393	0.508153	-0.009822	-0.0310632	0.62448	0.161574	0.135767
	0.472949	0.0903378	0.105446	0.285438	0.126674	0.0940287	0.285438	0.126674	0.0940287		0.426253	0.105446	0.0903378	0.50897	0.0419253	0.0129091	0.625317	0.126674	0.0940287
	0.471915	0.0923843	0.123052	0.284986	0.105159	0.0668793	0.284986	0.105159	0.0668793		0.427268	0.123052	0.0923843	0.50989	0.0164124	-0.0297021	0.625836	0.105159	0.0668793
	0.471506	0.0585912	0.0812791	0.284679	0.0721486	0.035567	0.284679	0.0721486	0.035567		0.427669	0.0812791	0.0585912	0.510932	0.0245306	0.0056409	0.62619	0.0721486	0.035567
	0.469722	0.0364092	0.076543	0.28129	0.0678498	0.0257235	0.28129	0.0678498	0.0257235		0.429424	0.076543	0.0364092	0.512123	0.0455762	0.005019	0.630091	0.0678498	0.0257235
	0.469409	0.0391416	0.0618484	0.280916	0.0984207	0.0659187	0.280916	0.0984207	0.0659187		0.429732	0.0618484	0.0391416	0.513498	0.0233977	-0.005244	0.630522	0.0984207	0.0659187
	0.468726	0.0503752	0.079842	0.280343	0.128069	0.108668	0.280343	0.128069	0.108668		0.430403	0.079842	0.0503752	0.515102	0.051466	0.0496954	0.631183	0.128069	0.108668
	0.468276	0.0327847	0.0603184	0.27935	0.128963	0.0747422	0.27935	0.128963	0.0747422		0.430847	0.0603184	0.0327847	0.516492	0.0207653	-0.0034955	0.632329	0.128963	0.0747422
	0.467533	0.0065392	0.0355959	0.278155	0.123196	0.075356	0.278155	0.123196	0.075356		0.431578	0.0355959	0.0065392	0.516997	0.0212072	-0.0117384	0.63371	0.123196	0.075356
	0.466078	0.079514	0.0894442	0.277213	0.204344	0.17028	0.277213	0.204344	0.17028		0.433013	0.0894442	0.079514	0.517526	0.000120869	-0.0055448	0.634799	0.204344	0.17028
	0.466078	0.131221	0.157387	0.277213	0.108696	0.0787165	0.277213	0.108696	0.0787165		0.433013	0.157387	0.131221	0.518662	0.0220523	-0.0262844	0.634799	0.108696	0.0787165
	0.466078	0.0600696	0.0724187	0.275824	0.119068	0.0822107	0.275824	0.119068	0.0822107		0.433013	0.0724187	0.0600696	0.519272	0.0397051	0.0047723	0.636408	0.119068	0.0822107
	0.464915	0.0227323	0.0569972	0.275463	0.071733	0.0377136	0.275463	0.071733	0.0377136		0.434161	0.0569972	0.0227323	0.519914	0.0184904	-0.0304453	0.636826	0.071733	0.0377136
	0.464262	0.0701006	0.101758	0.274126	0.0762952	0.0580823	0.274126	0.0762952	0.0580823		0.434806	0.101758	0.0701006	0.521301	0.0718255	0.0552355	0.638377	0.0762952	0.0580823
	0.462939	0.066054	0.0748741	0.273569	0.15249	0.104484	0.273569	0.15249	0.104484		0.436114	0.0748741	0.066054	0.522053	0.0488154	0.0125677	0.639023	0.15249	0.104484
	0.461933	0.131195	0.158457	0.273126	0.046978	0.0447826	0.273126	0.046978	0.0447826		0.43711	0.158457	0.131195	0.522848	0.0275353	-0.0128653	0.639537	0.046978	0.0447826
	0.461933	0.0485696	0.0631566	0.272216	0.101272	0.0663075	0.272216	0.101272	0.0663075		0.43711	0.0631566	0.0485696	0.524581	0.0088723	-0.0317817	0.640593	0.101272	0.0663075
	0.461141	-0.0293109	0.0108148	0.271511	0.0670734	0.0481287	0.271511	0.0670734	0.0481287		0.437893	0.0108148	-0.0293109	0.52553	0.0446751	0.0072981	0.641413	0.0670734	0.0481287
	0.460503	0.051563	0.0870477	0.26927	0.122639	0.0779705	0.26927	0.122639	0.0779705		0.438526	0.0870477	0.051563	0.526539	0.0088842	-0.0179247	0.644023	0.122639	0.0779705
	0.459976	0.105307	0.121798	0.26927	0.240815	0.185186	0.26927	0.240815	0.185186		0.439048	0.121798	0.105307	0.52689	0.000443033	-0.0373997	0.644023	0.240815	0.185186
	0.458837	0.0781816	0.0998042	0.26927	0.113307	0.0919803	0.26927	0.113307	0.0919803		0.440178	0.0998042	0.0781816	0.528374	0.0210951	0.0108971	0.644023	0.113307	0.0919803
	0.458091	0.0994259	0.13216	0.26927	0.0349641	-0.0329974	0.26927	0.0349641	-0.0329974		0.440918	0.13216	0.0994259	0.528767	0.0335547	0.0012051	0.644023	0.0349641	-0.0329974
	0.457566	0.0135901	0.0343803	0.26927	0.047519	0.0109581	0.26927	0.047519	0.0109581		0.44144	0.0343803	0.0135901	0.53	0.0473942	0.0031181	0.644023	0.047519	0.0109581
	0.457175	0.0391678	0.0569018	0.266817	0.0431536	0.0344039	0.266817	0.0431536	0.0344039		0.441829	0.0569018	0.0391678	0.53	0.0378453	0.00024952	0.646883	0.0431536	0.0344039
	0.456873	0.0149784	0.0449342	0.265948	0.114996	0.0896694	0.265948	0.114996	0.0896694		0.442129	0.0449342	0.0149784	0.531325	0.0450881	0.0045191	0.647899	0.114996	0.0896694
	0.456633	0.0025277	0.0472931	0.264744	0.0726656	0.0167795	0.264744	0.0726656	0.0167795		0.442368	0.0472931	0.0025277	0.531789	0.0283829	-0.0149225	0.649306	0.0726656	0.0167795
	0.456437	0.0888562	0.100389	0.264123	0.159245	0.125829	0.264123	0.159245	0.125829		0.442562	0.100389	0.0888562	0.533766	0.0244757	-0.0135169	0.650033	0.159245	0.125829
	0.452499	0.0344694	0.0372232	0.263304	0.100529	0.0466311	0.263304	0.100529	0.0466311		0.446485	0.0372232	0.0344694	0.534293	0.0385317	-0.0112475	0.650992	0.100529	0.0466311
	0.452279	0.0300424	0.0550973	0.262969	0.06514	0.0467524	0.262969	0.06514	0.0467524		0.446704	0.0550973	0.0300424	0.535111	0.0238787	-0.0057124	0.651384	0.06514	0.0467524
	0.452006	0.0684597	0.0871481	0.261432	0.0682574	0.0477655	0.261432	0.0682574	0.0477655		0.446976	0.0871481	0.0684597	0.535962	0.0289119	-0.000690753	0.653186	0.0682574	0.0477655
	0.451657	0.0832498	0.113178	0.261149	0.0573124	0.0278858	0.261149	0.0573124	0.0278858		0.447324	0.113178	0.0832498	0.535962	0.0074039	-0.0371164	0.653518	0.0573124	0.0278858
	0.451196	0.0538994	0.101264	0.260517	0.145733	0.110516	0.260517	0.145733	0.110516		0.447785	0.101264	0.0538994	0.53685	-0.0102961	-0.0343376	0.65426	0.145733	0.110516
	0.450558	0.101188	0.109122	0.25936	0.0934156	0.0688854	0.25936	0.0934156	0.0688854		0.448422	0.109122	0.101188	0.537777	0.0320322	-0.0043943	0.655619	0.0934156	0.0688854
	0.449617	0.067454	0.0779491	0.25785	0.189151	0.14718	0.25785	0.189151	0.14718		0.449363	0.0779491	0.067454	0.538418	0.0105603	-0.0244161	0.657395	0.189151	0.14718
	0.449195	-0.077086	-0.0227622	0.25785	0.0759008	0.0368699	0.25785	0.0759008	0.0368699		0.449784	-0.0227622	-0.077086	0.538745	0.0100813	-0.0097603	0.657395	0.0759008	0.0368699
	0.448694	0.0522112	0.0656481	0.25785	0.100038	0.0625291	0.25785	0.100038	0.0625291		0.450285	0.0656481	0.0522112	0.540816	0.0143821	-0.0146284	0.657395	0.100038	0.0625291
	0.44809	0.0692777	0.0917994	0.256559	0.0582898	0.0632169	0.256559	0.0582898	0.0632169		0.450891	0.0917994	0.0692777	0.541181	0.0116296	-0.0142186	0.658915	0.0582898	0.0632169
	0.44809	0.0200645	0.0631529	0.255798	0.106	0.0753667	0.255798	0.106	0.0753667		0.450891	0.0631529	0.0200645	0.541926	0.051767	0.0042085	0.659813	0.106	0.0753667
	0.447345	0.0657579	0.0790255	0.255443	0.0626245	0.0511051	0.255443	0.0626245	0.0511051		0.451636	0.0790255	0.0657579	0.54309	0.0092484	-0.0359961	0.660231	0.0626245	0.0511051
	0.446405	0.0628019	0.096559	0.25417	0.101078	0.0567941	0.25417	0.101078	0.0567941		0.452578	0.096559	0.0628019	0.544312	0.0125586	-0.0402281	0.661734	0.101078	0.0567941
	0.445182	0.0606829	0.0847365	0.252846	0.187537	0.150593	0.252846	0.187537	0.150593		0.453805	0.0847365	0.0606829	0.544312	0.0204542	-0.0105503	0.663298	0.187537	0.150593
	0.445182	-0.0096184	0.0266419	0.252846	0.0647446	0.0346657	0.252846	0.0647446	0.0346657		0.453805	0.0266419	-0.0096184	0.545597	0.0370197	-0.0123588	0.663298	0.0647446	0.0346657
	0.444254	0.127592	0.155211	0.25175	0.0520006	0.0318153	0.25175	0.0520006	0.0318153		0.454737	0.155211	0.127592	0.5464	0.0250331	-0.0201839	0.664595	0.0520006	0.0318153
	0.443525	0.0937638	0.113279	0.250826	0.0597955	0.0345595	0.250826	0.0597955	0.0345595		0.455469	0.113279	0.0937638	0.546949	0.0221276	-0.0169153	0.665688	0.0597955	0.0345595
	0.44312	0.080516	0.119472	0.250037	0.166134	0.104546	0.250037	0.166134	0.104546		0.455876	0.119472	0.080516	0.547892	0.0027007	-0.0268204	0.666623	0.166134	0.104546
	0.441706	0.0445396	0.0526835	0.250037	0.0677012	0.0320547	0.250037	0.0677012	0.0320547		0.457298	0.0526835	0.0445396	0.548375	0.0266145	0.0088551	0.666623	0.0677012	0.0320547
	0.441153	0.0187425	0.042394	0.249356	0.0892423	0.04823	0.249356	0.0892423	0.04823		0.457855	0.042394	0.0187425	0.54867	-0.000226878	-0.0303791	0.667431	0.0892423	0.04823
	0.440728	0.0492864	0.0802226	0.248761	0.0230058	0.0082542	0.248761	0.0230058	0.0082542		0.458283	0.0802226	0.0492864	0.551146	0.0557068	0.0132133	0.668135	0.0230058	0.0082542
	0.439891	0.0020488	0.051804	0.248238	0.152108	0.10043	0.248238	0.152108	0.10043		0.459127	0.051804	0.0020488	0.551472	0.0319354	-0.01939	0.668756	0.152108	0.10043
	0.439274	0.0221425	0.0202026	0.246988	0.117028	0.0747141	0.246988	0.117028	0.0747141		0.459749	0.0202026	0.0221425	0.552022	0.0129341	-0.0210929	0.670241	0.117028	0.0747141
	0.437476	0.106495	0.132178	0.246068	0.0908317	0.0543365	0.246068	0.0908317	0.0543365		0.461562	0.132178	0.106495	0.553157	0.0063946	-0.0338549	0.671335	0.0908317	0.0543365
	0.437476	0.0828665	0.0904127	0.245364	0.0881446	0.0363054	0.245364	0.0881446	0.0363054		0.461562	0.0904127	0.0828665	0.553859	0.0379363	0.0212511	0.672173	0.0881446	0.0363054
	0.437476	0.0228956	0.0572739	0.244806	0.0870886	0.0375154	0.244806	0.0870886	0.0375154		0.461562	0.0572739	0.0228956	0.554944	0.0178096	-0.0376574	0.672836	0.0870886	0.0375154
	0.437476	0.107308	0.105849	0.244355	0.0853902	0.0397471	0.244355	0.0853902	0.0397471		0.461562	0.105849	0.107308	0.556843	0.0354113	-0.008354	0.673374	0.0853902	0.0397471
	0.437476	0.020137	0.0643882	0.243981	0.0911049	0.0431532	0.243981	0.0911049	0.0431532		0.461562	0.0643882	0.020137	0.556843	0.0111654	-0.0222971	0.673819	0.0911049	0.0431532
	0.435756	0.017396	0.0381242	0.243667	0.0914638	0.07271	0.243667	0.0914638	0.07271		0.463301	0.0381242	0.017396	0.556843	0.0114099	-0.0269923	0.674194	0.0914638	0.07271
	0.435199	0.0203553	0.037925	0.243399	0.114284	0.0531662	0.243399	0.114284	0.0531662		0.463864	0.037925	0.0203553	0.558864	0.0355321	-0.0120988	0.674513	0.114284	0.0531662
	0.434108	0.0368593	0.0493346	0.243168	0.0912443	0.0743038	0.243168	0.0912443	0.0743038		0.464968	0.0493346	0.0368593	0.560141	0.0015074	-0.0316017	0.674788	0.0912443	0.0743038
	0.43365	0.0293813	0.056842	0.242967	0.123192	0.093271	0.242967	0.123192	0.093271		0.465433	0.056842	0.0293813	0.561021	0.0185603	-0.0074414	0.675028	0.123192	0.093271
	0.432528	0.0088089	0.0463752	0.24279	0.0803557	0.0535201	0.24279	0.0803557	0.0535201		0.46657	0.0463752	0.0088089	0.561021	0.0128157	-0.0239411	0.675239	0.0803557	0.0535201
	0.43222	0.0345991	0.0564885	0.237262	0.0505541	0.0044862	0.237262	0.0505541	0.0044862		0.466882	0.0564885	0.0345991	0.562541	0.0405295	-0.0070709	0.681849	0.0505541	0.0044862
	0.431678	0.0222366	0.0483381	0.237082	0.107405	0.028948	0.237082	0.107405	0.028948		0.467432	0.0483381	0.0222366	0.563327	0.025492	-0.0119332	0.682065	0.107405	0.028948
	0.431011	0.0048505	0.0228533	0.236878	0.0390894	0.0134067	0.236878	0.0390894	0.0134067		0.468109	0.0228533	0.0048505	0.563807	0.030481	-0.0094886	0.68231	0.0390894	0.0134067
	0.431011	0.0481615	0.067107	0.236643	0.0882158	0.0664443	0.236643	0.0882158	0.0664443		0.468109	0.067107	0.0481615	0.564131	0.0048618	-0.0329763	0.682592	0.0882158	0.0664443
	0.430171	0.0643592	0.0929348	0.23637	0.0646075	0.0286212	0.23637	0.0646075	0.0286212		0.468962	0.0929348	0.0643592	0.567545	0.0030046	-0.0304407	0.682919	0.0646075	0.0286212
	0.429554	0.0069405	0.033385	0.23605	0.0707453	0.0450038	0.23605	0.0707453	0.0450038		0.469589	0.033385	0.0069405	0.567905	0.0189268	-0.0059349	0.683304	0.0707453	0.0450038
	0.429081	0.0839259	0.108392	0.235668	0.0825285	0.0556618	0.235668	0.0825285	0.0556618		0.47007	0.108392	0.0839259	0.568452	-0.007241	-0.0450234	0.683762	0.0825285	0.0556618
	0.428153	0.0912383	0.118188	0.235205	0.118065	0.0786742	0.235205	0.118065	0.0786742		0.471013	0.118188	0.0912383	0.569381	0.0072819	-0.0332621	0.684318	0.118065	0.0786742
	0.427608	0.0124563	0.0393043	0.234633	0.0897289	0.0467059	0.234633	0.0897289	0.0467059		0.471569	0.0393043	0.0124563	0.570471	0.0114783	-0.0522576	0.685005	0.0897289	0.0467059
	0.427249	0.0712605	0.0856567	0.233906	0.108848	0.0667103	0.233906	0.108848	0.0667103		0.471934	0.0856567	0.0712605	0.57131	0.0393206	-0.0246307	0.685878	0.108848	0.0667103
	0.426995	0.0095232	0.0827789	0.232955	0.105781	0.0673356	0.232955	0.105781	0.0673356		0.472193	0.0827789	0.0095232	0.57131	0.0025802	-0.0372352	0.687023	0.105781	0.0673356
	0.424084	-0.0023355	0.0079742	0.232137	0.105366	0.065297	0.232137	0.105366	0.065297		0.475162	0.0079742	-0.0023355	0.572516	0.0048129	-0.0443756	0.688007	0.105366	0.065297
	0.423852	0.0405171	0.0550592	0.231653	0.111871	0.0859688	0.231653	0.111871	0.0859688		0.475399	0.0550592	0.0405171	0.573942	-0.0279685	-0.0374869	0.68859	0.111871	0.0859688
	0.42353	0.0158548	0.0668739	0.231653	0.0665734	0.0059057	0.231653	0.0665734	0.0059057		0.475727	0.0668739	0.0158548	0.574398	-0.01343	-0.0464947	0.68859	0.0665734	0.0059057
	0.423054	0.0529798	0.0627135	0.231105	0.0599578	0.0104598	0.231105	0.0599578	0.0104598		0.476214	0.0627135	0.0529798	0.575483	0.0170503	-0.0210046	0.68925	0.0599578	0.0104598
	0.422274	0.0169575	0.0381785	0.230482	0.0840074	0.055558	0.230482	0.0840074	0.055558		0.477011	0.0381785	0.0169575	0.577743	0.019314	-0.015784	0.690002	0.0840074	0.055558
	0.421405	-0.0079848	0.0120344	0.229765	0.139416	0.0921854	0.229765	0.139416	0.0921854		0.4779	0.0120344	-0.0079848	0.577743	0.0051904	-0.0372986	0.690867	0.139416	0.0921854
	0.420769	0.0208733	0.0470567	0.229765	0.0638264	0.0283132	0.229765	0.0638264	0.0283132		0.478551	0.0470567	0.0208733	0.577743	0.0269942	-0.0081892	0.690867	0.0638264	0.0283132
	0.420769	-0.0085946	0.022828	0.228931	0.0478883	0.0086762	0.228931	0.0478883	0.0086762		0.478551	0.022828	-0.0085946	0.577743	-0.0159147	-0.0715668	0.691874	0.0478883	0.0086762
	0.419899	0.0318934	0.0498636	0.22795	0.0867522	0.0462791	0.22795	0.0867522	0.0462791		0.479443	0.0498636	0.0318934	0.580133	-0.0275298	-0.0618683	0.693059	0.0867522	0.0462791
	0.418933	0.013978	0.0380748	0.226779	0.0468429	0.0070891	0.226779	0.0468429	0.0070891		0.480433	0.0380748	0.013978	0.58138	0.0065608	-0.0476361	0.694475	0.0468429	0.0070891
	0.418637	0.0815491	0.0759948	0.226779	0.0695775	0.0254341	0.226779	0.0695775	0.0254341		0.480736	0.0759948	0.0815491	0.581926	0.0356148	-0.0209525	0.694475	0.0695775	0.0254341
	0.417958	-0.0316847	0.0087235	0.226779	0.159972	0.117762	0.226779	0.159972	0.117762		0.481433	0.0087235	-0.0316847	0.58332	0.0532043	-0.0272949	0.694475	0.159972	0.117762
	0.416643	-0.0234414	0.0147294	0.22596	0.0299829	0.0070995	0.22596	0.0299829	0.0070995		0.482782	0.0147294	-0.0234414	0.583719	0.0066182	-0.036615	0.695466	0.0299829	0.0070995
	0.416643	-0.0193305	0.0017883	0.225356	0.0738034	0.0247886	0.225356	0.0738034	0.0247886		0.482782	0.0017883	-0.0193305	0.585348	0.0167024	-0.0145898	0.696197	0.0738034	0.0247886
	0.416643	0.0495774	0.0615192	0.225034	0.0699214	0.0456327	0.225034	0.0699214	0.0456327		0.482782	0.0615192	0.0495774	0.585348	0.0020642	-0.0390496	0.696588	0.0699214	0.0456327
	0.415385	0.0493556	0.0520776	0.223978	0.0196725	-0.015036	0.223978	0.0196725	-0.015036		0.484076	0.0520776	0.0493556	0.586549	0.0197385	-0.0396407	0.697869	0.0196725	-0.015036
	0.414775	0.0450569	0.0669797	0.223592	0.076076	0.0505471	0.223592	0.076076	0.0505471		0.484704	0.0669797	0.0450569	0.587471	0.0439857	-0.0188608	0.698337	0.076076	0.0505471
	0.414518	0.014617	0.0341373	0.222761	0.0576104	0.0121354	0.222761	0.0576104	0.0121354		0.484968	0.0341373	0.014617	0.588201	-0.0025106	-0.0501377	0.699345	0.0576104	0.0121354
	0.413709	0.0605867	0.0838262	0.221346	0.0906622	0.0423559	0.221346	0.0906622	0.0423559		0.485801	0.0838262	0.0605867	0.589695	-0.0155262	-0.0530643	0.701066	0.0906622	0.0423559
	0.41302	0.0408347	0.0707601	0.221346	0.0787465	0.0436537	0.221346	0.0787465	0.0436537		0.48651	0.0707601	0.0408347	0.590615	0.0269644	-0.0198982	0.701066	0.0787465	0.0436537
	0.41302	0.0021724	0.0521464	0.221346	0.0818885	0.0214664	0.221346	0.0818885	0.0214664		0.48651	0.0521464	0.0021724	0.591238	-0.0183134	-0.0890378	0.701066	0.0818885	0.0214664
	0.411909	0.05423	0.0956757	0.221346	0.140835	0.106246	0.221346	0.140835	0.106246		0.487656	0.0956757	0.05423	0.591688	-0.0106297	-0.0338626	0.701066	0.140835	0.106246
	0.411369	0.027462	0.0381245	0.220183	0.0425279	-0.0020476	0.220183	0.0425279	-0.0020476		0.488213	0.0381245	0.027462	0.592028	0.0216927	-0.0291595	0.70248	0.0425279	-0.0020476
	0.411051	0.0322416	0.05976	0.219677	0.0875643	0.0353102	0.219677	0.0875643	0.0353102		0.488542	0.05976	0.0322416	0.592295	0.0058795	-0.0426308	0.703096	0.0875643	0.0353102
	0.41084	0.027147	0.0383216	0.218867	0.0597594	0.0189406	0.218867	0.0597594	0.0189406		0.488759	0.0383216	0.027147	0.597054	0.0057874	-0.0555294	0.704083	0.0597594	0.0189406
	0.408824	-0.0073826	0.0228414	0.218388	0.10143	0.0609773	0.218388	0.10143	0.0609773		0.490842	0.0228414	-0.0073826	0.597433	-0.0167491	-0.0605696	0.704666	0.10143	0.0609773
	0.408631	-0.0246152	0.0082178	0.217681	0.0762732	0.0308679	0.217681	0.0762732	0.0308679		0.491042	0.0082178	-0.0246152	0.597942	0.0061585	-0.0479458	0.705529	0.0762732	0.0308679
	0.408344	0.0044463	0.026388	0.217363	0.0646739	0.012035	0.217363	0.0646739	0.012035		0.491339	0.026388	0.0044463	0.598664	0.0263117	-0.0414537	0.705917	0.0646739	0.012035
	0.407872	0.0267217	0.0482371	0.217183	0.105091	0.0549017	0.217183	0.105091	0.0549017		0.491827	0.0482371	0.0267217	0.599765	-0.0152677	-0.0781416	0.706137	0.105091	0.0549017
	0.406954	-0.0161504	0.0035849	0.215835	0.0678991	0.0126555	0.215835	0.0678991	0.0126555		0.492777	0.0035849	-0.0161504	0.601654	-0.010952	-0.0553101	0.707782	0.0678991	0.0126555
	0.406419	-0.0652209	-0.0444693	0.21563	0.0927805	0.0430614	0.21563	0.0927805	0.0430614		0.493332	-0.0444693	-0.0652209	0.601654	0.0128332	-0.010562	0.708034	0.0927805	0.0430614
	0.405637	0.0500767	0.0662959	0.215251	0.0678529	0.0342849	0.215251	0.0678529	0.0342849		0.494142	0.0662959	0.0500767	0.602624	0.0125084	-0.0215725	0.708497	0.0678529	0.0342849
	0.404389	-0.0032754	0.0340175	0.214319	0.126662	0.0867328	0.214319	0.126662	0.0867328		0.495437	0.0340175	-0.0032754	0.603897	-0.0033879	-0.0643099	0.709637	0.126662	0.0867328
	0.404389	0.0890199	0.10422	0.214319	0.0603646	0.0107127	0.214319	0.0603646	0.0107127		0.495437	0.10422	0.0890199	0.605642	-0.0110678	-0.0536842	0.709637	0.0603646	0.0107127
	0.404389	0.0219424	0.0265594	0.213609	0.0446432	0.0162933	0.213609	0.0446432	0.0162933		0.495437	0.0265594	0.0219424	0.605642	-0.0347871	-0.0647098	0.710505	0.0446432	0.0162933
	0.403203	0.0470863	0.0577293	0.213409	0.0560811	0.0359459	0.213409	0.0560811	0.0359459		0.496668	0.0577293	0.0470863	0.607038	0.010824	-0.0374768	0.710751	0.0560811	0.0359459
	0.402519	-0.0563053	-0.0099983	0.2126	0.0672458	0.0240403	0.2126	0.0672458	0.0240403		0.497378	-0.0099983	-0.0563053	0.60818	0.0026857	-0.0444009	0.711742	0.0672458	0.0240403
	0.402075	0.0019669	0.0443493	0.212228	0.113226	0.0647194	0.212228	0.113226	0.0647194		0.49784	0.0443493	0.0019669	0.608832	-0.0150493	-0.0558553	0.712198	0.113226	0.0647194
	0.401353	-0.0125	0.0167912	0.211224	0.0656201	0.0200398	0.211224	0.0656201	0.0200398		0.498591	0.0167912	-0.0125	0.610836	-0.0015419	-0.0643376	0.713429	0.0656201	0.0200398
	0.401001	0.0186941	0.0451274	0.210635	0.0841294	0.044115	0.210635	0.0841294	0.044115		0.498958	0.0451274	0.0186941	0.611226	-0.0086603	-0.0651171	0.714153	0.0841294	0.044115
	0.400792	0.031429	0.0342953	0.210247	0.082893	0.0358749	0.210247	0.082893	0.0358749		0.499175	0.0342953	0.031429	0.612211	-0.0412794	-0.112089	0.714629	0.082893	0.0358749
	0.399	0.029364	0.0505168	0.208366	0.0575333	0.0328717	0.208366	0.0575333	0.0328717		0.501042	0.0505168	0.029364	0.612989	-0.018494	-0.0853699	0.716941	0.0575333	0.0328717
	0.398684	-0.0192409	-0.0029114	0.208366	0.0784137	0.0473759	0.208366	0.0784137	0.0473759		0.501372	-0.0029114	-0.0192409	0.614577	0.0068908	-0.0531983	0.716941	0.0784137	0.0473759
	0.398066	-0.0453107	-0.0031955	0.208366	0.15059	0.122359	0.208366	0.15059	0.122359		0.502016	-0.0031955	-0.0453107	0.615796	-0.0326398	-0.087343	0.716941	0.15059	0.122359
	0.397173	0.0340448	0.0312063	0.208366	0.116756	0.0700752	0.208366	0.116756	0.0700752		0.502948	0.0312063	0.0340448	0.616539	-0.0167099	-0.0676443	0.716941	0.116756	0.0700752
	0.396319	0.0380319	0.0067594	0.208366	0.0742835	0.0172666	0.208366	0.0742835	0.0172666		0.503841	0.0067594	0.0380319	0.619604	-0.0309334	-0.077908	0.716941	0.0742835	0.0172666
	0.396319	0.021512	0.0628537	0.208366	0.0952156	0.0575548	0.208366	0.0952156	0.0575548		0.503841	0.0628537	0.021512	0.619604	-0.0129427	-0.0526603	0.716941	0.0952156	0.0575548
	0.3955	-0.000789081	0.0178858	0.208366	0.05143	0.0062982	0.208366	0.05143	0.0062982		0.504697	0.0178858	-0.000789081	0.619604	-0.040794	-0.066627	0.716941	0.05143	0.0062982
	0.394714	0.0069643	0.0201085	0.206579	0.0590911	0.0087135	0.206579	0.0590911	0.0087135		0.505518	0.0201085	0.0069643	0.619604	-0.0180331	-0.0664799	0.719142	0.0590911	0.0087135
	0.394208	-0.0274681	0.0158609	0.206232	0.0621366	0.0305354	0.206232	0.0621366	0.0305354		0.506048	0.0158609	-0.0274681	0.619604	-0.0075231	-0.0666594	0.719569	0.0621366	0.0305354
	0.39396	-0.0301522	-0.0035561	0.205718	0.0897915	0.0293559	0.205718	0.0897915	0.0293559		0.506308	-0.0035561	-0.0301522	0.622828	0.0055571	-0.0435944	0.720203	0.0897915	0.0293559
	0.392539	-0.039257	0.0092422	0.204878	0.0671851	0.02373	0.204878	0.0671851	0.02373		0.507796	0.0092422	-0.039257	0.62366	-0.0298433	-0.0893738	0.721239	0.0671851	0.02373
	0.392313	-0.0202221	0.0126133	0.204578	0.0623422	0.0160796	0.204578	0.0623422	0.0160796		0.508033	0.0126133	-0.0202221	0.62507	-0.0623487	-0.119271	0.72161	0.0623422	0.0160796
	0.391869	0.105003	0.104013	0.203789	0.0552155	0.0314747	0.203789	0.0552155	0.0314747		0.508498	0.104013	0.105003	0.625591	-0.049595	-0.136916	0.722583	0.0552155	0.0314747
	0.390602	0.0208983	0.0366146	0.203258	0.103832	0.0693086	0.203258	0.103832	0.0693086		0.509828	0.0366146	0.0208983	0.627	-0.0010672	-0.0633759	0.72324	0.103832	0.0693086
	0.390602	0.0018654	0.0249063	0.203258	0.0170074	-0.0219137	0.203258	0.0170074	-0.0219137		0.509828	0.0249063	0.0018654	0.627986	-0.0276694	-0.0706914	0.72324	0.0170074	-0.0219137
	0.390003	-0.008812	0.0278728	0.202587	0.0495549	0.0114395	0.202587	0.0495549	0.0114395		0.510457	0.0278728	-0.008812	0.629276	0.0138183	-0.0499373	0.72407	0.0495549	0.0114395
	0.389425	0.0018469	0.0331643	0.202322	0.0619858	-0.0003771	0.202322	0.0619858	-0.0003771		0.511065	0.0331643	0.0018469	0.629799	-0.0255854	-0.104744	0.724397	0.0619858	-0.0003771
	0.38905	0.0150739	0.0256909	0.201168	0.043489	-0.0133626	0.201168	0.043489	-0.0133626		0.511458	0.0256909	0.0150739	0.632612	-0.0143543	-0.0783678	0.725826	0.043489	-0.0133626
	0.387636	0.0460628	0.0551279	0.200966	0.0620232	0.0344277	0.200966	0.0620232	0.0344277		0.512946	0.0551279	0.0460628	0.633576	-0.0335746	-0.0907747	0.726075	0.0620232	0.0344277
	0.387301	-0.0197236	0.0111443	0.200527	0.0817438	0.0364729	0.200527	0.0817438	0.0364729		0.513298	0.0111443	-0.0197236	0.635323	-0.0024016	-0.0698709	0.72662	0.0817438	0.0364729
	0.386341	-0.0207829	-0.000818779	0.19976	0.0154943	-0.0544041	0.19976	0.0154943	-0.0544041		0.514309	-0.000818779	-0.0207829	0.63757	-0.0493773	-0.0948387	0.727571	0.0154943	-0.0544041
	0.386341	-0.0593208	-0.0086999	0.198827	0.0982864	0.0614741	0.198827	0.0982864	0.0614741		0.514309	-0.0086999	-0.0593208	0.63757	0.0103895	-0.032804	0.728728	0.0982864	0.0614741
	0.38544	-0.0153231	0.0247755	0.198827	0.0255941	0.0131282	0.198827	0.0255941	0.0131282		0.515259	0.0247755	-0.0153231	0.63757	-0.0384817	-0.0850086	0.728728	0.0255941	0.0131282
	0.385152	0.0108728	0.0434546	0.198827	0.0856623	0.0507656	0.198827	0.0856623	0.0507656		0.515563	0.0434546	0.0108728	0.639461	-0.0344666	-0.0871426	0.728728	0.0856623	0.0507656
	0.384056	0.0024336	0.0301666	0.197666	0.0420368	0.0112624	0.197666	0.0420368	0.0112624		0.51672	0.0301666	0.0024336	0.640565	-0.0280185	-0.0890517	0.730169	0.0420368	0.0112624
	0.383795	-0.0589123	-0.0213011	0.196824	0.0581935	0.0210071	0.196824	0.0581935	0.0210071		0.516995	-0.0213011	-0.0589123	0.642895	-0.0088769	-0.0547266	0.731215	0.0581935	0.0210071
	0.383042	0.0153516	0.0367641	0.196185	0.0839951	0.0387278	0.196185	0.0839951	0.0387278		0.51779	0.0367641	0.0153516	0.64476	-0.0616633	-0.111823	0.73201	0.0839951	0.0387278
	0.38233	0.0200653	0.0639875	0.196185	0.064948	0.0158688	0.196185	0.064948	0.0158688		0.518542	0.0639875	0.0200653	0.64476	0.0489936	0.0037649	0.73201	0.064948	0.0158688
	0.381018	0.014555	0.0331906	0.195683	0.0430498	0.0417994	0.195683	0.0430498	0.0417994		0.51993	0.0331906	0.014555	0.646285	-0.0214115	-0.0712882	0.732635	0.0430498	0.0417994
	0.380412	-0.0045753	0.0293479	0.194946	0.0837762	0.0453736	0.194946	0.0837762	0.0453736		0.520572	0.0293479	-0.0045753	0.647556	-0.0181625	-0.0876917	0.733552	0.0837762	0.0453736
	0.379836	0.0201785	0.0429701	0.194227	0.0882583	0.0407124	0.194227	0.0882583	0.0407124		0.521182	0.0429701	0.0201785	0.648632	-0.0460867	-0.0942651	0.734448	0.0882583	0.0407124
	0.378765	0.000112586	0.0329353	0.193758	0.0508622	0.0110417	0.193758	0.0508622	0.0110417		0.522317	0.0329353	0.000112586	0.648632	-0.0438637	-0.0759679	0.735033	0.0508622	0.0110417
	0.378267	0.0144402	0.0555968	0.193427	0.0525017	0.000231939	0.193427	0.0525017	0.000231939		0.522845	0.0555968	0.0144402	0.651053	-0.0438799	-0.0822928	0.735445	0.0525017	0.000231939
	0.377791	-0.0100756	0.0100258	0.193181	0.0403392	-0.0032075	0.193181	0.0403392	-0.0032075		0.52335	0.0100258	-0.0100756	0.65271	-0.0488396	-0.101163	0.735752	0.0403392	-0.0032075
	0.376901	0.0308624	0.0502275	0.192992	0.0586366	-0.0114919	0.192992	0.0586366	-0.0114919		0.524296	0.0502275	0.0308624	0.653914	-0.0470338	-0.102457	0.735988	0.0586366	-0.0114919
	0.376484	-0.0101214	0.0315085	0.192841	0.0383759	-0.0292007	0.192841	0.0383759	-0.0292007		0.524739	0.0315085	-0.0101214	0.65483	-0.0111062	-0.0675311	0.736176	0.0383759	-0.0292007
	0.376084	-0.027101	0.0228204	0.190122	0.0948788	0.0130455	0.190122	0.0948788	0.0130455		0.525164	0.0228204	-0.027101	0.655549	-0.0128515	-0.0680749	0.739573	0.0948788	0.0130455
	0.375332	-0.102899	-0.0360123	0.189953	0.0428986	0.0040194	0.189953	0.0428986	0.0040194		0.525963	-0.0360123	-0.102899	0.65613	-0.0290261	-0.0942833	0.739785	0.0428986	0.0040194
	0.374978	0.0079527	0.0351987	0.189736	0.0332376	-0.0145595	0.189736	0.0332376	-0.0145595		0.52634	0.0351987	0.0079527	0.656608	-0.0595924	-0.136034	0.740056	0.0332376	-0.0145595
	0.373689	0.0392358	0.0383925	0.18945	0.0624979	0.0238541	0.18945	0.0624979	0.0238541		0.527711	0.0383925	0.0392358	0.657008	-0.0578795	-0.108101	0.740414	0.0624979	0.0238541
	0.372574	0.0202112	0.0338008	0.189055	0.0515651	0.0132864	0.189055	0.0515651	0.0132864		0.528899	0.0338008	0.0202112	0.666344	-0.016183	-0.0916088	0.740909	0.0515651	0.0132864
	0.371599	0.0059318	0.0253779	0.188472	0.0699707	0.0267547	0.188472	0.0699707	0.0267547		0.529938	0.0253779	0.0059318	0.666794	-0.0200296	-0.0670526	0.741638	0.0699707	0.0267547
	0.37074	-0.0224997	0.005048	0.18753	0.0692499	0.0210685	0.18753	0.0692499	0.0210685		0.530855	0.005048	-0.0224997	0.667337	-0.0537061	-0.115176	0.742819	0.0692499	0.0210685
	0.369978	-0.0183027	0.0190811	0.18753	0.0832735	0.050783	0.18753	0.0832735	0.050783		0.531669	0.0190811	-0.0183027	0.668006	-0.0673713	-0.12714	0.742819	0.0832735	0.050783
	0.369296	-0.0554704	-0.0150866	0.187072	0.0532645	-0.000168475	0.187072	0.0532645	-0.000168475		0.532398	-0.0150866	-0.0554704	0.668848	-0.0198597	-0.0826489	0.743394	0.0532645	-0.000168475
	0.368683	-0.0238913	0.0071234	0.186494	0.0556898	0.0075742	0.186494	0.0556898	0.0075742		0.533053	0.0071234	-0.0238913	0.669944	0.0146974	-0.0196158	0.744119	0.0556898	0.0075742
	0.368129	-0.0635657	-0.0118644	0.185744	0.0630861	0.0270689	0.185744	0.0630861	0.0270689		0.533646	-0.0118644	-0.0635657	0.671426	-0.0615954	-0.115115	0.745061	0.0630861	0.0270689
	0.367625	0.0065993	0.0500261	0.185744	0.102658	0.0762124	0.185744	0.102658	0.0762124		0.534185	0.0500261	0.0065993	0.673544	-0.109226	-0.168228	0.745061	0.102658	0.0762124
	0.367165	-0.0152887	0.000523562	0.184731	0.0386878	0.0083207	0.184731	0.0386878	0.0083207		0.534677	0.000523562	-0.0152887	0.674467	-0.0354781	-0.0730334	0.746333	0.0386878	0.0083207
	0.366357	-0.0479811	0.0015505	0.184484	0.0551032	-0.0074304	0.184484	0.0551032	-0.0074304		0.535543	0.0015505	-0.0479811	0.675544	-0.0157652	-0.0745565	0.746644	0.0551032	-0.0074304
	0.357121	0.0064434	0.0513332	0.183623	0.0280286	-0.0482719	0.183623	0.0280286	-0.0482719		0.545478	0.0513332	0.0064434	0.676817	-0.110354	-0.171104	0.747727	0.0280286	-0.0482719
	0.357121	-0.0023475	0.0446239	0.183287	0.0663764	0.0149977	0.183287	0.0663764	0.0149977		0.545478	0.0446239	-0.0023475	0.676817	-0.0977582	-0.154924	0.748149	0.0663764	0.0149977
	0.357121	-0.0237196	0.0037506	0.182522	0.0366996	-0.0036447	0.182522	0.0366996	-0.0036447		0.545478	0.0037506	-0.0237196	0.678345	-0.0714769	-0.114378	0.749113	0.0366996	-0.0036447
	0.357121	-0.0284163	0.0047503	0.182149	0.0435844	-0.0067156	0.182149	0.0435844	-0.0067156		0.545478	0.0047503	-0.0284163	0.680212	-0.0374539	-0.0903019	0.749584	0.0435844	-0.0067156
	0.357121	-0.0759025	-0.0314817	0.181064	0.0627789	0.0171638	0.181064	0.0627789	0.0171638		0.545478	-0.0314817	-0.0759025	0.682547	-0.0853759	-0.132765	0.750951	0.0627789	0.0171638
	0.357121	-0.0105934	0.021377	0.181064	0.0950709	0.0468593	0.181064	0.0950709	0.0468593		0.545478	0.021377	-0.0105934	0.682547	-0.0343006	-0.0914062	0.750951	0.0950709	0.0468593
	0.357121	-0.0229269	0.0093127	0.181064	0.0593336	0.0150862	0.181064	0.0593336	0.0150862		0.545478	0.0093127	-0.0229269	0.684251	-0.0046981	-0.0835791	0.750951	0.0593336	0.0150862
	0.357121	-0.0780235	-0.0354131	0.181064	0.033208	-0.0279712	0.181064	0.033208	-0.0279712		0.545478	-0.0354131	-0.0780235	0.685549	-0.0752437	-0.129457	0.750951	0.033208	-0.0279712
	0.357121	0.0220039	0.0233492	0.180029	0.0549835	0.0085012	0.180029	0.0549835	0.0085012		0.545478	0.0233492	0.0220039	0.686255	-0.118862	-0.19188	0.752257	0.0549835	0.0085012
	0.357121	-0.0275872	-0.0114936	0.179695	0.0552213	-0.0043533	0.179695	0.0552213	-0.0043533		0.545478	-0.0114936	-0.0275872	0.688648	0.0088118	-0.0586256	0.752679	0.0552213	-0.0043533
	0.357121	-0.231141	-0.160005	0.179041	0.0558125	0.0090864	0.179041	0.0558125	0.0090864		0.545478	-0.160005	-0.231141	0.689552	-0.0678118	-0.13309	0.753504	0.0558125	0.0090864
	0.357121	-0.0279993	-0.0127136	0.178767	0.0528082	-0.0179318	0.178767	0.0528082	-0.0179318		0.545478	-0.0127136	-0.0279993	0.691554	-0.0575644	-0.13651	0.753851	0.0528082	-0.0179318
	0.357121	-0.0707829	-0.0239196	0.177914	0.0495232	0.0105682	0.177914	0.0495232	0.0105682		0.545478	-0.0239196	-0.0707829	0.695157	-0.0860462	-0.133853	0.75493	0.0495232	0.0105682
	0.357121	-0.0235503	0.0078367	0.177194	0.0818622	0.0393406	0.177194	0.0818622	0.0393406		0.545478	0.0078367	-0.0235503	0.695157	-0.0139468	-0.122231	0.755841	0.0818622	0.0393406
	0.357121	0.0102698	0.0332137	0.177194	0.0192925	-0.0490764	0.177194	0.0192925	-0.0490764		0.545478	0.0332137	0.0102698	0.695157	-0.0777458	-0.116777	0.755841	0.0192925	-0.0490764
	0.357121	-0.0065881	0.0120244	0.176695	0.0429958	-0.0288922	0.176695	0.0429958	-0.0288922		0.545478	0.0120244	-0.0065881	0.695157	-0.112416	-0.191208	0.756472	0.0429958	-0.0288922
	0.357121	-0.0720667	-0.0314612	0.176049	0.0294035	-0.0249572	0.176049	0.0294035	-0.0249572		0.545478	-0.0314612	-0.0720667	0.698311	-0.0387851	-0.108995	0.757291	0.0294035	-0.0249572
	0.357121	-0.0638796	-0.0463098	0.1755	0.0368287	-0.0199757	0.1755	0.0368287	-0.0199757		0.545478	-0.0463098	-0.0638796	0.699745	-0.041335	-0.104467	0.757986	0.0368287	-0.0199757
	0.357121	-0.556974	-0.309936	0.175178	0.044621	0.0042519	0.175178	0.044621	0.0042519		0.545478	-0.309936	-0.556974	0.702118	-0.055186	-0.109244	0.758395	0.044621	0.0042519
	0.357121	-0.0372327	-0.0235683	0.174966	0.0492785	-0.0018057	0.174966	0.0492785	-0.0018057		0.545478	-0.0235683	-0.0372327	0.703568	-0.0995623	-0.146867	0.758663	0.0492785	-0.0018057
	0.357121	-0.0729891	-0.0146474	0.174817	0.0948372	0.0680537	0.174817	0.0948372	0.0680537		0.545478	-0.0146474	-0.0729891	0.705782	-0.0834655	-0.120538	0.758853	0.0948372	0.0680537
	0.357121	-0.0342911	0.006358	0.173105	0.0266766	-0.0417764	0.173105	0.0266766	-0.0417764		0.545478	0.006358	-0.0342911	0.706804	-0.0553787	-0.128355	0.761026	0.0266766	-0.0417764
	0.357121	-0.0505659	-0.0036585	0.172969	0.069317	0.0308414	0.172969	0.069317	0.0308414		0.545478	-0.0036585	-0.0505659	0.707392	-0.0476935	-0.106164	0.761199	0.069317	0.0308414
	0.357121	0.021992	0.0440496	0.172781	0.0214822	-0.0077696	0.172781	0.0214822	-0.0077696		0.545478	0.0440496	0.021992	0.711982	-0.0913869	-0.134775	0.761438	0.0214822	-0.0077696
	0.357121	-0.0174154	0.013591	0.172502	0.0474253	-0.0057092	0.172502	0.0474253	-0.0057092		0.545478	0.013591	-0.0174154	0.712714	-0.07755	-0.134646	0.761793	0.0474253	-0.0057092
	0.347201	-0.0543287	-0.0429466	0.172046	0.0491782	0.0052996	0.172046	0.0491782	0.0052996		0.556237	-0.0429466	-0.0543287	0.714086	-0.0575492	-0.122848	0.762372	0.0491782	0.0052996
	0.346753	-0.0955469	-0.0391809	0.171169	0.0591721	-0.0106051	0.171169	0.0591721	-0.0106051		0.556725	-0.0391809	-0.0955469	0.715943	-0.0301843	-0.0608496	0.763488	0.0591721	-0.0106051
	0.346262	-0.0541004	-0.0255783	0.171169	0.0054372	-0.0411113	0.171169	0.0054372	-0.0411113		0.557259	-0.0255783	-0.0541004	0.717593	-0.0954651	-0.138642	0.763488	0.0054372	-0.0411113
	0.345723	-0.0603084	-0.0111275	0.170663	0.0161757	-0.045476	0.170663	0.0161757	-0.045476		0.557847	-0.0111275	-0.0603084	0.717593	-0.0919412	-0.142788	0.764133	0.0161757	-0.045476
	0.345128	-0.0417451	-0.024548	0.169931	0.0531349	0.0017894	0.169931	0.0531349	0.0017894		0.558496	-0.024548	-0.0417451	0.7204	-0.101274	-0.163756	0.765065	0.0531349	0.0017894
	0.344467	-0.111371	-0.0558908	0.169537	0.0534548	-0.0082655	0.169537	0.0534548	-0.0082655		0.559218	-0.0558908	-0.111371	0.721214	-0.0861725	-0.171913	0.765567	0.0534548	-0.0082655
	0.343728	-0.0633282	-0.0018189	0.168778	0.0577786	-0.0050104	0.168778	0.0577786	-0.0050104		0.560024	-0.0018189	-0.0633282	0.72461	-0.0488207	-0.106828	0.766535	0.0577786	-0.0050104
	0.342899	-0.065476	-0.0177995	0.168778	0.0332874	-0.0017685	0.168778	0.0332874	-0.0017685		0.56093	-0.0177995	-0.065476	0.726229	-0.102091	-0.149633	0.766535	0.0332874	-0.0017685
	0.34196	-0.0709178	-0.0073733	0.168778	0.0640187	0.0250447	0.168778	0.0640187	0.0250447		0.561957	-0.0073733	-0.0709178	0.727617	-0.0692286	-0.120423	0.766535	0.0640187	0.0250447
	0.340888	-0.0377265	0.014693	0.168052	0.0152738	-0.0117619	0.168052	0.0152738	-0.0117619		0.56313	0.014693	-0.0377265	0.729873	-0.0422533	-0.0944317	0.767461	0.0152738	-0.0117619
	0.339653	-0.0584229	-0.0408343	0.167701	0.0078075	-0.0204163	0.167701	0.0078075	-0.0204163		0.564483	-0.0408343	-0.0584229	0.730802	-0.125045	-0.167357	0.767909	0.0078075	-0.0204163
	0.338214	-0.0856872	-0.042796	0.167089	0.0124553	-0.0347871	0.167089	0.0124553	-0.0347871		0.566061	-0.042796	-0.0856872	0.733633	-0.0899469	-0.182664	0.768691	0.0124553	-0.0347871
	0.337817	-0.0739011	-0.0119924	0.166694	0.036924	-0.0079689	0.166694	0.036924	-0.0079689		0.566497	-0.0119924	-0.0739011	0.735559	-0.112075	-0.158408	0.769196	0.036924	-0.0079689
	0.336517	-0.0544576	-0.017338	0.166058	0.0241773	-0.0247137	0.166058	0.0241773	-0.0247137		0.567925	-0.017338	-0.0544576	0.736954	-0.060703	-0.111903	0.770009	0.0241773	-0.0247137
	0.336044	-0.077721	-0.021138	0.16575	0.017658	-0.0332964	0.16575	0.017658	-0.0332964		0.568445	-0.021138	-0.077721	0.745671	-0.149349	-0.210625	0.770403	0.017658	-0.0332964
	0.33503	-0.123655	-0.0994987	0.165568	0.058661	0.000241334	0.165568	0.058661	0.000241334		0.56956	-0.0994987	-0.123655	0.745671	-0.14797	-0.204393	0.770636	0.058661	0.000241334
	0.334486	-0.073307	-0.0411404	0.16419	-0.0089741	-0.0829067	0.16419	-0.0089741	-0.0829067		0.570159	-0.0411404	-0.073307	0.745671	-0.160373	-0.194381	0.7724	-0.0089741	-0.0829067
	0.333914	-0.0704589	-0.0235195	0.164027	0.0386193	-0.0319784	0.164027	0.0386193	-0.0319784		0.570789	-0.0235195	-0.0704589	0.745671	0.000564056	-0.15457	0.772609	0.0386193	-0.0319784
	0.332678	-0.0348904	-0.0125417	0.163759	0.030073	-0.0289607	0.163759	0.030073	-0.0289607		0.572151	-0.0125417	-0.0348904	0.745671	-0.115418	-0.168963	0.772952	0.030073	-0.0289607
	0.33201	-0.0733768	-0.037149	0.163239	0.0401612	0.0013217	0.163239	0.0401612	0.0013217		0.572888	-0.037149	-0.0733768	0.745671	-0.0852796	-0.138297	0.773618	0.0401612	0.0013217
	0.331304	-0.0437493	0.0064805	0.162495	0.061973	-0.0010375	0.162495	0.061973	-0.0010375		0.573667	0.0064805	-0.0437493	0.745671	-0.131882	-0.211381	0.774572	0.061973	-0.0010375
	0.329766	-0.0972426	-0.060011	0.161792	0.028937	-0.0081816	0.161792	0.028937	-0.0081816		0.575366	-0.060011	-0.0972426	0.745671	-0.0873308	-0.12914	0.775476	0.028937	-0.0081816
	0.328926	-0.0159594	0.0378459	0.161792	0.0522991	-0.0189927	0.161792	0.0522991	-0.0189927		0.576295	0.0378459	-0.0159594	0.755038	-0.0802052	-0.143452	0.775476	0.0522991	-0.0189927
	0.328926	-0.104565	-0.0736574	0.161125	0.0199868	-0.0589939	0.161125	0.0199868	-0.0589939		0.576295	-0.0736574	-0.104565	0.756668	-0.0477632	-0.0748215	0.776332	0.0199868	-0.0589939
	0.328033	-0.0403454	-0.0132865	0.160492	0.0404093	-0.0014446	0.160492	0.0404093	-0.0014446		0.577283	-0.0132865	-0.0403454	0.758984	-0.135796	-0.189992	0.777146	0.0404093	-0.0014446
	0.326412	-0.0805362	-0.0222366	0.160087	0.0514841	-0.0211269	0.160087	0.0514841	-0.0211269		0.579079	-0.0222366	-0.0805362	0.762535	-0.122713	-0.165685	0.777665	0.0514841	-0.0211269
	0.326066	-0.096981	-0.0614462	0.15989	0.0406162	-0.031078	0.15989	0.0406162	-0.031078		0.579462	-0.0614462	-0.096981	0.76374	-0.0816032	-0.118747	0.777919	0.0406162	-0.031078
	0.324979	-0.107407	-0.0770691	0.158774	-0.007864	-0.0801007	0.158774	-0.007864	-0.0801007		0.580668	-0.0770691	-0.107407	0.766753	-0.0872557	-0.154896	0.779356	-0.007864	-0.0801007
	0.323813	-0.070096	-0.0434237	0.158598	0.0222225	-0.0373268	0.158598	0.0222225	-0.0373268		0.581963	-0.0434237	-0.070096	0.768671	-0.0922764	-0.149822	0.779582	0.0222225	-0.0373268
	0.323406	-0.10574	-0.037537	0.158254	0.0297754	-0.0318345	0.158254	0.0297754	-0.0318345		0.582416	-0.037537	-0.10574	0.770972	-0.0977175	-0.144217	0.780025	0.0297754	-0.0318345
	0.32167	-0.0957124	-0.0262601	0.157758	0.0213863	-0.0267499	0.157758	0.0213863	-0.0267499		0.584346	-0.0262601	-0.0957124	0.776035	-0.0934776	-0.145227	0.780664	0.0213863	-0.0267499
	0.321208	-0.0718526	-0.0242698	0.157284	0.0368142	-0.004342	0.157284	0.0368142	-0.004342		0.584861	-0.0242698	-0.0718526	0.777301	-0.118458	-0.155987	0.781275	0.0368142	-0.004342
	0.319747	-0.0753163	-0.0477889	0.157284	0.0165033	-0.0399744	0.157284	0.0165033	-0.0399744		0.586489	-0.0477889	-0.0753163	0.781824	-0.11859	-0.153768	0.781275	0.0165033	-0.0399744
	0.319747	-0.134041	-0.0804437	0.156397	0.0266695	-0.0316597	0.156397	0.0266695	-0.0316597		0.586489	-0.0804437	-0.134041	0.781824	-0.116367	-0.194478	0.782419	0.0266695	-0.0316597
	0.31897	-0.0617385	-0.0031201	0.156117	-0.000639488	-0.0771178	0.156117	-0.000639488	-0.0771178		0.587355	-0.0031201	-0.0617385	0.787855	-0.136191	-0.14703	0.78278	-0.000639488	-0.0771178
	0.318161	-0.102776	-0.0660725	0.155074	0.0328566	-0.0401514	0.155074	0.0328566	-0.0401514		0.588258	-0.0660725	-0.102776	0.790339	-0.135561	-0.17811	0.784127	0.0328566	-0.0401514
	0.317602	-0.0856149	-0.0539583	0.15483	0.0225855	-0.019328	0.15483	0.0225855	-0.019328		0.588882	-0.0539583	-0.0856149	0.791694	-0.101124	-0.143867	0.784442	0.0225855	-0.019328
	0.317317	-0.0526723	-0.0158524	0.154135	0.042565	-0.0131957	0.154135	0.042565	-0.0131957		0.589201	-0.0158524	-0.0526723	0.801935	-0.164832	-0.227835	0.78534	0.042565	-0.0131957
	0.315197	0.0105161	0.0564194	0.154135	0.0424271	-0.0225691	0.154135	0.0424271	-0.0225691		0.591572	0.0564194	0.0105161	0.804101	-0.110698	-0.179927	0.78534	0.0424271	-0.0225691
	0.314549	-0.0949202	-0.048632	0.153491	0.000565566	-0.064168	0.153491	0.000565566	-0.064168		0.592298	-0.048632	-0.0949202	0.808978	-0.15612	-0.216439	0.786174	0.000565566	-0.064168
	0.313539	-0.0386164	-0.0154434	0.153286	-0.0239545	-0.0997003	0.153286	-0.0239545	-0.0997003		0.59343	-0.0154434	-0.0386164	0.812315	-0.0655608	-0.0939774	0.786438	-0.0239545	-0.0997003
	0.31248	-0.016515	0.0068336	0.152333	0.0375547	-0.0258154	0.152333	0.0375547	-0.0258154		0.594618	0.0068336	-0.016515	0.818036	-0.0523781	-0.0759724	0.787672	0.0375547	-0.0258154
	0.31248	-0.0955047	-0.0544669	0.151811	0.024748	-0.0360976	0.151811	0.024748	-0.0360976		0.594618	-0.0544669	-0.0955047	0.821661	-0.113312	-0.170976	0.788349	0.024748	-0.0360976
	0.311367	-0.113699	-0.0453124	0.151322	0.0615136	-0.0018017	0.151322	0.0615136	-0.0018017		0.595866	-0.0453124	-0.113699	0.830121	-0.150319	-0.239219	0.788983	0.0615136	-0.0018017
	0.310199	-0.0371119	0.0048077	0.150432	0.020061	-0.0612364	0.150432	0.020061	-0.0612364		0.597179	0.0048077	-0.0371119	0.830121	-0.114351	-0.131195	0.790137	0.020061	-0.0612364
	0.309386	-0.0927009	-0.0502245	0.150025	0.0299218	-0.0147411	0.150025	0.0299218	-0.0147411		0.598094	-0.0502245	-0.0927009	0.830121	-0.14109	-0.32654	0.790665	0.0299218	-0.0147411
	0.308968	-0.095605	-0.0409631	0.149642	0.0033736	-0.0899164	0.149642	0.0033736	-0.0899164		0.598563	-0.0409631	-0.095605	0.84705	-0.129573	-0.195603	0.791163	0.0033736	-0.0899164
	0.306304	-0.0576517	0.0041309	0.148935	0.0017538	-0.0635642	0.148935	0.0017538	-0.0635642		0.601565	0.0041309	-0.0576517	0.86091	-0.179185	-0.259139	0.79208	0.0017538	-0.0635642
	0.305831	-0.196857	-0.141091	0.14861	0.025595	-0.0078467	0.14861	0.025595	-0.0078467		0.602099	-0.141091	-0.196857	0.872467	-0.0582984	-0.103285	0.792503	0.025595	-0.0078467
	0.304858	-0.0748971	-0.0565402	0.148301	0.0516268	-0.0097447	0.148301	0.0516268	-0.0097447		0.603197	-0.0565402	-0.0748971	0.897915	-0.565809	-1.25165	0.792905	0.0516268	-0.0097447
	0.304256	-0.0759219	-0.0266522	0.147727	-0.0033375	-0.0399085	0.147727	-0.0033375	-0.0399085		0.603877	-0.0266522	-0.0759219	--	--	--	0.793651	-0.0033375	-0.0399085
	0.303327	-0.0986355	-0.0439119	0.147461	0.0388799	-0.0090135	0.147461	0.0388799	-0.0090135		0.604927	-0.0439119	-0.0986355				0.793998	0.0388799	-0.0090135
	0.301704	-0.185921	-0.134858	0.147206	0.0394476	-0.0162494	0.147206	0.0394476	-0.0162494		0.606764	-0.134858	-0.185921				0.794328	0.0394476	-0.0162494
	0.301704	-0.106632	-0.0670166	0.146509	0.035123	-0.0315979	0.146509	0.035123	-0.0315979		0.606764	-0.0670166	-0.106632				0.795236	0.035123	-0.0315979
	0.29998	-0.12739	-0.0575014	0.145708	0.0291655	-0.0318022	0.145708	0.0291655	-0.0318022		0.608718	-0.0575014	-0.12739				0.79628	0.0291655	-0.0318022
	0.298145	-0.174319	-0.119129	0.145025	0.0246754	-0.052066	0.145025	0.0246754	-0.052066		0.610801	-0.119129	-0.174319				0.797171	0.0246754	-0.052066
	0.296855	-0.121398	-0.0704672	0.144434	0.0025353	-0.0620888	0.144434	0.0025353	-0.0620888		0.612267	-0.0704672	-0.121398				0.797941	0.0025353	-0.0620888
	0.296189	-0.146284	-0.0676854	0.14392	0.016115	-0.0472162	0.14392	0.016115	-0.0472162		0.613026	-0.0676854	-0.146284				0.798612	0.016115	-0.0472162
	0.295782	-0.125468	-0.0699718	0.143467	0.0015225	-0.0607531	0.143467	0.0015225	-0.0607531		0.613489	-0.0699718	-0.125468				0.799203	0.0015225	-0.0607531
	0.292319	-0.113633	-0.0496452	0.143065	0.00041122	-0.0476416	0.143065	0.00041122	-0.0476416		0.617437	-0.0496452	-0.113633				0.799728	0.00041122	-0.0476416
	0.291859	-0.138068	-0.0787584	0.142707	-0.0145055	-0.0651473	0.142707	-0.0145055	-0.0651473		0.617963	-0.0787584	-0.138068				0.800196	-0.0145055	-0.0651473
	0.291076	-0.0962074	-0.0655768	0.142385	0.0249026	-0.0401644	0.142385	0.0249026	-0.0401644		0.618857	-0.0655768	-0.0962074				0.800617	0.0249026	-0.0401644
	0.289454	-0.167054	-0.0824884	0.142095	-0.0069647	-0.0704975	0.142095	-0.0069647	-0.0704975		0.620712	-0.0824884	-0.167054				0.800997	-0.0069647	-0.0704975
	0.289454	-0.104193	-0.064444	0.141831	0.0058182	-0.0663741	0.141831	0.0058182	-0.0663741		0.620712	-0.064444	-0.104193				0.801342	0.0058182	-0.0663741
	0.288442	-0.0804615	0.0056645	0.136387	0.0045085	-0.0430276	0.136387	0.0045085	-0.0430276		0.621871	0.0056645	-0.0804615				0.80848	0.0045085	-0.0430276
	0.286866	-0.205823	-0.129699	0.136387	-0.0020454	-0.0497038	0.136387	-0.0020454	-0.0497038		0.623678	-0.129699	-0.205823				0.80848	-0.0020454	-0.0497038
	0.284071	-0.119494	-0.0894048	0.136387	0.0209432	-0.0290633	0.136387	0.0209432	-0.0290633		0.626888	-0.0894048	-0.119494				0.80848	0.0209432	-0.0290633
	0.284071	-0.120627	-0.0698635	0.136387	-0.0164559	-0.0675519	0.136387	-0.0164559	-0.0675519		0.626888	-0.0698635	-0.120627				0.80848	-0.0164559	-0.0675519
	0.284071	-0.178655	-0.129015	0.136387	-0.0066763	-0.0901994	0.136387	-0.0066763	-0.0901994		0.626888	-0.129015	-0.178655				0.80848	-0.0066763	-0.0901994
	0.284071	-0.10873	-0.0750558	0.136387	0.0192501	-0.0294826	0.136387	0.0192501	-0.0294826		0.626888	-0.0750558	-0.10873				0.80848	0.0192501	-0.0294826
	0.282082	-0.0735469	-0.0335147	0.136387	0.10875	0.442963	0.136387	0.10875	0.442963		0.629178	-0.0335147	-0.0735469				0.80848	0.10875	0.442963
	0.281046	-0.203599	-0.13586	0.136387	0.0091065	-0.0557294	0.136387	0.0091065	-0.0557294		0.630372	-0.13586	-0.203599				0.80848	0.0091065	-0.0557294
	0.280593	-0.138033	-0.0767311	0.136387	0.0218297	-0.026017	0.136387	0.0218297	-0.026017		0.630895	-0.0767311	-0.138033				0.80848	0.0218297	-0.026017
	0.279107	-0.208778	-0.146806	0.136387	-0.0092257	-0.0969601	0.136387	-0.0092257	-0.0969601		0.63261	-0.146806	-0.208778				0.80848	-0.0092257	-0.0969601
	0.277759	-0.145012	-0.111982	0.136387	-0.0055369	-0.0450819	0.136387	-0.0055369	-0.0450819		0.634169	-0.111982	-0.145012				0.80848	-0.0055369	-0.0450819
	0.277759	-0.157718	-0.106259	0.136387	0.0199599	-0.0339928	0.136387	0.0199599	-0.0339928		0.634169	-0.106259	-0.157718				0.80848	0.0199599	-0.0339928
	0.276767	-0.0600041	-0.0079792	0.136387	-0.0023068	-0.0416082	0.136387	-0.0023068	-0.0416082		0.635316	-0.0079792	-0.0600041				0.80848	-0.0023068	-0.0416082
	0.275405	-0.11375	-0.0688442	0.136387	0.0258868	-0.034423	0.136387	0.0258868	-0.034423		0.636894	-0.0688442	-0.11375				0.80848	0.0258868	-0.034423
	0.274175	-0.224528	-0.169162	0.136387	0.0264265	-0.0216589	0.136387	0.0264265	-0.0216589		0.63832	-0.169162	-0.224528				0.80848	0.0264265	-0.0216589
	0.273419	-0.149444	-0.102814	0.136387	0.0288647	-0.0413143	0.136387	0.0288647	-0.0413143		0.639197	-0.102814	-0.149444				0.80848	0.0288647	-0.0413143
	0.272907	-0.157309	-0.0913912	0.136387	-0.0013871	-0.0452268	0.136387	-0.0013871	-0.0452268		0.639791	-0.0913912	-0.157309				0.80848	-0.0013871	-0.0452268
	0.272537	-0.11895	-0.0570067	0.136387	-0.0132287	-0.0690313	0.136387	-0.0132287	-0.0690313		0.64022	-0.0570067	-0.11895				0.80848	-0.0132287	-0.0690313
	0.267423	-0.216137	-0.146098	0.136387	0.003582	-0.0499292	0.136387	0.003582	-0.0499292		0.646176	-0.146098	-0.216137				0.80848	0.003582	-0.0499292
	0.266835	-0.11703	-0.0805782	0.136387	0.0102944	-0.0393248	0.136387	0.0102944	-0.0393248		0.646862	-0.0805782	-0.11703				0.80848	0.0102944	-0.0393248
	0.265939	-0.128943	-0.079332	0.136387	0.0126196	-0.0373818	0.136387	0.0126196	-0.0373818		0.647909	-0.079332	-0.128943				0.80848	0.0126196	-0.0373818
	0.264404	-0.0687604	-0.0546776	0.136387	0.049665	-0.0324368	0.136387	0.049665	-0.0324368		0.649703	-0.0546776	-0.0687604				0.80848	0.049665	-0.0324368
	0.262587	-0.0633119	-0.0215816	0.136387	0.0250355	-0.0229448	0.136387	0.0250355	-0.0229448		0.651832	-0.0215816	-0.0633119				0.80848	0.0250355	-0.0229448
	0.261176	-0.215002	-0.156581	0.13112	0.0041343	-0.0505122	0.13112	0.0041343	-0.0505122		0.653487	-0.156581	-0.215002				0.815421	0.0041343	-0.0505122
	0.261176	-0.129088	-0.0865831	0.130874	-0.0063818	-0.0672008	0.130874	-0.0063818	-0.0672008		0.653487	-0.0865831	-0.129088				0.815747	-0.0063818	-0.0672008
	0.259128	-0.205907	-0.0921037	0.130603	0.0217408	-0.0378831	0.130603	0.0217408	-0.0378831		0.655892	-0.0921037	-0.205907				0.816105	0.0217408	-0.0378831
	0.256678	-0.170688	-0.125656	0.130304	-0.0054233	-0.0864527	0.130304	-0.0054233	-0.0864527		0.658775	-0.125656	-0.170688				0.816499	-0.0054233	-0.0864527
	0.255887	-0.215853	-0.167578	0.129973	-0.0128157	-0.108105	0.129973	-0.0128157	-0.108105		0.659707	-0.167578	-0.215853				0.816937	-0.0128157	-0.108105
	0.253993	-0.149044	-0.110944	0.129603	0.0193158	-0.0645017	0.129603	0.0193158	-0.0645017		0.661943	-0.110944	-0.149044				0.817426	0.0193158	-0.0645017
	0.249982	0.297602	0.0790746	0.129189	-0.0069433	-0.0855124	0.129189	-0.0069433	-0.0855124		0.666688	0.0790746	0.297602				0.817975	-0.0069433	-0.0855124
	0.249982	-0.168159	-0.100033	0.12872	0.007999	-0.0707361	0.12872	0.007999	-0.0707361		0.666688	-0.100033	-0.168159				0.818595	0.007999	-0.0707361
	0.249982	-0.295884	-0.240178	0.128187	-0.0027737	-0.0422952	0.128187	-0.0027737	-0.0422952		0.666688	-0.240178	-0.295884				0.819302	-0.0027737	-0.0422952
	0.249982	-0.146666	-0.064698	0.127573	-0.0079151	-0.0753192	0.127573	-0.0079151	-0.0753192		0.666688	-0.064698	-0.146666				0.820115	-0.0079151	-0.0753192
	0.245647	-0.207496	-0.145556	0.12686	0.0017575	-0.0785783	0.12686	0.0017575	-0.0785783		0.671836	-0.145556	-0.207496				0.82106	0.0017575	-0.0785783
	0.243345	-0.173448	-0.142002	0.126022	-0.0303996	-0.094701	0.126022	-0.0303996	-0.094701		0.674577	-0.142002	-0.173448				0.822172	-0.0303996	-0.094701
	0.242329	-0.144311	-0.105623	0.125289	0.0106441	-0.0767937	0.125289	0.0106441	-0.0767937		0.675789	-0.105623	-0.144311				0.823145	0.0106441	-0.0767937
	0.238953	-0.128767	-0.074723	0.125022	-0.0113537	-0.0591616	0.125022	-0.0113537	-0.0591616		0.679824	-0.074723	-0.128767				0.823501	-0.0113537	-0.0591616
	0.235832	-0.39428	-0.293553	0.124741	-0.0072381	-0.0819812	0.124741	-0.0072381	-0.0819812		0.683565	-0.293553	-0.39428				0.823874	-0.0072381	-0.0819812
	0.235832	-0.189998	-0.142169	0.124135	0.000774529	-0.0727946	0.124135	0.000774529	-0.0727946		0.683565	-0.142169	-0.189998				0.824679	0.000774529	-0.0727946
	0.23169	-0.187972	-0.136167	0.123808	-0.012389	-0.0782266	0.123808	-0.012389	-0.0782266		0.688545	-0.136167	-0.187972				0.825114	-0.012389	-0.0782266
	0.230246	-0.220119	-0.123978	0.123463	0.0073874	-0.0712179	0.123463	0.0073874	-0.0712179		0.690286	-0.123978	-0.220119				0.825573	0.0073874	-0.0712179
	0.227256	-0.171421	-0.129776	0.122713	0.0195542	-0.0534438	0.122713	0.0195542	-0.0534438		0.693898	-0.129776	-0.171421				0.826572	0.0195542	-0.0534438
	0.225393	-0.240305	-0.17814	0.122304	0.0059347	-0.0662908	0.122304	0.0059347	-0.0662908		0.696153	-0.17814	-0.240305				0.827117	0.0059347	-0.0662908
	0.224121	-0.178442	-0.118353	0.12187	-0.0141607	-0.0779713	0.12187	-0.0141607	-0.0779713		0.697694	-0.118353	-0.178442				0.827695	-0.0141607	-0.0779713
	0.223198	-0.149464	-0.0878429	0.120916	0.0069811	-0.064327	0.120916	0.0069811	-0.064327		0.698815	-0.0878429	-0.149464				0.828966	0.0069811	-0.064327
	0.222497	-0.225514	-0.145722	0.120391	-0.0085829	-0.0665664	0.120391	-0.0085829	-0.0665664		0.699667	-0.145722	-0.225514				0.829666	-0.0085829	-0.0665664
	0.211023	-0.121968	-0.0923899	0.119829	-0.0121829	-0.0755027	0.119829	-0.0121829	-0.0755027		0.713676	-0.0923899	-0.121968				0.830417	-0.0121829	-0.0755027
	0.209908	-0.250372	-0.219768	0.119633	0.0045807	-0.0815137	0.119633	0.0045807	-0.0815137		0.715045	-0.219768	-0.250372				0.830679	0.0045807	-0.0815137
	0.208318	-0.181873	-0.155852	0.118799	-0.0011743	-0.0552281	0.118799	-0.0011743	-0.0552281		0.717001	-0.155852	-0.181873				0.831793	-0.0011743	-0.0552281
	0.205867	-0.200431	-0.176762	0.118577	-0.0097943	-0.0758647	0.118577	-0.0097943	-0.0758647		0.720019	-0.176762	-0.200431				0.832089	-0.0097943	-0.0758647
	0.201598	-0.401687	-0.320196	0.117878	-0.0239847	-0.103958	0.117878	-0.0239847	-0.103958		0.725294	-0.320196	-0.401687				0.833025	-0.0239847	-0.103958
	0.199371	-0.158695	-0.123626	0.117878	-0.0183949	-0.0934666	0.117878	-0.0183949	-0.0934666		0.728052	-0.123626	-0.158695				0.833025	-0.0183949	-0.0934666
	0.196413	-0.346539	-0.261192	0.117121	-0.0264649	-0.089677	0.117121	-0.0264649	-0.089677		0.731726	-0.261192	-0.346539				0.834038	-0.0264649	-0.089677
	0.192293	-0.310293	-0.195597	0.116855	0.0085774	-0.0883109	0.116855	0.0085774	-0.0883109		0.736861	-0.195597	-0.310293				0.834394	0.0085774	-0.0883109
	0.192293	-0.239781	-0.18844	0.115712	-0.0083347	-0.0927487	0.115712	-0.0083347	-0.0927487		0.736861	-0.18844	-0.239781				0.835925	-0.0083347	-0.0927487
	0.186156	-0.350537	-0.283313	0.115405	-0.036983	-0.0932517	0.115405	-0.036983	-0.0932517		0.744544	-0.283313	-0.350537				0.836337	-0.036983	-0.0932517
	0.176042	-0.308273	-0.280328	0.114927	6.71798e-05	-0.0817395	0.114927	6.71798e-05	-0.0817395		0.757299	-0.280328	-0.308273				0.836978	6.71798e-05	-0.0817395
	0.169889	-0.255411	-0.206908	0.114427	-0.045153	-0.105958	0.114427	-0.045153	-0.105958		0.765118	-0.206908	-0.255411				0.837649	-0.045153	-0.105958
	0.166653	-0.225485	-0.196123	0.114427	-0.0366778	-0.124961	0.114427	-0.0366778	-0.124961		0.769248	-0.196123	-0.225485				0.837649	-0.0366778	-0.124961
	0.156237	-0.386074	-0.235389	0.113903	-0.0132643	-0.108804	0.113903	-0.0132643	-0.108804		0.782625	-0.235389	-0.386074				0.838352	-0.0132643	-0.108804
	0.156237	-0.579983	-0.155578	0.113353	-0.0201903	-0.0902537	0.113353	-0.0201903	-0.0902537		0.782625	-0.155578	-0.579983				0.83909	-0.0201903	-0.0902537
	0.156237	-0.293468	-0.258084	0.112972	-0.035842	-0.106838	0.112972	-0.035842	-0.106838		0.782625	-0.258084	-0.293468				0.839603	-0.035842	-0.106838
	0.156237	-0.234266	-0.204713	0.112776	-0.0342763	-0.117936	0.112776	-0.0342763	-0.117936		0.782625	-0.204713	-0.234266				0.839866	-0.0342763	-0.117936
	0.156237	-0.224106	-0.188791	0.11153	0.0085839	-0.0804852	0.11153	0.0085839	-0.0804852		0.782625	-0.188791	-0.224106				0.841541	0.0085839	-0.0804852
	0.147047	-0.127255	-0.10992	0.11131	-0.0114237	-0.0640563	0.11131	-0.0114237	-0.0640563		0.794536	-0.10992	-0.127255				0.841838	-0.0114237	-0.0640563
	0.140438	-0.183423	-0.132176	0.110857	-0.0227825	-0.104431	0.110857	-0.0227825	-0.104431		0.803165	-0.132176	-0.183423				0.842448	-0.0227825	-0.104431
	0.134604	-0.145107	-0.108658	0.110146	-0.0552025	-0.125446	0.110146	-0.0552025	-0.125446		0.810825	-0.108658	-0.145107				0.843405	-0.0552025	-0.125446
	0.131568	-0.160939	-0.113583	0.109394	-0.0409705	-0.120454	0.109394	-0.0409705	-0.120454		0.814829	-0.113583	-0.160939				0.844418	-0.0409705	-0.120454
	0.116813	-0.146228	-0.105603	0.109394	-0.017832	-0.115959	0.109394	-0.017832	-0.115959		0.83445	-0.105603	-0.146228				0.844418	-0.017832	-0.115959
	0.107749	-0.132812	-0.0851291	0.109394	-0.0149383	-0.0815314	0.109394	-0.0149383	-0.0815314		0.846638	-0.0851291	-0.132812				0.844418	-0.0149383	-0.0815314
	0.0999914	-0.324807	-0.147385	0.108598	-0.0066773	-0.0679226	0.108598	-0.0066773	-0.0679226		0.857155	-0.147385	-0.324807				0.845492	-0.0066773	-0.0679226
	--	--	--	0.108098	-0.0156546	-0.0769333	0.108098	-0.0156546	-0.0769333								0.846168	-0.0156546	-0.0769333
				0.107754	-0.0131859	-0.0786867	0.107754	-0.0131859	-0.0786867								0.846632	-0.0131859	-0.0786867
				0.107162	-0.0333133	-0.10925	0.107162	-0.0333133	-0.10925								0.847432	-0.0333133	-0.10925
				0.106856	-0.0417582	-0.147011	0.106856	-0.0417582	-0.147011								0.847845	-0.0417582	-0.147011
				0.10667	-0.0198913	-0.112629	0.10667	-0.0198913	-0.112629								0.848097	-0.0198913	-0.112629
				0.105091	-0.03658	-0.10254	0.105091	-0.03658	-0.10254								0.850233	-0.03658	-0.10254
				0.104882	-0.0374697	-0.12361	0.104882	-0.0374697	-0.12361								0.850516	-0.0374697	-0.12361
				0.104527	-0.0223122	-0.119425	0.104527	-0.0223122	-0.119425								0.850997	-0.0223122	-0.119425
				0.103792	-0.044011	-0.125414	0.103792	-0.044011	-0.125414								0.851993	-0.044011	-0.125414
				0.103792	0.0188545	-0.0917716	0.103792	0.0188545	-0.0917716								0.851993	0.0188545	-0.0917716
				0.103335	0.0137325	-0.0973233	0.103335	0.0137325	-0.0973233								0.852613	0.0137325	-0.0973233
				0.102624	-0.0902464	-0.188188	0.102624	-0.0902464	-0.188188								0.853577	-0.0902464	-0.188188
				0.102216	-0.0566234	-0.141417	0.102216	-0.0566234	-0.141417								0.854131	-0.0566234	-0.141417
				0.101369	-0.0543992	-0.139762	0.101369	-0.0543992	-0.139762								0.855281	-0.0543992	-0.139762
				0.101369	-0.0794958	-0.162034	0.101369	-0.0794958	-0.162034								0.855281	-0.0794958	-0.162034
				0.101369	-0.0738957	-0.185451	0.101369	-0.0738957	-0.185451								0.855281	-0.0738957	-0.185451
				0.10048	-0.0556727	-0.174449	0.10048	-0.0556727	-0.174449								0.85649	-0.0556727	-0.174449
				0.100018	-0.047851	-0.142997	0.100018	-0.047851	-0.142997								0.857119	-0.047851	-0.142997
				0.0991555	-0.0292224	-0.101046	0.0991555	-0.0292224	-0.101046								0.858292	-0.0292224	-0.101046
				0.0985577	-0.0801546	-0.132572	0.0985577	-0.0801546	-0.132572								0.859107	-0.0801546	-0.132572
				0.0985577	-0.0329942	-0.11205	0.0985577	-0.0329942	-0.11205								0.859107	-0.0329942	-0.11205
				0.0975174	-0.0492779	-0.134726	0.0975174	-0.0492779	-0.134726								0.860525	-0.0492779	-0.134726
				0.0969754	-0.0677686	-0.174923	0.0969754	-0.0677686	-0.174923								0.861264	-0.0677686	-0.174923
				0.096643	-0.0408108	-0.114414	0.096643	-0.0408108	-0.114414								0.861718	-0.0408108	-0.114414
				0.0964182	-0.045942	-0.129718	0.0964182	-0.045942	-0.129718								0.862024	-0.045942	-0.129718
				0.0942029	-0.0331438	-0.13807	0.0942029	-0.0331438	-0.13807								0.865052	-0.0331438	-0.13807
				0.0940223	-0.0547838	-0.164518	0.0940223	-0.0547838	-0.164518								0.865299	-0.0547838	-0.164518
				0.0937668	-0.0395296	-0.145342	0.0937668	-0.0395296	-0.145342								0.865649	-0.0395296	-0.145342
				0.0933777	-0.0510648	-0.13934	0.0933777	-0.0510648	-0.13934								0.866181	-0.0510648	-0.13934
				0.0927132	-0.0957175	-0.158548	0.0927132	-0.0957175	-0.158548								0.867091	-0.0957175	-0.158548
				0.0919282	0.000632397	-0.172944	0.0919282	0.000632397	-0.172944								0.868167	0.000632397	-0.172944
				0.0913207	-0.0955185	-0.191253	0.0913207	-0.0955185	-0.191253								0.869	-0.0955185	-0.191253
				0.0913207	-0.0615722	-0.181232	0.0913207	-0.0615722	-0.181232								0.869	-0.0615722	-0.181232
				0.0904418	-0.0459931	-0.146921	0.0904418	-0.0459931	-0.146921								0.870207	-0.0459931	-0.146921
				0.0902166	-0.0802179	-0.176357	0.0902166	-0.0802179	-0.176357								0.870516	-0.0802179	-0.176357
				0.0893943	-0.0449538	-0.182917	0.0893943	-0.0449538	-0.182917								0.871646	-0.0449538	-0.182917
				0.0890571	-0.0504252	-0.171468	0.0890571	-0.0504252	-0.171468								0.872109	-0.0504252	-0.171468
				0.0882512	-0.0605711	-0.190029	0.0882512	-0.0605711	-0.190029								0.873218	-0.0605711	-0.190029
				0.0878378	-0.026524	-0.164974	0.0878378	-0.026524	-0.164974								0.873786	-0.026524	-0.164974
				0.0865541	-0.0843483	-0.202575	0.0865541	-0.0843483	-0.202575								0.875555	-0.0843483	-0.202575
				0.0865541	-0.0719733	-0.203179	0.0865541	-0.0719733	-0.203179								0.875555	-0.0719733	-0.203179
				0.0865541	-0.12874	-0.20533	0.0865541	-0.12874	-0.20533								0.875555	-0.12874	-0.20533
				0.0865541	-0.116687	-0.202127	0.0865541	-0.116687	-0.202127								0.875555	-0.116687	-0.202127
				0.0852006	-0.0617499	-0.183691	0.0852006	-0.0617499	-0.183691								0.877421	-0.0617499	-0.183691
				0.0847329	-0.074279	-0.19771	0.0847329	-0.074279	-0.19771								0.878066	-0.074279	-0.19771
				0.0840959	-0.0716741	-0.144528	0.0840959	-0.0716741	-0.144528								0.878946	-0.0716741	-0.144528
				0.0837715	-0.0882358	-0.170746	0.0837715	-0.0882358	-0.170746								0.879394	-0.0882358	-0.170746
				0.0833484	-0.0709253	-0.190086	0.0833484	-0.0709253	-0.190086								0.879979	-0.0709253	-0.190086
				0.0822603	-0.058871	-0.175419	0.0822603	-0.058871	-0.175419								0.881484	-0.058871	-0.175419
				0.0819476	-0.0856856	-0.189659	0.0819476	-0.0856856	-0.189659								0.881917	-0.0856856	-0.189659
				0.0813827	-0.0385271	-0.13065	0.0813827	-0.0385271	-0.13065								0.882699	-0.0385271	-0.13065
				0.0806598	-0.135108	-0.235614	0.0806598	-0.135108	-0.235614								0.883701	-0.135108	-0.235614
				0.0806598	-0.077141	-0.203181	0.0806598	-0.077141	-0.203181								0.883701	-0.077141	-0.203181
				0.079702	-0.101991	-0.208475	0.079702	-0.101991	-0.208475								0.885029	-0.101991	-0.208475
				0.0789617	-0.05876	-0.187822	0.0789617	-0.05876	-0.187822								0.886056	-0.05876	-0.187822
				0.0783725	-0.127587	-0.261135	0.0783725	-0.127587	-0.261135								0.886874	-0.127587	-0.261135
				0.0783725	-0.0831477	-0.184092	0.0783725	-0.0831477	-0.184092								0.886874	-0.0831477	-0.184092
				0.0771569	-0.112195	-0.212633	0.0771569	-0.112195	-0.212633								0.888564	-0.112195	-0.212633
				0.0764028	-0.14782	-0.276757	0.0764028	-0.14782	-0.276757								0.889613	-0.14782	-0.276757
				0.0758893	-0.0733051	-0.177617	0.0758893	-0.0733051	-0.177617								0.890328	-0.0733051	-0.177617
				0.0755171	-0.118663	-0.229368	0.0755171	-0.118663	-0.229368								0.890846	-0.118663	-0.229368
				0.075235	-0.0558	-0.146812	0.075235	-0.0558	-0.146812								0.891239	-0.0558	-0.146812
				0.0750137	-0.0767222	-0.188439	0.0750137	-0.0767222	-0.188439								0.891547	-0.0767222	-0.188439
				0.0712421	-0.143925	-0.312912	0.0712421	-0.143925	-0.312912								0.896813	-0.143925	-0.312912
				0.0709909	-0.0943968	-0.258111	0.0709909	-0.0943968	-0.258111								0.897164	-0.0943968	-0.258111
				0.0706651	-0.11225	-0.279391	0.0706651	-0.11225	-0.279391								0.89762	-0.11225	-0.279391
				0.0702256	-0.106254	-0.234187	0.0702256	-0.106254	-0.234187								0.898235	-0.106254	-0.234187
				0.0696004	-0.139428	-0.279862	0.0696004	-0.139428	-0.279862								0.89911	-0.139428	-0.279862
				0.0686401	-0.141081	-0.254726	0.0686401	-0.141081	-0.254726								0.900456	-0.141081	-0.254726
				0.0676517	-0.109436	-0.215512	0.0676517	-0.109436	-0.215512								0.901843	-0.109436	-0.215512
				0.0669766	-0.162061	-0.294361	0.0669766	-0.162061	-0.294361								0.902791	-0.162061	-0.294361
				0.0669766	-0.156238	-0.253159	0.0669766	-0.156238	-0.253159								0.902791	-0.156238	-0.253159
				0.0661139	-0.0856054	-0.24454	0.0661139	-0.0856054	-0.24454								0.904003	-0.0856054	-0.24454
				0.0649726	-0.0804514	-0.217852	0.0649726	-0.0804514	-0.217852								0.905608	-0.0804514	-0.217852
				0.0644058	-0.0300982	-0.080648	0.0644058	-0.0300982	-0.080648								0.906405	-0.0300982	-0.080648
				0.063392	-0.19418	-0.380235	0.063392	-0.19418	-0.380235								0.907833	-0.19418	-0.380235
				0.063392	-0.0845386	-0.187996	0.063392	-0.0845386	-0.187996								0.907833	-0.0845386	-0.187996
				0.063392	-0.152459	-0.30255	0.063392	-0.152459	-0.30255								0.907833	-0.152459	-0.30255
				0.0621134	-0.0823826	-0.234701	0.0621134	-0.0823826	-0.234701								0.909636	-0.0823826	-0.234701
				0.0610578	-0.175544	-0.348679	0.0610578	-0.175544	-0.348679								0.911126	-0.175544	-0.348679
				0.0604508	-0.152144	-0.242441	0.0604508	-0.152144	-0.242441								0.911984	-0.152144	-0.242441
				0.0601716	-0.0971956	-0.253112	0.0601716	-0.0971956	-0.253112								0.912379	-0.0971956	-0.253112
				0.0585694	-0.137474	-0.30342	0.0585694	-0.137474	-0.30342								0.914645	-0.137474	-0.30342
				0.0582005	-0.14961	-0.27816	0.0582005	-0.14961	-0.27816								0.915168	-0.14961	-0.27816
				0.0572626	-0.197375	-0.335992	0.0572626	-0.197375	-0.335992								0.916497	-0.197375	-0.335992
				0.0565174	-0.142317	-0.343127	0.0565174	-0.142317	-0.343127								0.917554	-0.142317	-0.343127
				0.0554081	-0.196417	-0.361048	0.0554081	-0.196417	-0.361048								0.919128	-0.196417	-0.361048
				0.0549841	-0.186805	-0.36376	0.0549841	-0.186805	-0.36376								0.919731	-0.186805	-0.36376
				0.0537949	-0.140372	-0.289511	0.0537949	-0.140372	-0.289511								0.921421	-0.140372	-0.289511
				0.0530646	-0.121172	-0.336682	0.0530646	-0.121172	-0.336682								0.92246	-0.121172	-0.336682
				0.0525705	-0.0908198	-0.22782	0.0525705	-0.0908198	-0.22782								0.923164	-0.0908198	-0.22782
				0.0500094	-0.218382	-0.420013	0.0500094	-0.218382	-0.420013								0.926816	-0.218382	-0.420013
				0.0500094	-0.254148	-0.497932	0.0500094	-0.254148	-0.497932								0.926816	-0.254148	-0.497932
				0.0500094	-0.228153	-0.385345	0.0500094	-0.228153	-0.385345								0.926816	-0.228153	-0.385345
				0.0500094	-0.121742	-0.336732	0.0500094	-0.121742	-0.336732								0.926816	-0.121742	-0.336732
				0.0500094	-0.17367	-0.344285	0.0500094	-0.17367	-0.344285								0.926816	-0.17367	-0.344285
				0.0500094	-0.137777	-0.242942	0.0500094	-0.137777	-0.242942								0.926816	-0.137777	-0.242942
				0.0472868	-0.165478	-0.405992	0.0472868	-0.165478	-0.405992								0.930708	-0.165478	-0.405992
				0.0467216	-0.166248	-0.334201	0.0467216	-0.166248	-0.334201								0.931517	-0.166248	-0.334201
				0.0458602	-0.198328	-0.28783	0.0458602	-0.198328	-0.28783								0.932752	-0.198328	-0.28783
				0.0443871	-0.222623	-0.415621	0.0443871	-0.222623	-0.415621								0.934865	-0.222623	-0.415621
				0.0438394	-0.12975	-0.257513	0.0438394	-0.12975	-0.257513								0.935651	-0.12975	-0.257513
				0.0423467	-0.168708	-0.312597	0.0423467	-0.168708	-0.312597								0.937797	-0.168708	-0.312597
				0.0412922	-0.184347	-0.315537	0.0412922	-0.184347	-0.315537								0.939315	-0.184347	-0.315537
				0.0412922	-0.241763	-0.354137	0.0412922	-0.241763	-0.354137								0.939315	-0.241763	-0.354137
				0.0399012	-0.241731	-0.405235	0.0399012	-0.241731	-0.405235								0.941319	-0.241731	-0.405235
				0.0393333	-0.154521	-0.272539	0.0393333	-0.154521	-0.272539								0.942138	-0.154521	-0.272539
				0.0367203	-0.202959	-0.391566	0.0367203	-0.202959	-0.391566								0.945913	-0.202959	-0.391566
				0.0362388	-0.204943	-0.338479	0.0362388	-0.204943	-0.338479								0.946609	-0.204943	-0.338479
				0.0351629	-0.19553	-0.374429	0.0351629	-0.19553	-0.374429								0.948167	-0.19553	-0.374429
				0.0344328	-0.135692	-0.293909	0.0344328	-0.135692	-0.293909								0.949225	-0.135692	-0.293909
				0.0331922	-0.190158	-0.375369	0.0331922	-0.190158	-0.375369								0.951025	-0.190158	-0.375369
				0.0306181	-0.205618	-0.415329	0.0306181	-0.205618	-0.415329								0.954765	-0.205618	-0.415329
				0.0306181	-0.249013	-0.412057	0.0306181	-0.249013	-0.412057								0.954765	-0.249013	-0.412057
				0.0306181	-0.146023	-0.422565	0.0306181	-0.146023	-0.422565								0.954765	-0.146023	-0.422565
				0.0284145	-0.25615	-0.422502	0.0284145	-0.25615	-0.422502								0.957975	-0.25615	-0.422502
				0.0271136	-0.274434	-0.496089	0.0271136	-0.274434	-0.496089								0.959874	-0.274434	-0.496089
				0.024329	-0.197026	-0.435743	0.024329	-0.197026	-0.435743								0.963945	-0.197026	-0.435743
				0.0220631	-0.344777	-0.300882	0.0220631	-0.344777	-0.300882								0.967267	-0.344777	-0.300882
				0.0172447	-0.179426	-0.699931	0.0172447	-0.179426	-0.699931								0.974354	-0.179426	-0.699931
				0.0141537	-0.245085	-0.672641	0.0141537	-0.245085	-0.672641								0.978919	-0.245085	-0.672641
							--	--	--								--	--	--
