# Supplementary material for: A condensate dynamic instability orchestrates actomyosin cortex activation
Source: Nature. 2022 Aug 17;609(7927):597–604. doi: 10.1038/s41586-022-05084-3 (PMC9477739; doi:10.1038/s41586-022-05084-3)
Supplement: Supplementary file 13 — Source Data Fig. 3 [file 41586_2022_5084_MOESM13_ESM.xlsx]

## Sheet: Fig3C
Divide by 10000 for I.U. as in methods.
		MILD RNAI	THEORY				mild	RNAi	Data				Moderate	RNAi	Theory				Moderate	RNAi	Data				Severe	RNAi	Theory
A	W	Adot	Wdot	Mag		A	W	Adot	Wdot	Mag		A	W	Adot	Wdot	Mag		A	W	Adot	Wdot	Mag		A	W	Adot	Wdot	Mag
10803.1	7369.33	0.907492	0.42007	721.957		10803.1	7369.33	703.661	880.859	1127.41		5040.16	2799.82	-0.509714	-0.860344	124.868		5040.16	2799.82	-1562.13	-1559.43	2207.27		10803.1	7369.33	-0.996726	0.0808569	878.784
32409.4	7369.33	-0.958705	-0.284404	3369.17		10803.1	22108	1396.88	1309.96	1915.01		15120.5	2799.82	-0.973504	-0.22867	3268.55		5040.16	8399.46	-224.784	-799.54	830.537		32409.4	7369.33	-0.983933	-0.17854	9519.7
54015.7	7369.33	-0.986336	-0.164748	8260.43		10803.1	36846.7	521.921	1202.3	1310.7		25200.8	2799.82	-0.990611	-0.13671	6983.62		15120.5	2799.82	-2352.42	-1623.85	2858.45		54015.7	7369.33	-0.993038	-0.117792	19645.4
75621.9	7369.33	-0.993211	-0.11633	13401.9		10803.1	51585.3	-176.467	-1706.83	1715.93		35281.1	2799.82	-0.995245	-0.0973988	10855.3		15120.5	8399.46	-173.788	-231.718	289.647		75621.9	7369.33	-0.996211	-0.086964	30196.8
97228.2	7369.33	-0.995948	-0.0899343	18646.3		32409.4	7369.33	18.2807	-1139.08	1139.23		45361.4	2799.82	-0.997137	-0.0756206	14790.8		15120.5	13999.1	5024.37	3818.18	6310.53		97228.2	7369.33	-0.997632	-0.0687717	40929
118834	7369.33	-0.99731	-0.0733052	23942.8		32409.4	22108	3012.45	964.595	3163.11		55441.7	2799.82	-0.998089	-0.0617933	18758.4		15120.5	19598.7	4745.31	4668.05	6656.48		118834	7369.33	-0.998384	-0.0568305	51754.4
140441	7369.33	-0.998084	-0.0618665	29269.1		32409.4	36846.7	3308.57	2315.36	4038.26		65522	2799.82	-0.998635	-0.0522376	22744.4		25200.8	2799.82	-3714.22	-909.401	3823.93		140441	7369.33	-0.998828	-0.0484063	62633.9
162047	7369.33	-0.998567	-0.0535158	34614.2		32409.4	51585.3	3260.83	3689.9	4924.27		75602.3	2799.82	-0.998976	-0.0452399	26741.8		25200.8	8399.46	1992.74	2499.69	3196.79		162047	7369.33	-0.999111	-0.0421501	73547.7
183653	7369.33	-0.998888	-0.0471512	39971.7		32409.4	66324	2265.1	3300.84	4003.28		85682.7	2799.82	-0.999204	-0.0398948	30747		25200.8	13999.1	588.418	308.034	664.17		183653	7369.33	-0.999303	-0.0373224	84484.5
205260	7369.33	-0.999112	-0.0421395	45338.1		32409.4	81062.7	-406.851	-2509.21	2541.98		95763	2799.82	-0.999363	-0.0356788	34757.6		25200.8	19598.7	3330.99	2087.17	3930.88		205260	7369.33	-0.999439	-0.0334851	95437.6
226866	7369.33	-0.999274	-0.0380908	50710.9		32409.4	95801.3	586.115	829.273	1015.49		105843	2799.82	-0.999479	-0.0322685	38772		25200.8	25198.4	3998.06	3465.37	5290.87		226866	7369.33	-0.999539	-0.0303621	106403
248472	7369.33	-0.999396	-0.0347518	56088.4		32409.4	110540	807.49	2820.75	2934.05		115924	2799.82	-0.999566	-0.029453	42789.4		25200.8	30798	5592.89	6271.62	8403.19		248472	7369.33	-0.999614	-0.0277713	117376
270078	7369.33	-0.999489	-0.031951	61469.6		32409.4	125279	539.701	1503.95	1597.86		126004	2799.82	-0.999633	-0.0270894	46809.1		25200.8	36397.7	3176.63	3837.31	4981.56		270078	7369.33	-0.999673	-0.0255874	128357
291685	7369.33	-0.999563	-0.0295679	66853.8		54015.7	7369.33	-7621.08	-2406.38	7991.97		136084	2799.82	-0.999686	-0.0250768	50830.6		35281.1	8399.46	-6900.87	-2606.29	7376.64		291685	7369.33	-0.999719	-0.0237217	139343
313291	7369.33	-0.999621	-0.0275157	72240.2		54015.7	22108	-2203.51	-1472.99	2650.5		146165	2799.82	-0.999728	-0.0233426	54853.4		35281.1	13999.1	-4551.8	-2501.01	5193.64		313291	7369.33	-0.999756	-0.0221093	150334
334897	7369.33	-0.999669	-0.0257298	77628.6		54015.7	36846.7	4844.27	2367.48	5391.84		156245	2799.82	-0.999762	-0.0218327	58877.5		35281.1	19598.7	328.562	-449.339	556.649		334897	7369.33	-0.999786	-0.0207021	161328
356503	7369.33	-0.999708	-0.0241616	83018.4		54015.7	51585.3	6733.1	5579.8	8744.65		166325	2799.82	-0.99979	-0.0205062	62902.5		35281.1	25198.4	63.0943	-487.098	491.168		356503	7369.33	-0.999811	-0.0194632	172325
378110	7369.33	-0.999741	-0.0227736	88409.6		54015.7	66324	6588.47	6913.1	9549.81		176405	2799.82	-0.999813	-0.0193317	66928.2		35281.1	30798	5552.79	4041.36	6867.75		378110	7369.33	-0.999831	-0.0183641	183325
399716	7369.33	-0.999768	-0.0215363	93801.9		54015.7	81062.7	4503.11	4978.6	6713.01		186486	2799.82	-0.999833	-0.0182844	70954.7		35281.1	36397.7	6227.87	4968.39	7966.89		399716	7369.33	-0.999849	-0.0173824	194326
421322	7369.33	-0.999791	-0.0204266	99195.1		54015.7	95801.3	3216.79	5569.74	6431.93		196566	2799.82	-0.99985	-0.0173447	74981.7		35281.1	41997.3	9208.15	8642.35	12628.6		421322	7369.33	-0.999864	-0.0165004	205329
442929	7369.33	-0.999811	-0.0194257	104589		54015.7	110540	3578.21	5453.04	6522.21		206646	2799.82	-0.999864	-0.0164969	79009.2		35281.1	47596.9	7714.5	8902.16	11779.7		442929	7369.33	-0.999877	-0.0157035	216334
464535	7369.33	-0.999829	-0.0185182	109984		54015.7	125279	1361.56	3738.9	3979.09		216727	2799.82	-0.999876	-0.0157281	83037.1		45361.4	8399.46	-10677.6	-3242.81	11159.2		464535	7369.33	-0.999888	-0.01498	227340
486141	7369.33	-0.999843	-0.0176918	115379		54015.7	140017	-1550.6	-2260.4	2741.12		226807	2799.82	-0.999887	-0.0150278	87065.4		45361.4	13999.1	-13316	-5519.57	14414.6		486141	7369.33	-0.999897	-0.0143202	238348
507747	7369.33	-0.999857	-0.0169359	120775		54015.7	154756	-867.356	-2084.17	2257.45		236887	2799.82	-0.999896	-0.0143872	91094		45361.4	19598.7	-6117.34	-3643.82	7120.34		507747	7369.33	-0.999906	-0.013716	249356
529354	7369.33	-0.999868	-0.016242	126171		54015.7	169495	2219.83	3924.46	4508.78		246968	2799.82	-0.999905	-0.0137989	95122.9		45361.4	25198.4	-7258.03	-5824.38	9306.04		529354	7369.33	-0.999913	-0.0131608	260365
550960	7369.33	-0.999878	-0.0156027	131568		54015.7	184233	1204.55	3692.66	3884.16		257048	2799.82	-0.999912	-0.0132569	99152		45361.4	30798	4727.58	2741.64	5465.03		550960	7369.33	-0.99992	-0.0126488	271375
572566	7369.33	-0.999887	-0.0150119	136965		75621.9	7369.33	-4408.64	-761.139	4473.86		267128	2799.82	-0.999919	-0.0127558	103181		45361.4	36397.7	3843.76	2208.72	4433.17		572566	7369.33	-0.999926	-0.0121751	282385
594172	7369.33	-0.999895	-0.0144641	142362		75621.9	22108	-5879.29	-2581.7	6421.15		5040.16	8399.46	0.5023	0.864694	1946.48		45361.4	41997.3	9262.39	7509.72	11924.2		594172	7369.33	-0.999931	-0.0117355	293397
10803.1	22108	0.451372	0.892336	5551.63		75621.9	36846.7	392.509	-1374.33	1429.28		15120.5	8399.46	-0.509714	-0.860344	374.604		45361.4	47596.9	6255.79	5367.47	8242.85		10803.1	22108	0.231371	0.972866	5366.12
32409.4	22108	0.907492	0.42007	2165.87		75621.9	51585.3	4351.55	1723.1	4680.29		25200.8	8399.46	-0.910028	-0.414548	3118.11		45361.4	53196.6	8972.39	7905.23	11958.1		32409.4	22108	-0.996726	0.0808569	2636.35
54015.7	22108	-0.742866	-0.66944	1513.6		75621.9	66324	7467.8	5247.31	9127.01		35281.1	8399.46	-0.955669	-0.294445	6333.38		45361.4	58796.2	10282.2	9840.87	14232.6		54015.7	22108	-0.971842	-0.235633	10198.4
75621.9	22108	-0.92427	-0.381738	5598.83		75621.9	81062.7	8130.97	7180.6	10847.8		45361.4	8399.46	-0.973504	-0.22867	9805.64		55441.7	8399.46	-6297.23	-1351.8	6440.69		75621.9	22108	-0.977612	-0.210414	19061.5
97228.2	22108	-0.958705	-0.284404	10107.5		75621.9	95801.3	8445.2	10252	13282.5		55441.7	8399.46	-0.982388	-0.186853	13432.4		55441.7	13999.1	-17752.2	-5623.25	18621.5		97228.2	22108	-0.983933	-0.17854	28559.1
118834	22108	-0.973539	-0.228519	14858.7		75621.9	110540	7935.67	9488.81	12369.8		65522	8399.46	-0.987453	-0.157915	17158.1		55441.7	19598.7	-8681.13	-4213.76	9649.75		118834	22108	-0.988221	-0.153034	38450.9
140441	22108	-0.981515	-0.191386	19766.6		75621.9	125279	7562.05	9772.94	12357		75602.3	8399.46	-0.990611	-0.13671	20950.8		55441.7	25198.4	378.864	-416.151	562.779		140441	22108	-0.991078	-0.13328	48603.3
162047	22108	-0.986336	-0.164748	24781.3		75621.9	140017	5272.54	9337.4	10723.2		85682.7	8399.46	-0.992712	-0.12051	24790.8		55441.7	30798	-2567.5	-1967.37	3234.59		162047	22108	-0.993038	-0.117792	58936.1
183653	22108	-0.989482	-0.144659	29871.7		75621.9	154756	2996.27	2673.43	4015.58		95763	8399.46	-0.99418	-0.107732	28665.4		55441.7	36397.7	3484.72	782.987	3571.6		183653	22108	-0.994429	-0.105411	69398.8
205260	22108	-0.991651	-0.128953	35017.7		75621.9	169495	7301.84	17032.2	18531.4		105843	8399.46	-0.995245	-0.0973988	32566		55441.7	41997.3	3720.53	2022.65	4234.79		205260	22108	-0.995446	-0.095324	79957.8
226866	22108	-0.993211	-0.11633	40205.7		75621.9	184233	-5387.13	-9948.13	11313.1		115924	8399.46	-0.996043	-0.0888704	36486.7		55441.7	47596.9	8785.13	6244.47	10778.3		226866	22108	-0.996211	-0.086964	90590.3
248472	22108	-0.99437	-0.105962	45426.2		75621.9	198972	-3127.6	-4959.42	5863.26		126004	8399.46	-0.996656	-0.0817128	40423.2		55441.7	53196.6	6788.7	6341.3	9289.7		248472	22108	-0.9968	-0.0799313	101280
270078	22108	-0.995256	-0.0972918	50672.3		75621.9	213711	-36.0688	765.277	766.126		136084	8399.46	-0.997137	-0.0756206	44372.5		55441.7	58796.2	2835.78	1742.84	3328.53		270078	22108	-0.997263	-0.0739377	112015
291685	22108	-0.995948	-0.0899343	55939		97228.2	7369.33	-55012.6	-9223.85	55780.5		146165	8399.46	-0.997521	-0.0703725	48332		55441.7	64395.9	9355.64	8688.27	12767.7		291685	22108	-0.997632	-0.0687717	122787
313291	22108	-0.996498	-0.0836117	61222.4		97228.2	22108	-15592.8	-4297.38	16174.2		156245	8399.46	-0.997833	-0.0658048	52300		55441.7	69995.5	8756.76	7731.7	11681.6		313291	22108	-0.997932	-0.0642745	133589
334897	22108	-0.996944	-0.0781199	66519.6		97228.2	36846.7	-4800.87	-3494.49	5937.99		166325	8399.46	-0.998089	-0.0617933	56275.2		55441.7	75595.1	11665.4	13285.7	17680.3		334897	22108	-0.998179	-0.0603254	144416
356503	22108	-0.99731	-0.0733052	71828.3		97228.2	51585.3	1085.59	-1150.2	1581.61		176405	8399.46	-0.998302	-0.0582423	60256.3		65522	13999.1	-18367.7	-4315.55	18867.9		356503	22108	-0.998384	-0.0568305	155263
378110	22108	-0.997613	-0.0690496	77146.8		97228.2	66324	6473.03	3005.66	7136.82		186486	8399.46	-0.998482	-0.0550769	64242.5		65522	19598.7	-8123.26	-4314.06	9197.74		378110	22108	-0.998556	-0.0537162	166128
399716	22108	-0.997868	-0.065261	82473.5		97228.2	81062.7	8625.5	5737.67	10359.5		196566	8399.46	-0.998635	-0.0522376	68233.1		65522	25198.4	-7337.28	-3654.06	8196.82		399716	22108	-0.998703	-0.0509239	177008
421322	22108	-0.998084	-0.0618665	87807.3		97228.2	95801.3	10793	8094.89	13491.3		206646	8399.46	-0.998765	-0.0496765	72227.4		65522	30798	-3131.23	-2319.59	3896.81		421322	22108	-0.998828	-0.0484063	187902
442929	22108	-0.998269	-0.0588077	93147.2		97228.2	110540	10108.4	9289.71	13728.7		216727	8399.46	-0.998878	-0.0473546	76225		65522	36397.7	-833.023	-1019.11	1316.25		442929	22108	-0.998936	-0.0461251	198806
464535	22108	-0.998429	-0.0560371	98492.5		97228.2	125279	9332.02	8213.15	12431.5		226807	8399.46	-0.998976	-0.0452399	80225.5		65522	41997.3	1631.91	78.3418	1633.79		464535	22108	-0.999029	-0.0440484	209720
486141	22108	-0.998567	-0.0535158	103842		97228.2	140017	6298.64	9794.54	11645		236887	8399.46	-0.999062	-0.043306	84228.5		65522	47596.9	3083.25	993.503	3239.36		486141	22108	-0.999111	-0.0421501	220643
507747	22108	-0.998688	-0.0512116	109197		97228.2	154756	9633.22	12345	15658.8		246968	8399.46	-0.999137	-0.0415305	88233.8		65522	53196.6	6014.88	3685.34	7054.11		507747	22108	-0.999183	-0.0404083	231573
529354	22108	-0.998794	-0.0490976	114554		97228.2	169495	9391.85	15521.1	18141.4		257048	8399.46	-0.999204	-0.0398948	92241		65522	58796.2	6909.01	5311.52	8714.74		529354	22108	-0.999247	-0.0388043	242511
550960	22108	-0.998888	-0.0471512	119915		97228.2	184233	1053.67	-276.139	1089.25		267128	8399.46	-0.999263	-0.038383	96250.1		65522	64395.9	13304	11815.7	17793.5		550960	22108	-0.999303	-0.0373224	253454
572566	22108	-0.998971	-0.0453532	125279		97228.2	198972	2448.53	10820.5	11094.1		5040.16	13999.1	0.32004	0.947404	4172.01		65522	69995.5	13331.4	11639.4	17697.5		572566	22108	-0.999354	-0.0359494	264402
594172	22108	-0.999045	-0.0436874	130646		97228.2	213711	3513.11	4489.94	5701.01		15120.5	13999.1	0.771751	0.635924	1754.34		65522	75595.1	8238.81	7446.3	11105.2		594172	22108	-0.999399	-0.0346736	275355
10803.1	36846.7	0.284787	0.958591	11065.4		97228.2	228449	1489.23	-970.584	1777.59		25200.8	13999.1	-0.509714	-0.860344	624.34		65522	81194.8	18019.9	19337.6	26432.2		10803.1	36846.7	0.166458	0.986049	11538.3
32409.4	36846.7	0.697022	0.71705	6735.39		97228.2	243188	4341.52	10319	11195.1		35281.1	13999.1	-0.866095	-0.499879	3239.1		75602.3	13999.1	-19511.7	-4108.29	19939.5		32409.4	36846.7	0.128524	0.991706	4627.16
54015.7	36846.7	0.907492	0.42007	3609.79		118834	22108	-14092.5	-3399.49	14496.8		45361.4	13999.1	-0.923775	-0.382936	6221.74		75602.3	19598.7	-13363.6	-3928.18	13929		54015.7	36846.7	-0.996726	0.0808569	4393.92
75621.9	36846.7	0.585766	-0.81048	779.884		118834	36846.7	-10145.6	-4891.94	11263.4		55441.7	13999.1	-0.949942	-0.312427	9442.05		75602.3	25198.4	-18158	-7455.8	19629.1		75621.9	36846.7	-0.975577	-0.219658	11550.7
97228.2	36846.7	-0.826097	-0.563528	3794.2		118834	51585.3	-4133.91	-3338.08	5313.38		65522	13999.1	-0.964504	-0.264069	12831.1		75602.3	30798	-6236.32	-5144.95	8084.69		97228.2	36846.7	-0.972275	-0.233842	19837
118834	36846.7	-0.911255	-0.411842	7897.33		118834	66324	2430.66	-699.739	2529.38		75602.3	13999.1	-0.973504	-0.22867	16342.7		75602.3	36397.7	-5826.6	-3909.36	7016.58		118834	36846.7	-0.97614	-0.217143	28712.5
140441	36846.7	-0.942277	-0.334835	12275.5		118834	81062.7	7530.19	2866.77	8057.43		85682.7	13999.1	-0.979466	-0.20161	19945.7		75602.3	41997.3	-2378.54	-3026.6	3849.39		140441	36846.7	-0.980395	-0.197041	38002.1
162047	36846.7	-0.958705	-0.284404	16845.8		118834	95801.3	10216.6	5400.94	11556.3		95763	13999.1	-0.983621	-0.180252	23618.1		75602.3	47596.9	-61.9016	-989.201	991.136		162047	36846.7	-0.983933	-0.17854	47598.5
183653	36846.7	-0.968788	-0.247891	21559.5		118834	110540	10020	7718.49	12648.1		105843	13999.1	-0.986632	-0.162967	27344.7		75602.3	53196.6	5349.63	2172.26	5773.85		183653	36846.7	-0.986715	-0.162461	57428.4
205260	36846.7	-0.97551	-0.219956	26382.9		118834	125279	11582.2	9658.2	15080.8		115924	13999.1	-0.988883	-0.148694	31114.2		75602.3	58796.2	8002.45	6309.32	10190.5		205260	36846.7	-0.988886	-0.148673	67439.5
226866	36846.7	-0.980243	-0.197797	31292.1		118834	140017	11622	11635.1	16445.3		126004	13999.1	-0.990611	-0.13671	34918.1		75602.3	64395.9	9208.22	6781.35	11435.8		226866	36846.7	-0.990592	-0.136846	77593.9
248472	36846.7	-0.983713	-0.179749	36269.6		118834	154756	11112.9	11443.5	15951.5		136084	13999.1	-0.991966	-0.126508	38750.1		75602.3	69995.5	8468.9	6476.49	10661.5		248472	36846.7	-0.991948	-0.126647	87863.5
270078	36846.7	-0.986336	-0.164748	41302.1		118834	169495	15261.5	19688.5	24910.9		146165	13999.1	-0.993047	-0.117718	42605.5		75602.3	75595.1	8092.18	5813.31	9963.84		270078	36846.7	-0.993038	-0.117792	98226.9
291685	36846.7	-0.988369	-0.152073	46379.8		118834	184233	7150.74	8968.45	11470.2		156245	13999.1	-0.993924	-0.110067	46480.3		75602.3	81194.8	10075.3	8858.28	13415.7		291685	36846.7	-0.993926	-0.110049	108668
313291	36846.7	-0.989979	-0.141218	51494.9		118834	198972	8192	11151.7	13837.2		166325	13999.1	-0.994645	-0.103347	50371.5		75602.3	86794.4	17056.4	15740.8	23209.8		313291	36846.7	-0.994657	-0.103231	119173
334897	36846.7	-0.991274	-0.131814	56641.3		118834	213711	6688.45	11817	13578.6		176405	13999.1	-0.995245	-0.0973988	54276.7		75602.3	92394	8235.17	7144.07	10902.1		334897	36846.7	-0.995266	-0.097188	129733
356503	36846.7	-0.992334	-0.123588	61814.2		118834	228449	2153.65	5067.86	5506.49		186486	13999.1	-0.99575	-0.0920965	58193.9		85682.7	13999.1	-11325.2	-2567.76	11612.7		356503	36846.7	-0.995778	-0.0917982	140338
378110	36846.7	-0.993211	-0.11633	67009.6		118834	243188	5380.37	13105.6	14167.1		196566	13999.1	-0.996179	-0.0873405	62121.4		85682.7	19598.7	-24275	-6870.08	25228.4		378110	36846.7	-0.996211	-0.086964	150984
399716	36846.7	-0.993945	-0.109879	72224.4		118834	257927	5695.08	6876.09	8928.3		206646	13999.1	-0.996545	-0.0830508	66058.1		85682.7	25198.4	-11119.6	-4319.52	11929.1		399716	36846.7	-0.996582	-0.0826056	161664
421322	36846.7	-0.994566	-0.104106	77456		118834	272665	6903.48	15786.7	17230.1		216727	13999.1	-0.996862	-0.079162	70002.6		85682.7	30798	-4684.92	-2117.68	5141.31		421322	36846.7	-0.996902	-0.0786571	172373
442929	36846.7	-0.995096	-0.0989103	82702.2		140441	22108	-21925.7	-4785.04	22441.7		226807	13999.1	-0.997137	-0.0756206	73954.1		85682.7	36397.7	-10207.3	-6344.81	12018.5		442929	36846.7	-0.997179	-0.0750644	183108
464535	36846.7	-0.995552	-0.0942088	87961.3		140441	36846.7	-13407.2	-5108.51	14347.5		236887	13999.1	-0.997377	-0.072382	77911.8		85682.7	41997.3	-6311.16	-4391.43	7688.66		464535	36846.7	-0.99742	-0.0717819	193867
486141	36846.7	-0.995948	-0.0899343	93231.7		140441	51585.3	-8660.04	-5768.41	10405.3		246968	13999.1	-0.997588	-0.069409	81875		85682.7	47596.9	-2049.5	-3369.05	3943.47		486141	36846.7	-0.997632	-0.0687717	204645
507747	36846.7	-0.996292	-0.0860309	98512		140441	66324	2345.7	-967.656	2537.45		257048	13999.1	-0.997775	-0.0666704	85843		85682.7	53196.6	3150.05	816.652	3254.18		507747	36846.7	-0.99782	-0.0660016	215441
529354	36846.7	-0.996595	-0.0824524	103801		140441	81062.7	4060.4	-55.9943	4060.79		267128	13999.1	-0.997941	-0.0641394	89815.5		85682.7	58796.2	307.16	-949.58	998.023		529354	36846.7	-0.997985	-0.0634442	226254
550960	36846.7	-0.996862	-0.0791598	109099		140441	95801.3	8203.42	3670.79	8987.26		5040.16	19598.7	0.232354	0.972631	6524.39		85682.7	64395.9	9287.27	5404.48	10745.3		550960	36846.7	-0.998133	-0.0610762	237081
572566	36846.7	-0.997099	-0.0761201	114403		140441	110540	12538.1	7965.01	14854.1		15120.5	19598.7	0.611204	0.791473	3758.58		85682.7	69995.5	6678.89	4721.48	8179.23		572566	36846.7	-0.998265	-0.0588774	247920
594172	36846.7	-0.99731	-0.0733052	119714		140441	125279	13309	8365.79	15719.9		25200.8	19598.7	0.871054	0.491187	1598.07		85682.7	75595.1	6841.07	3808.12	7829.56		594172	36846.7	-0.998384	-0.0568305	258772
10803.1	51585.3	0.206058	0.97854	16886.7		140441	140017	11513.1	9433.48	14884.3		35281.1	19598.7	-0.509714	-0.860344	874.076		85682.7	81194.8	10426.1	8821.12	13657.1		10803.1	51585.3	0.125874	0.992046	17917.8
32409.4	51585.3	0.552493	0.833517	11542		140441	154756	12660.7	11676.9	17223.3		45361.4	19598.7	-0.833597	-0.552373	3421.9		85682.7	86794.4	13366	12783.5	18495.1		32409.4	51585.3	0.24336	0.969936	10205.2
54015.7	51585.3	0.770914	0.636939	8160.89		140441	169495	13279.4	14291.5	19508.7		55441.7	19598.7	-0.897556	-0.440901	6275.61		85682.7	92394	11556.5	9906.24	15221.3		54015.7	51585.3	-0.172322	0.985041	4535.78
75621.9	51585.3	0.907492	0.42007	5053.7		140441	184233	11148.8	13700.9	17663.8		65522	19598.7	-0.928672	-0.370903	9336.82		85682.7	97993.7	13153.4	11176.6	17260.6		75621.9	51585.3	-0.996726	0.0808569	6151.49
97228.2	51585.3	0.99734	-0.0728944	1908.81		140441	198972	7367.08	8701.52	11401.3		75602.3	19598.7	-0.947136	-0.320832	12558.5		85682.7	103593	8571.51	8924.58	12374.1		97228.2	51585.3	-0.981059	-0.193707	13072.3
118834	51585.3	-0.602448	-0.798158	2346.59		140441	213711	10684.6	15216.9	18593.4		85682.7	19598.7	-0.959172	-0.282824	15905.9		95763	19598.7	-19814.1	-5005.74	20436.6		118834	51585.3	-0.972219	-0.234074	21018.4
140441	51585.3	-0.8469	-0.531752	6101		140441	228449	7269.47	10274.3	12585.9		95763	19598.7	-0.967496	-0.252887	19352.9		95763	25198.4	-14924.9	-4582.91	15612.7		140441	51585.3	-0.972673	-0.232178	29503.8
162047	51585.3	-0.904392	-0.426703	10208.2		140441	243188	4873.33	-8740.5	10007.3		105843	19598.7	-0.973504	-0.22867	22879.8		95763	30798	-13598.5	-5341.85	14610.1		162047	51585.3	-0.975507	-0.219967	38382.5
183653	51585.3	-0.931675	-0.363293	14520.7		140441	257927	13515.6	23131.4	26790.5		115924	19598.7	-0.977986	-0.208669	26471.7		95763	36397.7	-6592.72	-4140.21	7784.95		183653	51585.3	-0.978639	-0.205587	47569.1
205260	51585.3	-0.947922	-0.318504	18989.9		140441	272665	-2136.01	-1394.41	2550.87		126004	19598.7	-0.98142	-0.19187	30116.9		95763	41997.3	-5414.46	-3145.48	6261.82		205260	51585.3	-0.981488	-0.191523	57002.8
226866	51585.3	-0.958705	-0.284404	23584.2		140441	287404	-1754.73	-515.426	1828.86		136084	19598.7	-0.98411	-0.177562	33806.5		95763	47596.9	-3557.5	-3492.51	4985.32		226866	51585.3	-0.983933	-0.17854	66637.9
248472	51585.3	-0.966337	-0.257281	28280.4		140441	302143	-16659.5	-33415.6	37338.2		146165	19598.7	-0.986255	-0.165231	37533.3		95763	53196.6	1151.49	-350.464	1203.65		248472	51585.3	-0.985989	-0.166809	76439.1
270078	51585.3	-0.971979	-0.235068	33060.7		162047	22108	-24358.8	-5288.66	24926.3		156245	19598.7	-0.987994	-0.154494	41291.6		95763	58796.2	2810.44	-269.009	2823.29		270078	51585.3	-0.987711	-0.15629	86378.8
291685	51585.3	-0.976286	-0.216485	37911.2		162047	36846.7	-24201.6	-7760.82	25415.5		166325	19598.7	-0.989423	-0.145062	45076.9		95763	64395.9	4247.02	126.659	4248.91		291685	51585.3	-0.989156	-0.146872	96434.9
313291	51585.3	-0.979657	-0.20068	42820.7		162047	51585.3	-15841.4	-7991.82	17743.2		176405	19598.7	-0.990611	-0.13671	48885.3		95763	69995.5	3656.09	1186.95	3843.93		313291	51585.3	-0.990372	-0.138428	106590
334897	51585.3	-0.982349	-0.187058	47780.5		162047	66324	-5012.66	-5167.17	7199.06		186486	19598.7	-0.99161	-0.129265	52713.8		95763	75595.1	4059.77	1416.84	4299.91		334897	51585.3	-0.991404	-0.130838	116830
356503	51585.3	-0.984535	-0.175189	52783.2		162047	81062.7	418.106	-3018.38	3047.2		196566	19598.7	-0.992458	-0.122586	56559.8		95763	81194.8	9557.55	6347.94	11473.6		356503	51585.3	-0.992283	-0.123991	127142
378110	51585.3	-0.986336	-0.164748	57823		162047	95801.3	7680.09	298.72	7685.89		206646	19598.7	-0.993184	-0.116561	60421.1		95763	86794.4	11331	7144.38	13395.3		378110	51585.3	-0.993038	-0.117792	137518
399716	51585.3	-0.987838	-0.155489	62894.9		162047	110540	10764.4	4142.32	11533.9		216727	19598.7	-0.993809	-0.111099	64295.9		95763	92394	9812.46	7887.62	12589.6		399716	51585.3	-0.99369	-0.11216	147948
421322	51585.3	-0.989104	-0.147222	67995		162047	125279	10108.3	3925.53	10843.8		226807	19598.7	-0.994353	-0.106124	68182.8		95763	97993.7	14890.7	13573.1	20148.5		421322	51585.3	-0.994256	-0.107024	158428
442929	51585.3	-0.990181	-0.139793	73119.7		162047	140017	13436.7	8585.17	15945.2		236887	19598.7	-0.994828	-0.101575	72080.3		95763	103593	15501.5	15723.5	22079.9		442929	51585.3	-0.994751	-0.102324	168950
464535	51585.3	-0.991105	-0.13308	78266.2		162047	154756	12041.9	5949.63	13431.5		246968	19598.7	-0.995245	-0.0973988	75987.3		95763	109193	10682.6	7677.21	13155.2		464535	51585.3	-0.995186	-0.0980088	179509
486141	51585.3	-0.991905	-0.126984	83432		162047	169495	10644.8	8703.41	13749.9		257048	19598.7	-0.995614	-0.0935517	79903		95763	114793	9929.2	9404.51	13676		486141	51585.3	-0.995569	-0.0940348	190103
507747	51585.3	-0.992601	-0.121423	88615		162047	184233	10062.5	8358.66	13081.3		267128	19598.7	-0.995942	-0.0899964	83826.3		105843	13999.1	-11177.3	-2047.06	11363.3		507747	51585.3	-0.995909	-0.0903641	200727
529354	51585.3	-0.993211	-0.11633	93813.4		162047	198972	21171.6	20972	29800.4		5040.16	25198.4	0.181812	0.983333	8938.22		105843	19598.7	-21667.5	-4591.33	22148.6		529354	51585.3	-0.996211	-0.086964	211377
550960	51585.3	-0.993748	-0.111648	99025.7		162047	213711	13106.3	10889.9	17040.1		15120.5	25198.4	0.5023	0.864694	5839.43		105843	25198.4	-19945.1	-6042.1	20840.2		550960	51585.3	-0.996482	-0.0838064	222053
572566	51585.3	-0.994224	-0.107328	104250		162047	228449	13364.9	15858.6	20739.3		25200.8	25198.4	0.733171	0.680045	3585.77		105843	30798	-18854.9	-7400.91	20255.4		572566	51585.3	-0.996725	-0.0808666	232750
594172	51585.3	-0.994647	-0.103331	109486		162047	243188	13274.1	15279.7	20240.4		35281.1	25198.4	0.934632	0.355616	1441.15		105843	36397.7	-17737	-7856.55	19399.1		594172	51585.3	-0.996944	-0.0781233	243467
10803.1	66324	0.161004	0.986954	22847.2		162047	257927	8209.05	11784.3	14361.7		45361.4	25198.4	-0.509714	-0.860344	1123.81		105843	41997.3	-7944.15	-4566.38	9163.04		10803.1	66324	0.100637	0.994923	24391.9
32409.4	66324	0.451372	0.892336	16654.9		162047	272665	9753.5	14557.3	17522.7		55441.7	25198.4	-0.807846	-0.589394	3628.84		105843	47596.9	508.866	-1766.41	1838.25		32409.4	66324	0.231371	0.972866	16098.4
54015.7	66324	0.66382	0.747892	12784.9		162047	287404	5257.37	10953.3	12149.7		65522	25198.4	-0.875737	-0.482789	6400.63		105843	53196.6	-4354.43	-3899.68	5845.39		54015.7	66324	0.183905	0.982944	9492.27
75621.9	66324	0.806019	0.59189	9607.26		162047	302143	3350.75	1910.13	3856.96		75602.3	25198.4	-0.910028	-0.414548	9354.33		105843	58796.2	1438.52	-1023.96	1765.74		75621.9	66324	-0.463837	0.885921	5054.16
97228.2	66324	0.907492	0.42007	6497.61		162047	331620	-3524.93	-8189.38	8915.77		85682.7	25198.4	-0.931182	-0.364554	12455.5		105843	64395.9	5884.55	929.89	5957.57		97228.2	66324	-0.996726	0.0808569	7909.06
118834	66324	0.992756	0.120148	3320.42		183653	22108	-23796.4	-4324.38	24186.2		95763	25198.4	-0.945472	-0.325702	15677.7		105843	69995.5	-338.219	-3171.54	3189.53		118834	66324	-0.985699	-0.168516	14669.3
140441	66324	0.106812	-0.994279	1493.66		183653	36846.7	-16946.9	-5520.44	17823.3		105843	25198.4	-0.955669	-0.294445	19000.2		105843	75595.1	6511.39	3747.81	7512.94		140441	66324	-0.974257	-0.225441	22380.3
162047	66324	-0.742866	-0.66944	4540.81		183653	51585.3	-18284.9	-7576.18	19792.4		115924	25198.4	-0.963227	-0.268688	22406		105843	81194.8	5221.73	2992.78	6018.58		162047	66324	-0.971842	-0.235633	30595.2
183653	66324	-0.856407	-0.516302	8414.72		183653	66324	-8055.71	-5038.5	9501.63		126004	25198.4	-0.968997	-0.247074	25881.9		105843	86794.4	11549.8	8782.58	14509.7		183653	66324	-0.972932	-0.231092	39179.3
205260	66324	-0.900146	-0.435588	12523.5		183653	81062.7	-2011.38	-4483.58	4914.08		136084	25198.4	-0.973504	-0.22867	29416.9		105843	92394	7665.04	5550.07	9463.41		205260	66324	-0.975159	-0.221506	48059.4
226866	66324	-0.92427	-0.381738	16796.5		183653	95801.3	2353.64	-2293.59	3286.36		146165	25198.4	-0.977094	-0.212807	33002.4		105843	97993.7	11837.3	9193.49	14988		226866	66324	-0.977612	-0.210414	57184.5
248472	66324	-0.939805	-0.341712	21201.2		183653	110540	8204.72	806.731	8244.29		156245	25198.4	-0.980001	-0.198992	36631.1		105843	103593	10423.7	9965.13	14420.8		248472	66324	-0.979953	-0.19923	66515.7
270078	66324	-0.950681	-0.310171	25715.5		183653	125279	9684.3	5110.6	10950.1		166325	25198.4	-0.982388	-0.186853	40297.2		105843	109193	14521.2	14105.4	20244.2		270078	66324	-0.982067	-0.188533	76021.7
291685	66324	-0.958705	-0.284404	30322.5		183653	140017	12572.8	6367.22	14093.2		176405	25198.4	-0.984372	-0.176103	43995.7		105843	114793	17855.8	16366.1	24221.4		291685	66324	-0.983933	-0.17854	85677.3
313291	66324	-0.964843	-0.262827	35008.6		183653	154756	10966.7	6324.34	12659.6		186486	25198.4	-0.986039	-0.166516	47722.6		105843	125992	7701.32	6116.05	9834.44		313291	66324	-0.985563	-0.169308	95462
334897	66324	-0.969667	-0.244429	39762.9		183653	169495	14617.5	10564.6	18035.6		196566	25198.4	-0.987453	-0.157915	51474.4		115924	13999.1	-9868.48	-1859.25	10042.1		334897	66324	-0.986983	-0.160822	105359
356503	66324	-0.973539	-0.228519	44576.1		183653	184233	16601.1	13483	21386.7		206646	25198.4	-0.988662	-0.150155	55248.3		115924	30798	-25476.3	-7710.94	26617.7		356503	66324	-0.988221	-0.153034	115353
378110	66324	-0.976701	-0.214604	49440.8		183653	198972	16695.7	14424.4	22063.8		216727	25198.4	-0.989705	-0.143119	59041.7		115924	36397.7	-8662.16	-4686.81	9848.81		378110	66324	-0.989301	-0.145888	125433
399716	66324	-0.97932	-0.202319	54350.5		183653	213711	15411.9	11968.7	19513.5		226807	25198.4	-0.990611	-0.13671	62852.5		115924	41997.3	-9196.45	-5415.24	10672.4		399716	66324	-0.990247	-0.139322	135588
421322	66324	-0.981515	-0.191386	59299.9		183653	228449	16169.7	18079.9	24255.7		236887	25198.4	-0.991402	-0.130849	66679		115924	47596.9	-7601.9	-4579.18	8874.56		421322	66324	-0.991078	-0.13328	145810
442929	66324	-0.983375	-0.181588	64284.4		183653	243188	18206.5	17839.4	25489.6		246968	25198.4	-0.992098	-0.125467	70519.4		115924	53196.6	-5637.6	-5049.43	7568.3		442929	66324	-0.991812	-0.127709	156091
464535	66324	-0.984965	-0.172755	69300.2		183653	257927	9266.9	16157.8	18626.6		257048	25198.4	-0.992712	-0.12051	74372.5		115924	58796.2	-2009.88	-3201.9	3780.45		464535	66324	-0.992461	-0.12256	166426
486141	66324	-0.986336	-0.164748	74343.9		183653	272665	9330.73	15159.5	17800.9		267128	25198.4	-0.993258	-0.115928	78237		115924	64395.9	-2732.12	-2397.63	3634.99		486141	66324	-0.993038	-0.117792	176808
507747	66324	-0.987526	-0.157455	79412.5		183653	287404	11469.1	13285.2	17550.9		5040.16	30798	0.149147	0.988815	11385.3		115924	69995.5	3652.58	-708.451	3720.65		507747	66324	-0.993553	-0.113366	187234
529354	66324	-0.988567	-0.150785	84503.6		183653	302143	7856.55	7349.57	10758.3		15120.5	30798	0.42372	0.905793	8002.51		115924	75595.1	2331.04	526.465	2389.76		529354	66324	-0.994014	-0.109249	197697
550960	66324	-0.989482	-0.144659	89615.1		183653	316881	671.399	-2275.79	2372.76		25200.8	30798	0.638045	0.769999	5587.8		115924	81194.8	11091.1	4403.2	11933.1		550960	66324	-0.994429	-0.105411	208196
572566	66324	-0.99029	-0.139013	94744.9		205260	22108	-36779.4	-5729.04	37223		35281.1	30798	0.802734	0.596338	3431.66		115924	86794.4	13700.7	7918.97	15824.7		572566	66324	-0.994802	-0.101826	218727
594172	66324	-0.991009	-0.133794	99891.4		205260	36846.7	-27954.6	-5417.57	28474.7		45361.4	30798	0.979159	0.203095	1295.86		115924	92394	13131.7	8663.22	15731.9		594172	66324	-0.99514	-0.0984707	229287
10803.1	81062.7	0.131984	0.991252	28881.1		205260	51585.3	-20955	-7718.85	22331.5		55441.7	30798	-0.509714	-0.860344	1373.55		115924	97993.7	15320.5	9743.11	18156.1		10803.1	81062.7	0.0836771	0.996493	30916.3
32409.4	81062.7	0.379035	0.925382	22008.4		205260	66324	-22419.6	-11157.5	25042.6		65522	30798	-0.786547	-0.61753	3847.97		115924	103593	14264.6	9570.4	17177.6		32409.4	81062.7	0.207674	0.978198	22162.3
54015.7	81062.7	0.577385	0.816472	17591.2		205260	81062.7	-5679.4	-5730.43	8068.05		75602.3	30798	-0.857144	-0.515077	6562.62		115924	109193	10027.1	8259.08	12990.6		54015.7	81062.7	0.23976	0.970832	15091.5
75621.9	81062.7	0.722219	0.691665	14173.2		205260	95801.3	-515.327	-4803.26	4830.82		85682.7	30798	-0.89365	-0.448765	9439.22		115924	114793	20699.9	18199.2	27562.6		75621.9	81062.7	0.0619289	0.998081	9091.33
97228.2	81062.7	0.826586	0.56281	11056		205260	110540	1312.56	-3742.33	3965.83		95763	30798	-0.91673	-0.399507	12450.4		115924	120392	16303.6	16829.3	23431.5		97228.2	81062.7	-0.659421	0.751774	6038.93
118834	81062.7	0.907492	0.42007	7941.53		205260	125279	10019.8	1574.47	10142.8		105843	30798	-0.932709	-0.360631	15575.7		115924	125992	13614.1	14891.9	20177		118834	81062.7	-0.996726	0.0808569	9666.63
140441	81062.7	0.979459	0.201643	4759.49		205260	140017	11609.8	3870.84	12238.1		115924	30798	-0.944372	-0.328881	18798.2		115924	137191	24824.9	23977.3	34513.6		140441	81062.7	-0.989255	-0.146203	16308.7
162047	81062.7	0.848523	-0.529159	1947.75		205260	154756	10097.2	3958.76	10845.5		126004	30798	-0.953196	-0.302353	22104		126004	19598.7	-13691.3	-2843.92	13983.5		162047	81062.7	-0.976964	-0.213403	23841.6
183653	81062.7	-0.533203	-0.845987	3217.66		205260	169495	10665.1	2900.85	11052.6		136084	30798	-0.960055	-0.279813	25481.5		126004	25198.4	-24712.2	-5681.85	25357		183653	81062.7	-0.972467	-0.233042	31853.9
205260	81062.7	-0.789207	-0.614128	6801.89		205260	184233	14781.6	9276.16	17451.1		146165	30798	-0.965499	-0.260405	28920.8		126004	30798	-32911.2	-10672.7	34598.5		205260	81062.7	-0.971932	-0.23526	40215.2
226866	81062.7	-0.861862	-0.507144	10731.3		205260	198972	10480.5	7601.68	12947		156245	30798	-0.969898	-0.243512	32413.9		126004	36397.7	-14912.9	-6494.87	16265.9		226866	81062.7	-0.973108	-0.230351	48858.6
248472	81062.7	-0.897259	-0.441505	14841		205260	213711	15745.8	12278.5	19967.2		166325	30798	-0.973504	-0.22867	35954		126004	41997.3	-12604.6	-7062.23	14448.2		248472	81062.7	-0.974939	-0.222472	57739.4
270078	81062.7	-0.918802	-0.39472	19087.4		205260	228449	9974.74	6160.94	11724		176405	30798	-0.976498	-0.215526	39535.3		126004	47596.9	-21315.1	-10686.9	23844.2		270078	81062.7	-0.976946	-0.213486	66823.7
291685	81062.7	-0.933483	-0.358623	23447.5		205260	243188	18906.7	16220.5	24911.2		186486	30798	-0.979012	-0.203804	43152.9		126004	53196.6	-8879.15	-6457.98	10979.3		291685	81062.7	-0.978913	-0.204276	76084.4
313291	81062.7	-0.944177	-0.329438	27904.6		205260	257927	10364.2	9228.35	13877.3		196566	30798	-0.981143	-0.193285	46802.8		126004	58796.2	-8325.39	-6042.82	10287.3		313291	81062.7	-0.98075	-0.195268	85498.8
334897	81062.7	-0.952316	-0.305114	32445.9		205260	272665	9137.19	12178.3	15224.9		206646	30798	-0.982965	-0.183794	50481.2		126004	64395.9	-5392.46	-5517.9	7715.3		334897	81062.7	-0.982425	-0.18666	95048.3
356503	81062.7	-0.958705	-0.284404	37060.8		205260	287404	15077.5	13798.7	20438.6		216727	30798	-0.984535	-0.175186	54185.2		126004	69995.5	472.593	-1660.26	1726.22		356503	81062.7	-0.983933	-0.17854	104717
378110	81062.7	-0.963838	-0.266489	41740.4		205260	302143	13111.4	19417.9	23430		226807	30798	-0.985898	-0.167345	57912.2		126004	75595.1	4435.18	601.184	4475.74		378110	81062.7	-0.985283	-0.17093	114491
399716	81062.7	-0.968039	-0.2508	46477.2		205260	316881	-1773.53	-1694.97	2453.23		236887	30798	-0.987089	-0.160172	61659.8		126004	81194.8	13106.1	8525.68	15635.1		399716	81062.7	-0.98649	-0.163824	124359
421322	81062.7	-0.971529	-0.236922	51264.8		205260	331620	15400.4	27832.9	31809.5		246968	30798	-0.988135	-0.153586	65426		126004	86794.4	6078.06	2319.29	6505.53		421322	81062.7	-0.987567	-0.157199	134310
442929	81062.7	-0.974464	-0.224543	56097.6		226866	36846.7	-25113.6	-6629.7	25974		257048	30798	-0.989059	-0.147518	69209		126004	92394	7902.15	4895.02	9295.44		442929	81062.7	-0.98853	-0.151024	144337
464535	81062.7	-0.97696	-0.213425	60971		226866	51585.3	-33569.3	-10543.7	35186.2		267128	30798	-0.98988	-0.14191	73007.4		126004	97993.7	11392.4	8120.4	13990.2		464535	81062.7	-0.989392	-0.145268	154431
486141	81062.7	-0.979101	-0.203376	65880.8		226866	66324	-19520.9	-8877.66	21444.8		5040.16	36397.7	0.12636	0.991984	13852.2		126004	103593	12759.7	5583.62	13927.9		486141	81062.7	-0.990166	-0.139897	164587
507747	81062.7	-0.980953	-0.194247	70823.4		226866	81062.7	-9954.85	-6670.87	11983.3		15120.5	36397.7	0.365091	0.930972	10233.1		126004	109193	12821.9	7654.49	14932.9		507747	81062.7	-0.990862	-0.134879	174797
529354	81062.7	-0.982566	-0.185913	75795.7		226866	95801.3	-9364.89	-10738.2	14248.2		25200.8	36397.7	0.563081	0.826402	7634.12		126004	114793	12184	9777.77	15622.3		529354	81062.7	-0.99149	-0.130186	185058
550960	81062.7	-0.983981	-0.178272	80794.9		226866	110540	6124.07	-905.234	6190.61		35281.1	36397.7	0.717927	0.696118	5417.83		126004	120392	16173.7	10577.9	19325.6		550960	81062.7	-0.992057	-0.12579	195365
572566	81062.7	-0.985229	-0.171241	85818.6		226866	125279	5020.01	-2119.13	5448.96		45361.4	36397.7	0.851138	0.524942	3275.25		126004	125992	10650.6	3953.2	11360.6		572566	81062.7	-0.992571	-0.121666	205713
594172	81062.7	-0.986336	-0.164748	90864.7		226866	140017	9007.74	668.201	9032.49		55441.7	36397.7	0.999766	0.0216208	1174.57		126004	131592	10668.1	10858	15221.8		594172	81062.7	-0.993038	-0.117792	216099
10803.1	95801.3	0.111775	0.993733	34958.2		226866	154756	12337.8	2599.03	12608.6		65522	36397.7	-0.509714	-0.860344	1623.28		136084	25198.4	-25691.5	-5647.1	26304.8		10803.1	95801.3	0.0715541	0.997437	37470.4
32409.4	95801.3	0.325573	0.945517	27537.9		226866	169495	14880.1	5671.76	15924.4		75602.3	36397.7	-0.768441	-0.639921	4074.31		136084	36397.7	-12572.8	-4439.33	13333.5		32409.4	95801.3	0.185436	0.982656	28345.3
54015.7	95801.3	0.507757	0.8615	22589.3		226866	184233	16302.5	8352.73	18317.7		85682.7	36397.7	-0.840963	-0.541093	6746.37		136084	41997.3	-19347	-7979.41	20927.9		54015.7	95801.3	0.242234	0.970218	20895.3
75621.9	95801.3	0.6503	0.759678	18843.3		226866	198972	18844.9	10657.6	21649.8		95763	36397.7	-0.879122	-0.476596	9564.95		136084	47596.9	-12533.9	-9800.55	15910.6		75621.9	95801.3	0.199221	0.979955	14382.2
97228.2	95801.3	0.757857	0.652421	15601.8		226866	213711	14967.7	8955.63	17442.3		105843	36397.7	-0.903644	-0.428285	12506.8		136084	53196.6	-18488.4	-10830.8	21427.2		97228.2	95801.3	-0.0916151	0.995794	8998.64
118834	95801.3	0.840137	0.542374	12504.5		226866	228449	21955.4	14912.6	26541		115924	36397.7	-0.920915	-0.389765	15555.3		136084	58796.2	-9119.9	-6269.57	11067.1		118834	95801.3	-0.773989	0.633199	7310.03
140441	95801.3	0.907492	0.42007	9385.44		226866	243188	12532.5	6983.94	14347.1		126004	36397.7	-0.933735	-0.357965	18696.7		136084	64395.9	-3302.74	-4627.01	5684.83		140441	95801.3	-0.996726	0.0808569	11424.2
162047	95801.3	0.968969	0.247183	6203.95		226866	257927	17936.1	17486.2	25049.3		136084	36397.7	-0.943589	-0.331118	21919.4		136084	69995.5	-5556.91	-4089.34	6899.42		162047	95801.3	-0.991915	-0.126904	17975.2
183653	95801.3	0.985356	-0.17051	3143.58		226866	272665	10437.2	8575.06	13508		146165	36397.7	-0.951359	-0.308083	25213.4		136084	75595.1	5994.45	1662.49	6220.72		183653	95801.3	-0.979735	-0.200299	25365.6
205260	95801.3	-0.0615421	-0.998104	2337.51		226866	287404	14183.3	18490.6	23303.8		156245	36397.7	-0.957609	-0.288071	28570		136084	81194.8	5224.61	3185.74	6119.27		205260	95801.3	-0.973846	-0.22721	33217.5
226866	95801.3	-0.682765	-0.730638	5348.97		226866	302143	17008.3	20567.5	26689		166325	36397.7	-0.962718	-0.270508	31982		136084	86794.4	4513.13	160.302	4515.98		226866	95801.3	-0.971952	-0.23518	41402.5
248472	95801.3	-0.812266	-0.583287	9086.42		226866	316881	6039.69	4689.68	7646.64		176405	36397.7	-0.966951	-0.254964	35443		136084	92394	3614.32	2027.35	4144.09		248472	95801.3	-0.972104	-0.234552	49856.9
270078	95801.3	-0.865402	-0.501079	13049.5		226866	331620	6727.28	4284.14	7975.59		186486	36397.7	-0.970499	-0.241105	38947.6		136084	97993.7	10341.7	7991.29	13069.5		270078	95801.3	-0.973234	-0.229817	58539.9
291685	95801.3	-0.895167	-0.44573	17159.5		226866	346359	3376.07	3419.25	4805.11		196566	36397.7	-0.973504	-0.22867	42491.1		136084	103593	7687.2	3584.23	8481.73		291685	95801.3	-0.974788	-0.223133	67421.1
313291	95801.3	-0.914594	-0.404373	21387		226866	361097	6180.21	640.872	6213.35		206646	36397.7	-0.976072	-0.217449	46069.5		136084	109193	3625.55	-1050.27	3774.61		313291	95801.3	-0.976481	-0.215602	76476.4
334897	95801.3	-0.928419	-0.371535	25714.3		248472	36846.7	-13014.5	-2799.33	13312.2		216727	36397.7	-0.978283	-0.207273	49679.2		136084	114793	4678.62	1560.04	4931.86		334897	95801.3	-0.978169	-0.207812	85685.6
356503	95801.3	-0.938807	-0.344444	30128.5		248472	51585.3	-30490.9	-8546.9	31666.1		226807	36397.7	-0.980201	-0.198003	53317.1		136084	120392	8416.59	4712.35	9645.99		356503	95801.3	-0.97978	-0.200078	95031.9
378110	95801.3	-0.946908	-0.321505	34619.6		248472	66324	-14299.4	-8147.79	16457.8		236887	36397.7	-0.981877	-0.189521	56980.6		136084	125992	3854.54	-222.761	3860.97		378110	95801.3	-0.981283	-0.192571	104501
399716	95801.3	-0.953398	-0.301717	39178.9		248472	81062.7	-15304.7	-9331.55	17925.2		246968	36397.7	-0.983348	-0.181733	60667.2		136084	131592	5137.82	217.459	5142.42		399716	95801.3	-0.982667	-0.185378	114079
421322	95801.3	-0.958705	-0.284404	43799.2		248472	95801.3	-8342.34	-8696.33	12050.8		257048	36397.7	-0.984647	-0.174557	64375		136084	137191	15902.6	15398.6	22136.2		421322	95801.3	-0.983933	-0.17854	123756
442929	95801.3	-0.963116	-0.269088	48474.1		248472	110540	-3793.6	-8637.78	9434.12		267128	36397.7	-0.9858	-0.167923	68102		136084	142791	9646.78	6067.91	11396.5		442929	95801.3	-0.985085	-0.172067	133523
464535	95801.3	-0.966831	-0.255418	53198.4		248472	125279	1809.35	-4167.03	4542.89		5040.16	41997.3	0.109581	0.993978	16331.8		146165	25198.4	-16066.4	-3206.63	16383.2		464535	95801.3	-0.986133	-0.165958	143370
486141	95801.3	-0.969995	-0.243124	57967.2		248472	140017	12862.7	589.27	12876.1		15120.5	41997.3	0.32004	0.947404	12516		146165	36397.7	-18069.7	-5776.14	18970.5		486141	95801.3	-0.987085	-0.160199	153290
507747	95801.3	-0.972716	-0.231998	62776.4		248472	154756	5269.41	-1816.59	5573.75		25200.8	41997.3	0.5023	0.864694	9732.38		146165	41997.3	-12839.5	-6277.08	14291.8		507747	95801.3	-0.98795	-0.154772	163278
529354	95801.3	-0.975075	-0.221873	67622.2		248472	169495	8512.6	-2263.12	8808.3		35281.1	41997.3	0.650195	0.759767	7419.27		146165	47596.9	-21275.1	-9876.17	23455.6		529354	95801.3	-0.988738	-0.14966	173326
550960	95801.3	-0.977136	-0.212616	72501.5		248472	184233	13210	3271.95	13609.1		45361.4	41997.3	0.771751	0.635924	5263.03		146165	53196.6	-11777.7	-6225.6	13321.8		550960	95801.3	-0.989455	-0.144842	183430
572566	95801.3	-0.978947	-0.204115	77411.3		248472	198972	23145.5	6968.62	24171.8		55441.7	41997.3	0.889042	0.457825	3116.87		146165	58796.2	-18957.4	-12101.6	22490.7		572566	95801.3	-0.990109	-0.140297	193586
594172	95801.3	-0.980548	-0.196279	82349.1		248472	213711	18900.1	11152.6	21945.2		65522	41997.3	0.982009	-0.188832	1089.97		146165	64395.9	-20622.6	-12676.8	24207.2		594172	95801.3	-0.990708	-0.136007	203788
10803.1	110540	0.09691	0.995293	41062.8		248472	228449	13137.5	6417.9	14621.4		75602.3	41997.3	-0.509714	-0.860344	1873.02		146165	69995.5	-6347.01	-4906.4	8022.3		10803.1	110540	0.0624753	0.998047	44043.4
32409.4	110540	0.284787	0.958591	33196.3		248472	243188	12271.6	8293.66	14811.4		85682.7	41997.3	-0.752754	-0.658302	4305.33		146165	75595.1	2147.6	-2851.94	3570.12		32409.4	110540	0.166458	0.986049	34614.9
54015.7	110540	0.451372	0.892336	27758.1		248472	257927	19027.4	12356.2	22687.4		95763	41997.3	-0.826642	-0.562727	6944.08		146165	81194.8	1145.45	-1912.16	2228.99		54015.7	110540	0.231371	0.972866	26830.6
75621.9	110540	0.588616	0.808413	23649.5		248472	272665	16428.4	9368.16	18911.8		105843	41997.3	-0.866095	-0.499879	9717.31		146165	86794.4	4940.48	1754.22	5242.68		75621.9	110540	0.236834	0.97155	19986.6
97228.2	110540	0.697022	0.71705	20206.2		248472	287404	16255.2	15191.5	22248.9		115924	41997.3	-0.891741	-0.452546	12604.1		146165	92394	1628.9	-1822.35	2444.23		97228.2	110540	0.128524	0.991706	13881.5
118834	110540	0.781837	0.623482	17043.7		248472	302143	9592.68	11830.3	15230.8		126004	41997.3	-0.910028	-0.414548	15590.5		146165	97993.7	2454.28	-1224.92	2742.97		118834	110540	-0.251868	0.967761	9222.86
140441	110540	0.849759	0.527172	13952.2		248472	316881	8610.95	10732.2	13759.7		136084	41997.3	-0.923775	-0.382936	18665.2		146165	103593	9790.05	4667.59	10845.8		140441	110540	-0.840954	0.541106	8746.28
162047	110540	0.907492	0.42007	10829.4		248472	331620	8981.93	11660.2	14718.6		146165	41997.3	-0.934472	-0.356037	21818.3		146165	109193	5744.9	1360.14	5903.71		162047	110540	-0.996726	0.0808569	13181.8
183653	110540	0.961002	0.276542	7649.67		248472	346359	15340	13902.2	20702.4		156245	41997.3	-0.943005	-0.332779	25041.1		146165	114793	7571.91	235.192	7575.56		183653	110540	-0.9939	-0.110281	19660
205260	110540	0.999994	-0.00337757	4511.01		248472	361097	1514.07	-343.163	1552.47		166325	41997.3	-0.949942	-0.312427	28326.2		146165	120392	16542.5	10022.6	19341.9		205260	110540	-0.982323	-0.187194	26932.4
226866	110540	0.585766	-0.81048	2339.65		270078	36846.7	-30883.7	-4834.11	31259.7		176405	41997.3	-0.955669	-0.294445	31666.9		146165	125992	10943.9	8322.27	13748.8		226866	110540	-0.975577	-0.219658	34652.1
248472	110540	-0.492619	-0.870245	4101.16		270078	51585.3	-31993	-8046.64	32989.4		186486	41997.3	-0.960457	-0.278429	35057.6		146165	131592	20698.8	19658.9	28546.7		248472	110540	-0.972608	-0.23245	42692.7
270078	110540	-0.742866	-0.66944	7568.02		270078	66324	-33772	-11099.8	35549.3		196566	41997.3	-0.964504	-0.264069	38493.3		146165	137191	10808.8	8204.22	13569.8		270078	110540	-0.971842	-0.235633	50991.9
291685	110540	-0.826097	-0.563528	11382.6		270078	81062.7	-18314.5	-10788.7	21256		206646	41997.3	-0.967957	-0.251115	41969.4		146165	142791	11920.5	7771.55	14230.1		291685	110540	-0.972275	-0.233842	59511.1
313291	110540	-0.867885	-0.496764	15368.5		270078	95801.3	-13190.5	-9691.52	16368.1		216727	41997.3	-0.970929	-0.23937	45482.2		146165	148390	15963.4	11510.6	19680.5		313291	110540	-0.973328	-0.229416	68222.4
334897	110540	-0.893583	-0.448899	19478.8		270078	110540	-4870.35	-7348.68	8816.09		226807	41997.3	-0.973504	-0.22867	49028.2		156245	53196.6	-17334.4	-7928.62	19061.6		334897	110540	-0.974678	-0.223614	77103.9
356503	110540	-0.911255	-0.411842	23692		270078	125279	-4193.29	-6647.83	7859.85		236887	41997.3	-0.975751	-0.218882	52604.4		156245	58796.2	-16064.1	-8786.76	18310.2		356503	110540	-0.97614	-0.217143	86137.4
378110	110540	-0.92427	-0.381738	27994.2		270078	140017	10946.1	-990.05	10990.8		246968	41997.3	-0.977724	-0.209893	56208.1		156245	64395.9	-12305.6	-8891	15181.5		378110	110540	-0.977612	-0.210414	95307.6
399716	110540	-0.934299	-0.356491	32375.1		270078	154756	8651.2	-680.045	8677.89		257048	41997.3	-0.979466	-0.20161	59837		156245	69995.5	-7847.31	-6488.64	10182.5		399716	110540	-0.97904	-0.203666	104601
421322	110540	-0.942277	-0.334835	36826.5		270078	169495	13899.9	8423.11	16252.8		267128	41997.3	-0.981011	-0.193953	63488.9		156245	75595.1	-9600.65	-7331.29	12079.7		421322	110540	-0.980395	-0.197041	114006
442929	110540	-0.948775	-0.315952	41341.2		270078	184233	7281.79	-1769.35	7493.67		5040.16	47596.9	0.0967187	0.995312	18820.1		156245	81194.8	-1152.04	-5758.15	5872.27		442929	110540	-0.981664	-0.19062	123513
464535	110540	-0.954166	-0.299277	45913.3		270078	198972	17190	6184.73	18268.8		15120.5	47596.9	0.284518	0.958671	14839.3		156245	86794.4	-5533.11	-6772	8745.02		464535	110540	-0.982843	-0.184446	133112
486141	110540	-0.958705	-0.284404	50537.5		270078	213711	28543.3	15233.9	32354.1		25200.8	47596.9	0.452292	0.89187	11880.4		156245	92394	3965.16	548.061	4002.86		486141	110540	-0.983933	-0.17854	142796
507747	110540	-0.962571	-0.271029	55209.1		270078	228449	5005.75	3425.05	6065.35		35281.1	47596.9	0.593218	0.805042	9451.22		156245	97993.7	3871.05	-1501.56	4152.07		507747	110540	-0.984938	-0.172909	152556
529354	110540	-0.965899	-0.258919	59923.9		270078	243188	22777.9	16092.7	27889.2		45361.4	47596.9	0.70974	0.704464	7250.24		156245	103593	-454.885	-1993.23	2044.48		529354	110540	-0.985863	-0.167552	162388
550960	110540	-0.968788	-0.247891	64678.4		270078	257927	17270	9881.48	19897.2		55441.7	47596.9	0.811851	0.583864	5108.73		156245	109193	5956.76	2998.65	6668.95		550960	110540	-0.986715	-0.162461	172285
572566	110540	-0.971315	-0.237797	69469.3		270078	272665	14719.7	9890.75	17734		65522	47596.9	0.920643	0.390406	2959.55		156245	114793	10448.7	1820.01	10606		572566	110540	-0.987499	-0.157626	182242
594172	110540	-0.973539	-0.228519	74293.5		270078	287404	15645	14530	21351.6		75602.3	47596.9	0.911679	-0.410903	1053.62		156245	120392	5925.58	2450.62	6412.34		594172	110540	-0.988221	-0.153034	192255
10803.1	125279	0.0855226	0.996336	47186		270078	302143	15214.2	10739.4	18622.7		85682.7	47596.9	-0.509714	-0.860344	2122.76		156245	125992	15086.8	7912.53	17035.9		10803.1	125279	0.055429	0.998463	50629.3
32409.4	125279	0.252797	0.967519	38950.4		270078	316881	19621.1	17234.1	26115.2		95763	47596.9	-0.738977	-0.673731	4539.64		156245	131592	8890.61	5154.15	10276.6		32409.4	125279	0.150548	0.988603	40949
54015.7	125279	0.40525	0.914206	33071		270078	331620	18363.6	19404.2	26716		105843	47596.9	-0.813801	-0.581144	7151.34		156245	137191	5561.68	897.114	5633.57		54015.7	125279	0.217248	0.976117	32866.9
75621.9	125279	0.535779	0.844358	28594.7		270078	346359	15875.5	9019.69	18258.8		115924	47596.9	-0.854297	-0.519785	9888.02		156245	142791	13149.7	11553.4	17504.2		75621.9	125279	0.243927	0.969794	25745
97228.2	125279	0.642966	0.765895	24904.8		270078	361097	20369.4	18127.1	27267.3		126004	47596.9	-0.88085	-0.473396	12730.1		156245	148390	14556.2	10536.2	17969.3		97228.2	125279	0.206198	0.97851	19278.6
118834	125279	0.729314	0.684179	21614.5		270078	375836	733.254	-4810.03	4865.6		136084	47596.9	-0.899957	-0.435979	15665.4		156245	153990	12641.6	9724.17	15948.9		118834	125279	0.0378272	0.999284	13581
140441	125279	0.799086	0.601216	18490.4		270078	390575	12974	18404.9	22518.1		146165	47596.9	-0.914459	-0.404678	18684.3		156245	159590	7920.86	3807.36	8788.41		140441	125279	-0.398964	0.916966	9746.48
162047	125279	0.856952	0.515396	15399.3		291685	51585.3	-39541.1	-9187.87	40594.6		156245	47596.9	-0.925853	-0.377883	21778.4		166325	47596.9	-24237.2	-10733.8	26507.7		162047	125279	-0.881914	0.471411	10280.1
183653	125279	0.907492	0.42007	12273.3		291685	66324	-33665.6	-11206.3	35481.8		166325	47596.9	-0.935027	-0.354576	24940.1		166325	53196.6	-17567.7	-7676.85	19171.8		183653	125279	-0.996726	0.0808569	14939.3
205260	125279	0.954827	0.297161	9095.58		291685	81062.7	-24345.6	-9771.1	26233.2		176405	47596.9	-0.942552	-0.334061	28163		166325	58796.2	-14401	-7589.86	16278.6		205260	125279	-0.995389	-0.0959178	21358.1
226866	125279	0.996091	0.0883343	5926.03		291685	95801.3	4287.02	-1879.22	4680.81		186486	47596.9	-0.948815	-0.315833	31441.2		166325	64395.9	-24417.5	-13444.4	27874.1		226866	125279	-0.984644	-0.174573	28530.4
248472	125279	0.893976	-0.448114	3181.78		291685	110540	-11224.5	-9396.85	14638.7		196566	47596.9	-0.954092	-0.299513	34769.4		166325	69995.5	-11257.8	-10239.2	15217.7		248472	125279	-0.977431	-0.211254	36137.9
270078	125279	-0.139824	-0.990176	3211.13		291685	125279	783.367	-5562.49	5617.38		206646	47596.9	-0.958585	-0.284808	38143.2		166325	75595.1	-9059.22	-7219.69	11584.2		270078	125279	-0.973648	-0.228056	44056.8
291685	125279	-0.637527	-0.770428	6186.01		291685	140017	1913.69	-6669.88	6938.99		216727	47596.9	-0.962444	-0.271482	41558.3		166325	81194.8	-2209.88	-3275.83	3951.54		291685	125279	-0.972095	-0.234586	52225.4
313291	125279	-0.774987	-0.631977	9822.49		291685	154756	3328.1	-4177.23	5340.93		226807	47596.9	-0.965784	-0.259347	45011.2		166325	86794.4	-2960.51	-5682.95	6407.85		313291	125279	-0.971877	-0.235489	60606.3
334897	125279	-0.83533	-0.549749	13685.5		291685	169495	11239.1	-1906.39	11399.6		236887	47596.9	-0.968696	-0.248249	48498.5		166325	92394	-608.495	-4671.99	4711.45		334897	125279	-0.972427	-0.233207	69173.2
356503	125279	-0.869724	-0.493538	17688		291685	184233	6824.76	-966.113	6892.8		246968	47596.9	-0.971251	-0.238059	52017.4		166325	97993.7	839.603	-2204.83	2359.28		356503	125279	-0.973402	-0.229104	77905.7
378110	125279	-0.89234	-0.451364	21798.6		291685	198972	7906.79	-430.112	7918.48		257048	47596.9	-0.973504	-0.22867	55565.3		166325	103593	-3542.91	-6102.92	7056.76		378110	125279	-0.974594	-0.223979	86787.3
399716	125279	-0.908541	-0.417797	26000.6		291685	213711	14569.3	2230.21	14739		267128	47596.9	-0.975502	-0.21999	59139.8		166325	109193	1124.26	4152.82	4302.31		399716	125279	-0.975879	-0.218313	95804
421322	125279	-0.920808	-0.390015	30282.9		291685	228449	18330.4	11008.1	21381.8		5040.16	53196.6	0.0865497	0.996248	21314.6		166325	114793	4388.99	510.405	4418.57		421322	125279	-0.977182	-0.212403	104943
442929	125279	-0.93046	-0.366393	34637.2		291685	243188	19189.2	12667.9	22993.5		15120.5	53196.6	0.255881	0.966708	17193.9		166325	120392	8293.56	3839.71	9139.29		442929	125279	-0.97846	-0.206436	114195
464535	125279	-0.938268	-0.34591	39056.4		291685	257927	10821.3	3018.84	11234.5		25200.8	53196.6	0.410646	0.911795	14072.9		166325	125992	3801.09	611.121	3849.9		464535	125279	-0.979688	-0.200527	123549
486141	125279	-0.944717	-0.327888	43534.7		291685	272665	22485.3	16036.4	27618		35281.1	53196.6	0.544442	0.838799	11519.6		166325	131592	8762.59	5861.03	10542		486141	125279	-0.980853	-0.194749	132997
507747	125279	-0.950132	-0.311847	48067		291685	287404	8303.81	2203.86	8591.29		45361.4	53196.6	0.657126	0.753781	9251.44		166325	137191	14494.9	9392.06	17271.8		507747	125279	-0.981949	-0.189144	142532
529354	125279	-0.95474	-0.297441	52648.7		291685	302143	6422.27	-2242.3	6802.46		55441.7	53196.6	0.753631	0.657297	7094.22		166325	142791	10504.5	6935.29	12587.4		529354	125279	-0.982976	-0.183737	152147
550960	125279	-0.958705	-0.284404	57275.8		291685	316881	18343.5	14229.6	23215.6		65522	53196.6	0.843974	0.536385	4952.29		166325	148390	13518.8	8694.37	16073.2		550960	125279	-0.983933	-0.17854	161835
572566	125279	-0.962147	-0.272532	61944.8		291685	331620	17539	23092.2	28997.7		75602.3	53196.6	0.947514	0.319714	2806.51		166325	153990	10211.7	6076.36	11882.8		572566	125279	-0.984824	-0.173557	171592
594172	125279	-0.965159	-0.261665	66652.3		291685	346359	8305.93	5759.11	10107.2		85682.7	53196.6	0.789966	-0.613151	1072.04		176405	53196.6	-24020.7	-9999.44	26018.9		594172	125279	-0.985652	-0.168788	181411
10803.1	140017	0.0765234	0.997068	53322.3		291685	361097	20342.6	20817.2	29106.3		95763	53196.6	-0.509714	-0.860344	2372.49		176405	58796.2	-11413.1	-8623.41	14304.6		10803.1	140017	0.0498047	0.998759	57224.3
32409.4	140017	0.227106	0.97387	44777.1		291685	375836	4393.72	4294.28	6143.74		105843	53196.6	-0.726748	-0.686905	4776.36		176405	64395.9	-25772.5	-13918.3	29290.6		32409.4	140017	0.137184	0.990546	47332.1
54015.7	140017	0.367074	0.930192	38503.3		313291	51585.3	-51640.4	-11753	52961		115924	53196.6	-0.802165	-0.597103	7365.47		176405	69995.5	-12324.3	-8443.35	14939.2		54015.7	140017	0.202994	0.97918	38984.4
75621.9	140017	0.490439	0.871476	33669.8		313291	66324	-42543.8	-12601	44370.7		126004	53196.6	-0.843518	-0.537101	10071.9		176405	75595.1	-10143.6	-9630.1	13986.8		75621.9	140017	0.239822	0.970817	31611
97228.2	140017	0.595008	0.80372	29711		313291	81062.7	-31728.1	-13274.5	34393.1		136084	53196.6	-0.870823	-0.491596	12876.9		176405	81194.8	9952.68	853.85	9989.24		97228.2	140017	0.234746	0.972057	24884.9
118834	140017	0.681637	0.73169	26250.2		313291	95801.3	-23573.2	-12402.1	26636.6		146165	53196.6	-0.890609	-0.45477	15769.5		176405	86794.4	-10586.3	-8440.12	13539		118834	140017	0.157842	0.987464	18728
140441	140017	0.752918	0.658115	23043.5		313291	110540	-14735.3	-11325.6	18584.9		156245	53196.6	-0.905738	-0.423838	18741.2		176405	92394	-320.862	-5851.14	5859.94		140441	140017	-0.0649227	0.99789	13488.1
162047	140017	0.812102	0.583515	19938.8		313291	125279	-19533.3	-14942.1	24593		166325	53196.6	-0.917715	-0.397239	21784.7		176405	97993.7	5859.08	1006.38	5944.88		162047	140017	-0.522155	0.852851	10528.6
183653	140017	0.862539	0.50599	16845.8		313291	140017	8243.23	-5804.24	10081.7		176405	53196.6	-0.927432	-0.373992	24893.7		176405	103593	3366	-1896.04	3863.28		183653	140017	-0.908352	0.418207	11874.4
205260	140017	0.907492	0.42007	13717.2		313291	154756	-4207.48	-7195.33	8335.21		186486	53196.6	-0.93546	-0.353432	28062.2		176405	109193	11287.7	2190.99	11498.4		205260	140017	-0.996726	0.0808569	16696.9
226866	140017	0.949921	0.312489	10541.4		313291	169495	4052.14	-3575.14	5403.84		196566	53196.6	-0.94219	-0.33508	31285.1		176405	114793	2797.95	-3153.13	4215.54		226866	140017	-0.996513	-0.0834381	23066
248472	140017	0.98927	0.146097	7358.27		313291	184233	14125.7	832.575	14150.2		206646	53196.6	-0.947897	-0.318576	34557.8		176405	120392	11695	6028.85	13157.5		248472	140017	-0.986684	-0.162647	30151.9
270078	140017	0.977249	-0.212096	4388.75		313291	198972	14278.6	998.642	14313.5		216727	53196.6	-0.952787	-0.303641	37875.9		176405	125992	2598.35	-2953.42	3933.72		270078	140017	-0.979282	-0.202503	37662.3
291685	140017	0.364477	-0.931213	2956.16		313291	213711	11420.4	2219.56	11634.1		226807	53196.6	-0.95701	-0.290054	41235.8		176405	131592	15110.3	9377.28	17783.6		291685	140017	-0.974904	-0.222627	45476.3
313291	140017	-0.466094	-0.884735	4990.31		313291	228449	9413.16	-663.818	9436.54		236887	53196.6	-0.960687	-0.277635	44634		176405	137191	10103.4	3141.08	10580.4		313291	140017	-0.972698	-0.232073	53532.7
334897	140017	-0.704674	-0.709532	8368.63		313291	243188	16545.1	7010.86	17969.2		246968	53196.6	-0.963908	-0.266237	48067.5		176405	142791	13940.5	9389.62	16807.8		334897	140017	-0.971896	-0.235411	61794.7
356503	140017	-0.794976	-0.606641	12095.8		313291	257927	17047.5	6034.6	18084.1		257048	53196.6	-0.966746	-0.255737	51533.4		176405	148390	7926.64	2222.64	8232.36		356503	140017	-0.971964	-0.235128	70237
378110	140017	-0.841936	-0.539577	15992.8		313291	272665	11990.6	5290.92	13106		267128	53196.6	-0.969262	-0.246032	55029.3		176405	153990	15778.4	12244.4	19972.1		378110	140017	-0.972559	-0.232654	78840.4
399716	140017	-0.871141	-0.491033	20008		313291	287404	24987.8	15025.5	29157.4		5040.16	58796.2	0.0783102	0.996929	23813.5		176405	159590	18613.6	13279.2	22864.9		399716	140017	-0.973461	-0.228855	87589.5
421322	140017	-0.891339	-0.453336	24118.6		313291	302143	39942.6	25245.2	47251.8		15120.5	58796.2	0.232354	0.972631	19573.2		176405	165189	19187.6	9348.61	21343.9		421322	140017	-0.974528	-0.224265	96471.3
442929	140017	-0.906289	-0.422658	28311.7		313291	316881	18824.9	14095.1	23517		25200.8	58796.2	0.375567	0.926795	16303.9		176405	170789	8595.89	1844.93	8791.65		442929	140017	-0.975673	-0.21923	105474
464535	140017	-0.917875	-0.39687	32578		313291	331620	5101.06	-103.938	5102.12		35281.1	58796.2	0.5023	0.864694	13625.3		186486	64395.9	-23433.1	-10991.6	25882.9		464535	140017	-0.97684	-0.21397	114589
486141	140017	-0.927152	-0.374686	36910.4		313291	346359	16479.9	20188.4	26060.7		45361.4	58796.2	0.611204	0.791473	11275.7		186486	69995.5	-17043.2	-11010.9	20290.6		486141	140017	-0.977994	-0.208633	123806
507747	140017	-0.934764	-0.35527	41303.1		313291	361097	8545.35	7205.52	11177.8		55441.7	58796.2	0.704626	0.709579	9082.84		186486	75595.1	1056.36	-6082.5	6173.55		507747	140017	-0.979114	-0.203314	133118
529354	140017	-0.941127	-0.338053	45751		313291	375836	12551.9	386.5	12557.8		65522	58796.2	0.788	0.615675	6940.49		186486	81194.8	-8188.95	-8008.69	11454.2		529354	140017	-0.980187	-0.198076	142518
550960	140017	-0.946526	-0.322627	50249.8		313291	390575	20764.2	17584.6	27209.7		75602.3	58796.2	0.871054	0.491187	4794.2		186486	86794.4	-10062.5	-7430.89	12508.8		550960	140017	-0.981207	-0.192959	151999
572566	140017	-0.951163	-0.308688	54795.5		334897	51585.3	-21956.1	-4847.86	22484.9		85682.7	58796.2	0.969865	0.243642	2660.83		186486	92394	1208.53	-4042.17	4218.97		572566	140017	-0.982171	-0.187988	161556
594172	140017	-0.955186	-0.296008	59384.7		334897	66324	-32725.3	-9565.08	34094.5		95763	58796.2	0.638785	-0.769385	1143.51		186486	97993.7	-10422.8	-10913.7	15091.2		594172	140017	-0.983079	-0.183179	171182
10803.1	154756	0.0692339	0.9976	59468.3		334897	81062.7	-30123	-14807.2	33565.5		105843	58796.2	-0.509714	-0.860344	2622.23		186486	103593	-5870.88	-7862.99	9812.94		10803.1	154756	0.0452129	0.998977	63825.9
32409.4	154756	0.206058	0.97854	50660.1		334897	95801.3	-13843	-10008	17081.8		115924	58796.2	-0.715801	-0.698305	5014.91		186486	109193	-2813.43	-6056.98	6678.5		32409.4	154756	0.125874	0.992046	53753.4
54015.7	154756	0.335094	0.942185	44034.1		334897	110540	-6650.96	-9136.01	11300.5		126004	58796.2	-0.791535	-0.611124	7584.76		186486	114793	6189.57	1670.8	6411.11		54015.7	154756	0.189632	0.981855	45168.3
75621.9	154756	0.451372	0.892336	38861.4		334897	125279	-9383.31	-11156.3	14577.7		136084	58796.2	-0.833597	-0.552373	10265.7		186486	120392	2352.2	-2434.58	3385.26		75621.9	154756	0.231371	0.972866	37562.8
97228.2	154756	0.552493	0.833517	34626		334897	140017	2307.71	-7448.69	7797.98		146165	58796.2	-0.86154	-0.507691	13039.3		186486	125992	10765.7	5932.49	12292.1		97228.2	154756	0.24336	0.969936	30615.5
118834	154756	0.638364	0.769734	30967.7		334897	154756	9030.31	-3079.37	9540.91		156245	58796.2	-0.881898	-0.471441	15895.5		186486	131592	15632.4	7972.69	17548.1		118834	154756	0.210151	0.977669	24177.4
140441	154756	0.710432	0.703766	27641		334897	169495	-2425.01	-7631.22	8007.26		166325	58796.2	-0.897556	-0.440901	18826.8		186486	137191	10267.8	5558.59	11675.8		140441	154756	0.096411	0.995342	18326.7
162047	154756	0.770914	0.636939	24482.7		334897	184233	904.451	-4941.21	5023.3		176405	58796.2	-0.910028	-0.414548	21826.8		186486	142791	10600.2	4195.37	11400.3		162047	154756	-0.172322	0.985041	13607.3
183653	154756	0.822282	0.56908	21387.7		334897	198972	11237.4	239.775	11239.9		186486	58796.2	-0.920208	-0.391429	24889.7		186486	148390	22279.8	11947.8	25281.2		183653	154756	-0.619525	0.784977	11519.3
205260	154756	0.867006	0.498297	18291.9		334897	213711	8215.23	1205.52	8303.21		196566	58796.2	-0.928672	-0.370903	28010.5		186486	153990	10274.9	4626.23	11268.3		205260	154756	-0.926285	0.376824	13508.2
226866	154756	0.907492	0.42007	15161.1		334897	228449	12994	5781.38	14222.1		206646	58796.2	-0.935808	-0.352511	31184.4		186486	159590	2016.81	-4677.72	5093.97		226866	154756	-0.996726	0.0808569	18454.5
248472	154756	0.945935	0.324356	11987		334897	243188	8011.02	-462.896	8024.39		216727	58796.2	-0.941894	-0.335909	34407.4		186486	165189	14274.2	6014.42	15489.5		248472	154756	-0.997367	-0.072524	24781.6
270078	154756	0.982556	0.185965	8797.8		334897	257927	14992.2	1336.97	15051.7		226807	58796.2	-0.947136	-0.320832	37675.5		186486	170789	20475.7	14922.2	25336.2		270078	154756	-0.988459	-0.15149	31791.8
291685	154756	0.99734	-0.0728944	5726.43		334897	272665	23490.4	10335.1	25663.5		236887	58796.2	-0.951688	-0.307067	40985.3		196566	69995.5	-4242.22	-4431.55	6134.74		291685	154756	-0.981059	-0.193707	39216.8
313291	154756	0.745472	-0.666537	3447.06		334897	287404	2663.19	184.968	2669.6		246968	58796.2	-0.955669	-0.294445	44333.7		196566	75595.1	-20886.9	-11922.7	24050.2		313291	154756	-0.976266	-0.216574	46938.8
334897	154756	-0.18431	-0.982868	4095.64		334897	302143	10605.7	8462.13	13567.9		257048	58796.2	-0.959172	-0.282824	47717.7		196566	81194.8	-9758.56	-9226.43	13429.7		334897	154756	-0.973532	-0.22855	54897.1
356503	154756	-0.602448	-0.798158	7039.78		334897	316881	19796.8	15225.5	24974.6		267128	58796.2	-0.962272	-0.272088	51134.7		196566	86794.4	811.992	-5003.84	5069.3		356503	154756	-0.972219	-0.234074	63055.3
378110	154756	-0.742866	-0.66944	10595.2		334897	331620	15508	3548.03	15908.7		5040.16	64395.9	0.0714999	0.997441	26315.8		196566	92394	-15812.5	-12384.6	20085.1		378110	154756	-0.971842	-0.235633	71388.7
399716	154756	-0.808627	-0.588322	14380.6		334897	346359	19349.4	20734.7	28360.6		15120.5	64395.9	0.212707	0.977116	21972.1		196566	97993.7	-2465.27	-3419.04	4215.14		399716	154756	-0.972068	-0.234698	79879
421322	154756	-0.8469	-0.531752	18303		334897	361097	22878.4	15574.3	27676.3		25200.8	64395.9	0.345708	0.938342	18567.9		196566	103593	-4825.31	-4324.52	6479.58		421322	154756	-0.972673	-0.232178	88511.4
442929	154756	-0.872266	-0.489032	22328.2		334897	375836	-7594.87	-4447.75	8801.4		35281.1	64395.9	0.465635	0.884977	15766.7		196566	109193	4202	-1156.73	4358.3		442929	154756	-0.973509	-0.228651	97273.7
464535	154756	-0.890517	-0.454951	26438.9		356503	51585.3	-40396.3	-8819.83	41347.9		45361.4	64395.9	0.570633	0.821205	13327.6		196566	114793	1400.22	-2742.54	3079.31		464535	154756	-0.974475	-0.224496	106156
486141	154756	-0.904392	-0.426703	30624.6		356503	66324	-41485.3	-12898.5	43444.2		55441.7	64395.9	0.661606	0.749852	11083.9		196566	120392	8446.47	2429.33	8788.89		486141	154756	-0.975507	-0.219967	115148
507747	154756	-0.915356	-0.402645	34877.6		356503	81062.7	-31133.7	-10468.4	32846.6		65522	64395.9	0.741672	0.670763	8925.64		196566	125992	7197.2	2633.01	7663.7		507747	154756	-0.976563	-0.215234	124242
529354	154756	-0.92427	-0.381738	39191.8		356503	95801.3	-27646.9	-12899.2	30508		75602.3	64395.9	0.816224	0.577735	6785.73		196566	131592	8870.53	2459.99	9205.31		529354	154756	-0.977612	-0.210414	133431
550960	154756	-0.931675	-0.363293	43562.2		356503	110540	-12228.3	-10104	15862.6		85682.7	64395.9	0.894682	0.446704	4635.73		196566	137191	11746.8	4423.27	12552		550960	154756	-0.978639	-0.205587	142707
572566	154756	-0.93793	-0.346825	47984.5		356503	125279	-3959.41	-8460.21	9340.88		95763	64395.9	0.987006	0.160686	2525.59		196566	142791	4487.22	-1227.23	4652.01		572566	154756	-0.979631	-0.200806	152066
594172	154756	-0.943285	-0.331984	52454.8		356503	140017	4926.27	-6992.09	8553.21		105843	64395.9	0.485918	-0.874004	1259.59		196566	148390	18267.8	9550.3	20613.6		594172	154756	-0.980582	-0.19611	161502
10803.1	169495	0.0632101	0.998	65621.5		356503	154756	-3945.7	-8307.96	9197.32		115924	64395.9	-0.509714	-0.860344	2871.96		196566	153990	3971.15	3409.72	5234.14		10803.1	169495	0.0413941	0.999143	70432.6
32409.4	169495	0.188521	0.982069	56587.3		356503	169495	2359.42	-6206.04	6639.42		126004	64395.9	-0.705933	-0.708279	5254.92		196566	159590	12413.7	3202.09	12820.1		32409.4	169495	0.116213	0.993224	60204.9
54015.7	169495	0.307994	0.951388	49646.6		356503	184233	9087.97	-2198.49	9350.11		136084	64395.9	-0.781758	-0.623582	7808.01		196566	165189	9296.21	417.543	9305.59		54015.7	169495	0.177449	0.98413	51407
75621.9	169495	0.417528	0.908664	44155.8		356503	198972	4477.19	-8004.26	9171.34		146165	64395.9	-0.824408	-0.565996	10467.1		196566	170789	11203.7	3882.43	11857.3		75621.9	169495	0.221374	0.975189	43586.5
97228.2	169495	0.514779	0.857323	39645		356503	213711	3167.26	-3830.69	4970.49		156245	64395.9	-0.852898	-0.522078	13213.8		206646	81194.8	-6925.68	-5971.63	9144.69		97228.2	169495	0.242933	0.970043	36437.7
118834	169495	0.599133	0.80065	35773.9		356503	228449	5851.07	-6785.42	8959.74		166325	64395.9	-0.873748	-0.486378	16038.8		206646	86794.4	-14459.4	-10890	18101.5		118834	169495	0.233221	0.972424	29784.8
140441	169495	0.671274	0.741209	32300.5		356503	243188	18876.7	7141.92	20182.6		176405	64395.9	-0.88986	-0.456234	18935		206646	92394	-8464.88	-8833.33	12234.5		140441	169495	0.173902	0.984763	23596.8
162047	169495	0.732659	0.680596	29056.4		356503	257927	15670.6	9091.19	18116.8		186486	64395.9	-0.902757	-0.430152	21896.9		206646	97993.7	-5426.55	-9379.21	10835.9		162047	169495	0.025487	0.999675	18077.2
183653	169495	0.785092	0.619379	25926.9		356503	272665	19494	7344.2	20831.6		196566	64395.9	-0.913338	-0.407203	24919.4		206646	103593	-4860.23	-7299.07	8769.17		183653	169495	-0.277714	0.960664	13935.3
205260	169495	0.830469	0.557064	22836.4		356503	287404	8499.98	118.79	8500.81		206646	64395.9	-0.922179	-0.386764	27998		206646	109193	-2299.46	-6585.25	6975.17		205260	169495	-0.694222	0.719761	12671.5
226866	169495	0.870661	0.491883	19737.7		356503	302143	9203.09	1072.28	9265.35		216727	64395.9	-0.929671	-0.368391	31128.3		206646	114793	1313.86	-3936.36	4149.84		226866	169495	-0.93898	0.343972	15169
248472	169495	0.907492	0.42007	16605		356503	316881	16006.6	10459.5	19121		226807	64395.9	-0.936092	-0.351754	34306.8		206646	120392	-2451.74	-7652.82	8035.96		248472	169495	-0.996726	0.0808569	20212
270078	169495	0.942634	0.333829	13432.4		356503	331620	17182.3	14127.9	22244.8		236887	64395.9	-0.941649	-0.336598	37529.8		206646	125992	6805.96	14.1849	6805.97		270078	169495	-0.998019	-0.0629157	26503.1
291685	169495	0.976558	0.215256	10240.7		356503	346359	9789.89	4360.14	10716.9		246968	64395.9	-0.946495	-0.32272	40794.1		206646	131592	5308.93	1983.59	5667.39		291685	169495	-0.989995	-0.141106	33446.5
313291	169495	0.99988	0.0154841	7117.25		356503	361097	11145.6	8057.46	13753.1		257048	64395.9	-0.950751	-0.309957	44097		206646	137191	10439.1	4028.47	11189.5		313291	169495	-0.982729	-0.185048	40795.2
334897	169495	0.911557	-0.411174	4426.75		356503	375836	12999.7	8467.4	15514.1		267128	64395.9	-0.954511	-0.298174	47435.6		206646	142791	1698.17	-3514.82	3903.56		334897	169495	-0.977665	-0.210171	48435.4
356503	169495	0.211306	-0.97742	3688.51		356503	390575	8551.14	7224.47	11194.4		5040.16	69995.5	0.0657772	0.997834	28820.8		206646	148390	1802.67	-4701.7	5035.44		356503	169495	-0.974512	-0.224336	56306.9
378110	169495	-0.447444	-0.894312	5882.49		378110	66324	-38235.8	-9541.84	39408.4		15120.5	69995.5	0.196071	0.98059	24386.9		206646	153990	17106	1466.48	17168.7		378110	169495	-0.97276	-0.231813	64373.3
399716	169495	-0.672713	-0.739904	9190.99		378110	81062.7	-18059.7	-6065.23	19051		25200.8	69995.5	0.32004	0.947404	20860		206646	159590	7878.22	2776.22	8353.07		399716	169495	-0.971981	-0.235059	72610.4
421322	169495	-0.767446	-0.641113	12846.4		378110	95801.3	-18459.6	-10234.2	21106.8		35281.1	69995.5	0.433536	0.901136	17941		206646	165189	32073.8	21076.8	38379.2		421322	169495	-0.971859	-0.235562	81000.4
442929	169495	-0.818551	-0.574433	16673.1		378110	110540	-42505.6	-21136.1	47470.7		45361.4	69995.5	0.534549	0.845137	15408.5		206646	170789	7692.03	5887	9686.29		442929	169495	-0.972174	-0.234261	89529.1
464535	169495	-0.850768	-0.525541	20615.3		378110	125279	-25473.7	-15928	30043.5		55441.7	69995.5	0.623153	0.7821	13103.5		206646	176389	17988.1	9095.13	20156.7		464535	169495	-0.972772	-0.231765	98185
486141	169495	-0.873181	-0.487397	24648.6		378110	140017	-3356.43	-7662.67	8365.53		65522	69995.5	0.701129	0.713035	10915.5		206646	181988	12464.6	5966.43	13819		486141	169495	-0.973548	-0.228481	106958
507747	169495	-0.889828	-0.456296	28759.4		378110	154756	-2844.56	-10315.9	10700.9		75602.3	69995.5	0.771751	0.635924	8771.71		216727	81194.8	-12354.9	-9658.12	15681.9		507747	169495	-0.974431	-0.224686	115840
529354	169495	-0.90277	-0.430123	32939		378110	169495	2328.59	-8126.56	8453.6		85682.7	69995.5	0.840278	0.542156	6629.28		216727	97993.7	-9820.42	-11141.8	14852		529354	169495	-0.975371	-0.220572	124823
550960	169495	-0.913171	-0.407577	37180.8		378110	184233	-6017.49	-13185	14493.3		95763	69995.5	0.915726	0.401803	4478.34		216727	103593	-8135.27	-10954	13644.5		550960	169495	-0.976333	-0.216274	133900
572566	169495	-0.921738	-0.387814	41479.6		378110	198972	13435	-2407.33	13649		105843	69995.5	0.99755	0.0699625	2403.9		216727	109193	-21564	-13502.2	25442.4		572566	169495	-0.977295	-0.211885	143065
594172	169495	-0.928931	-0.370252	45831		378110	213711	4397.25	-3038.66	5345.02		115924	69995.5	0.349146	-0.937068	1409.64		216727	114793	-5543.5	-6210.32	8324.57		594172	169495	-0.978241	-0.207472	152312
10803.1	184233	0.0581491	0.998308	71780.3		378110	228449	3354.71	-7260.5	7998.06		126004	69995.5	-0.509714	-0.860344	3121.7		216727	120392	9671.19	-282.625	9675.32		10803.1	184233	0.0381687	0.999271	77043.1
32409.4	184233	0.173695	0.9848	62550		378110	243188	15852.4	3139.34	16160.2		136084	69995.5	-0.696985	-0.717086	5496.09		216727	125992	10842	831.456	10873.8		32409.4	184233	0.107882	0.994164	66680.5
54015.7	184233	0.284787	0.958591	55327.1		378110	257927	15616.7	157.905	15617.5		146165	69995.5	-0.772716	-0.634752	8034.42		216727	131592	2172.86	-1325.87	2545.44		54015.7	184233	0.166458	0.986049	57691.5
75621.9	184233	0.38803	0.921647	49540.2		378110	272665	15406.9	825.517	15429		156245	69995.5	-0.815851	-0.578262	10674.4		216727	137191	11947.7	6319.4	13516		75621.9	184233	0.211069	0.977471	49671.6
97228.2	184233	0.481255	0.876581	44760.7		378110	287404	9046.67	902.49	9091.58		166325	69995.5	-0.844816	-0.535057	13397.8		216727	142791	6763.23	4861.28	8329.06		97228.2	184233	0.238183	0.97122	42334.5
118834	184233	0.563586	0.826058	40669.4		378110	302143	6077.11	-366.992	6088.18		176405	69995.5	-0.866095	-0.499879	16195.5		216727	148390	-9637.69	-9678.16	13658.4		118834	184233	0.242203	0.970226	35496.5
140441	184233	0.635207	0.772342	37031.4		378110	316881	17627.1	8585.13	19606.6		186486	69995.5	-0.882601	-0.470122	19061.2		216727	153990	11286.6	7600.27	13607		140441	184233	0.212687	0.97712	29077.6
162047	184233	0.697022	0.71705	33676.9		378110	331620	16756.4	3841.03	17191		196566	69995.5	-0.895867	-0.444322	21989.7		216727	159590	1728.23	-372.722	1767.96		162047	184233	0.128524	0.991706	23135.8
183653	184233	0.750321	0.661074	30485.6		378110	346359	10813	6300.26	12514.6		206646	69995.5	-0.906797	-0.421567	24976.4		216727	165189	10050.7	1455.14	10155.5		183653	184233	-0.0516772	0.998664	17984.1
205260	184233	0.796555	0.604566	27373.7		378110	361097	20704.2	4485.55	21184.5		216727	69995.5	-0.915969	-0.401249	28017.4		216727	170789	17386.4	8417.58	19316.9		205260	184233	-0.375943	0.926643	14459.9
226866	184233	0.8372	0.546896	24284.9		378110	375836	5960	2950.51	6650.34		226807	69995.5	-0.923775	-0.382936	31108.7		216727	176389	14227.7	9209.47	16948.2		226866	184233	-0.75095	0.660359	13946.3
248472	184233	0.873707	0.486452	21183.2		378110	390575	15302.1	6755.03	16726.8		236887	69995.5	-0.930493	-0.366309	34247.1		216727	181988	21756.9	16170.8	27108.2		248472	184233	-0.948296	0.317386	16848.9
270078	184233	0.907492	0.42007	18048.9		378110	405313	19502.5	11911.7	22852.5		246968	69995.5	-0.93633	-0.351121	37429.2		226807	86794.4	-1809.74	-5208.02	5513.5		270078	184233	-0.996726	0.0808569	21969.6
291685	184233	0.939855	0.341574	14877.6		399716	81062.7	-34877.5	-12556.3	37068.9		257048	69995.5	-0.941441	-0.337178	40652.2		226807	92394	-14616.3	-9626.79	17501.8		291685	184233	-0.998519	-0.0544031	28229.3
313291	184233	0.971323	0.237762	11685.3		399716	95801.3	-44798.2	-15175.7	47298.8		267128	69995.5	-0.945946	-0.324323	43913.4		226807	103593	-3502.66	-4000.41	5317.13		313291	184233	-0.991321	-0.131462	35113.1
334897	184233	0.997103	0.0760622	8532.86		399716	110540	-22135.8	-14188.4	26292.6		5040.16	75595.1	0.0609012	0.998144	31327.9		226807	114793	-4794.24	-8921.79	10128.3		334897	184233	-0.984277	-0.176631	42393.3
356503	184233	0.971984	-0.235049	5637.51		399716	125279	-14970.9	-11312.9	18764.6		15120.5	75595.1	0.181812	0.983333	26814.7		226807	120392	-8886.5	-11503.1	14535.9		356503	184233	-0.979053	-0.203604	49960
378110	184233	0.585766	-0.81048	3899.42		399716	140017	-5136.96	-9531.67	10827.8		25200.8	75595.1	0.297776	0.954636	23176.3		226807	125992	1077.4	-3580.23	3738.82		378110	184233	-0.975577	-0.219658	57753.5
399716	184233	-0.212851	-0.977085	4985.29		399716	154756	-5737.64	-12127.9	13416.6		35281.1	75595.1	0.405268	0.914198	20145.2		226807	131592	118.747	-2011.86	2015.36		399716	184233	-0.973456	-0.228874	65737.8
421322	184233	-0.574562	-0.818461	7904.25		399716	169495	-3461.68	-11037	11567.1		45361.4	75595.1	0.5023	0.864694	17518.3		226807	137191	11392	4234.05	12153.3		421322	184233	-0.972319	-0.233658	73888.9
442929	184233	-0.71488	-0.699247	11392.2		399716	184233	-7320.14	-16403.7	17962.9		55441.7	75595.1	0.588473	0.808517	15145		226807	142791	-1973.2	-8470.47	8697.26		442929	184233	-0.971875	-0.235498	82189.1
464535	184233	-0.784589	-0.620017	15113		399716	198972	1923.79	-8829.51	9036.66		65522	75595.1	0.66474	0.747074	12916.5		226807	148390	4056.62	-117.092	4058.31		464535	184233	-0.971911	-0.235349	90624.9
486141	184233	-0.826097	-0.563528	18971		399716	213711	7118.78	-8047.79	10744.5		75602.3	75595.1	0.733171	0.680045	10757.3		226807	153990	7715.41	-504.383	7731.88		486141	184233	-0.972275	-0.233842	99185.2
507747	184233	-0.853867	-0.520491	22929.1		399716	228449	4221.11	-5577.83	6995		85682.7	75595.1	0.797003	0.603975	8617.79		226807	159590	11827.2	346.689	11832.2		507747	184233	-0.972857	-0.231406	107861
529354	184233	-0.873939	-0.486035	26969.1		399716	243188	11006.3	-3128.68	11442.4		95763	75595.1	0.861369	0.50798	6471.47		226807	165189	2729.49	-1319	3031.49		529354	184233	-0.973582	-0.228337	116643
550960	184233	-0.889243	-0.457435	31080		399716	257927	-3926.01	-8012.02	8922.22		105843	75595.1	0.934632	0.355616	4323.45		226807	170789	7571.94	1185.35	7664.16		550960	184233	-0.974395	-0.224845	125525
572566	184233	-0.901369	-0.433051	35254.4		399716	272665	7046.39	-5363.4	8855.37		115924	75595.1	0.99959	-0.0286226	2298.97		226807	176389	14603.7	3551.94	15029.4		572566	184233	-0.975256	-0.221078	134500
594172	184233	-0.911255	-0.411842	39486.6		399716	287404	13459.1	-792.227	13482.3		126004	75595.1	0.234269	-0.972172	1584.27		236887	92394	-18176.6	-12753.4	22204.5		594172	184233	-0.97614	-0.217143	143562
10803.1	198972	0.0538374	0.99855	77943.6		399716	302143	11264.5	5428.79	12504.4		136084	75595.1	-0.509714	-0.860344	3371.43		236887	103593	-6313.58	-7865.01	10085.6		10803.1	198972	0.0354086	0.999373	83656.8
32409.4	198972	0.161004	0.986954	68541.5		399716	316881	6565.6	4447.76	7930.3		146165	75595.1	-0.68883	-0.724923	5738.21		236887	114793	-5267.57	-9244.96	10640.3		32409.4	198972	0.100637	0.994923	73175.8
54015.7	198972	0.26472	0.964325	61064.8		399716	331620	22342.7	8193.16	23797.6		156245	75595.1	-0.764316	-0.644842	8263.38		236887	125992	-10173.5	-6844.97	12261.9		54015.7	198972	0.156576	0.987666	64014.5
75621.9	198972	0.362161	0.932115	55002.9		399716	346359	20942.4	18251.5	27779.6		166325	75595.1	-0.807846	-0.589394	10886.5		236887	131592	-3469.78	-9604.75	10212.3		75621.9	198972	0.201019	0.979587	55809.7
97228.2	198972	0.451372	0.892336	49964.7		399716	361097	26767.8	20303.9	33597.1		176405	75595.1	-0.837226	-0.546857	13589.4		236887	142791	5405.87	-3869.77	6648.2		97228.2	198972	0.231371	0.972866	48295.1
118834	198972	0.531367	0.847142	45651.4		399716	375836	15947.2	8218.66	17940.4		186486	75595.1	-0.858884	-0.512171	16363.2		236887	148390	10293.8	1613.41	10419.5		118834	198972	0.243865	0.969809	41288.1
140441	198972	0.602015	0.798485	41837.5		399716	390575	19996.9	11935.3	23287.9		196566	75595.1	-0.875737	-0.482789	19201.9		236887	153990	-842.406	-4643.14	4718.94		140441	198972	0.232069	0.972699	34685.6
162047	198972	0.66382	0.747892	38354.7		399716	405313	21992.4	16205	27317.9		206646	75595.1	-0.889327	-0.457271	22100.7		236887	159590	-2368.47	-8985.75	9292.65		162047	198972	0.183905	0.982944	28476.8
183653	198972	0.71768	0.696374	35079.6		421322	81062.7	-39384.2	-11772.5	41106		216727	75595.1	-0.900564	-0.434723	25055.7		236887	165189	9077.89	4484.39	10125.1		183653	198972	0.0759796	0.997109	22794.6
205260	198972	0.76469	0.644398	31922.9		421322	95801.3	-35930.2	-13249	38295.1		226807	75595.1	-0.910028	-0.414548	28063		236887	170789	9019.43	2387.29	9330.02		205260	198972	-0.13195	0.991256	18050.3
226866	198972	0.806019	0.59189	28821.8		421322	110540	-38736.9	-15783.8	41829.1		236887	75595.1	-0.918111	-0.396323	31119.3		236887	193188	-5392.08	-14892.1	15838.2		226866	198972	-0.463837	0.885921	15162.5
248472	198972	0.842835	0.538171	25733		421322	125279	-24253.2	-17101.8	29676.4		246968	75595.1	-0.925094	-0.379738	34221.4		246968	97993.7	-22080.1	-11709.7	24992.9		248472	198972	-0.794125	0.607755	15313.9
270078	198972	0.876286	0.481791	22628.5		421322	140017	-22627.6	-16126.7	27786.3		257048	75595.1	-0.931182	-0.364554	37366.4		246968	114793	-3915.04	-6046.39	7203.22		270078	198972	-0.955343	0.295499	18542.9
291685	198972	0.907492	0.42007	19492.8		421322	154756	20642.1	582.644	20650.3		267128	75595.1	-0.936531	-0.350584	40551.7		246968	125992	-2961.73	-9310.94	9770.64		291685	198972	-0.996726	0.0808569	23727.2
313291	198972	0.937484	0.348028	16322.7		421322	169495	-12573.7	-15148.4	19686.8		5040.16	81194.8	0.0566973	0.998391	33836.6		246968	137191	12677.7	883.984	12708.4		313291	198972	-0.998904	-0.0468158	29959.4
334897	198972	0.966772	0.255641	13130.7		421322	184233	-1427.41	-11848	11933.7		15120.5	81194.8	0.169461	0.985537	29253.2		246968	142791	382.935	-6851.25	6861.95		334897	198972	-0.992467	-0.122514	36789.8
356503	198972	0.992756	0.120148	9961.26		421322	198972	869.709	-7769.79	7818.31		25200.8	81194.8	0.278307	0.960492	25513.3		246968	148390	-8893.87	-15269.2	17670.6		356503	198972	-0.985699	-0.168516	44007.8
378110	198972	0.993097	-0.117294	6954.77		421322	213711	7974.29	-1268.35	8074.53		35281.1	81194.8	0.380231	0.924891	22376.3		246968	153990	7450.17	374.746	7459.59		378110	198972	-0.980404	-0.196997	51507.7
399716	198972	0.813079	-0.582154	4630.35		421322	228449	13455.1	-4429.63	14165.5		45361.4	81194.8	0.473359	0.88087	19655.8		246968	159590	2282.53	-6265.01	6667.86		399716	198972	-0.976684	-0.21468	59230.6
421322	198972	0.106812	-0.994279	4480.99		421322	243188	3119.43	-9026.25	9550.08		55441.7	81194.8	0.55703	0.830492	17210		246968	165189	8469.82	5191.74	9934.39		421322	198972	-0.974257	-0.225441	67140.8
442929	198972	-0.43363	-0.901091	6776.5		421322	257927	30261.7	14246.7	33447.5		65522	81194.8	0.631668	0.775239	14933		246968	170789	5641.08	-1260.87	5780.27		442929	198972	-0.972806	-0.231623	75214.2
464535	198972	-0.645643	-0.76364	10028.3		421322	272665	16818.7	5397.17	17663.5		75602.3	81194.8	0.698586	0.715526	12748.3		246968	187588	11937.9	4171.32	12645.7		464535	198972	-0.972068	-0.2347	83433.6
486141	198972	-0.742866	-0.66944	13622.4		421322	287404	16329.2	255.497	16331.2		85682.7	81194.8	0.759905	0.650034	10602.9		257048	120392	-802.006	-7432.84	7475.99		486141	198972	-0.971842	-0.235633	91785.5
507747	198972	-0.797232	-0.603673	17390.2		421322	302143	9522.49	-763.229	9553.03		95763	81194.8	0.818793	0.574089	8462.7		257048	125992	9728.21	-2010.75	9933.84		507747	198972	-0.971979	-0.235069	100259
529354	198972	-0.832031	-0.55473	21272.9		421322	316881	14058.5	-2212.02	14231.5		105843	81194.8	0.880261	0.47449	6312.99		257048	181988	8774.92	2660.12	9169.27		529354	198972	-0.972369	-0.233451	108846
550960	198972	-0.856407	-0.516302	25244.2		421322	331620	16941.2	8858.82	19117.6		115924	81194.8	0.951562	0.307457	4172.45		267128	170789	7445.61	-1505	7596.19		550960	198972	-0.972932	-0.231092	117538
572566	198972	-0.874578	-0.484884	29289.8		421322	346359	13095.1	11594.5	17490.4		126004	81194.8	0.990965	-0.134122	2213.99								572566	198972	-0.973611	-0.228214	126328
594172	198972	-0.88874	-0.458411	33400.7		421322	361097	19187.8	10001.9	21638.1		136084	81194.8	0.140299	-0.990109	1776.37								594172	198972	-0.974363	-0.22498	135210
10803.1	213711	0.0501203	0.998743	84110.4		421322	375836	25270.7	17145.9	30538.3		146165	81194.8	-0.509714	-0.860344	3621.17								10803.1	213711	0.0330201	0.999455	90272.9
32409.4	213711	0.150024	0.988682	74556.8		421322	390575	14455.6	7821.38	16435.9		156245	81194.8	-0.681363	-0.731946	5981.12								32409.4	213711	0.0942827	0.995545	79687.3
54015.7	213711	0.247217	0.96896	66850.8		442929	95801.3	-35525.2	-13742.9	38090.8		166325	81194.8	-0.75648	-0.654017	8494.45								54015.7	213711	0.147688	0.989034	70370.1
75621.9	213711	0.339337	0.940665	60534		442929	110540	-30663.3	-13311.6	33428.1		176405	81194.8	-0.800328	-0.599563	11102.6								75621.9	213711	0.191471	0.981498	61993.8
97228.2	213711	0.424645	0.90536	55248.5		442929	125279	-24443.5	-13685.9	28014		186486	81194.8	-0.830071	-0.557657	13787.2								97228.2	213711	0.223651	0.974669	54311.5
118834	213711	0.502134	0.86479	50715.5		442929	140017	-31659.2	-16014.9	35479.3		196566	81194.8	-0.852066	-0.523435	16539.8								118834	213711	0.241554	0.970387	47146
140441	213711	0.57148	0.820616	46719.4		442929	154756	-12856.5	-14590.9	19447		206646	81194.8	-0.869227	-0.494412	19354.5								140441	213711	0.240951	0.970537	40383.6
162047	213711	0.632908	0.774227	43095.5		442929	169495	-1063.75	-11842.7	11890.4		216727	81194.8	-0.883106	-0.469173	22226.9								162047	213711	0.214449	0.976735	33978.6
183653	213711	0.687011	0.726647	39719.4		442929	184233	-14457.1	-16091.5	21632		226807	81194.8	-0.894615	-0.446837	25153.4								183653	213711	0.148407	0.988926	27976.1
205260	213711	0.734605	0.678495	36498.5		442929	198972	-7418.65	-12051.7	14152		236887	81194.8	-0.904338	-0.426817	28130.4								205260	213711	0.0179988	0.999838	22576
226866	213711	0.776608	0.629984	33365.1		442929	213711	-12193.7	-13221.9	17986.3		246968	81194.8	-0.912669	-0.408699	31155								226866	213711	-0.212397	0.977184	18275.1
248472	213711	0.813968	0.58091	30270.5		442929	228449	13500.9	-2167.67	13673.8		257048	81194.8	-0.919889	-0.39218	34224.2								248472	213711	-0.540131	0.841581	16020.9
270078	213711	0.847624	0.530598	27180.7		442929	243188	11788.3	2153.45	11983.4		267128	81194.8	-0.926203	-0.377026	37335.5								270078	213711	-0.827279	0.561791	16752.2
291685	213711	0.878498	0.477746	24073.6		442929	257927	10841	-3486.37	11387.8		5040.16	86794.4	0.0530356	0.998593	36346.7								291685	213711	-0.960811	0.277203	20247.5
313291	213711	0.907492	0.42007	20936.8		442929	272665	8189.93	-8301.38	11661.4		15120.5	86794.4	0.158664	0.987333	31700.8								313291	213711	-0.996726	0.0808569	25484.7
334897	213711	0.935438	0.353491	17767.7		442929	287404	16142.7	2166.54	16287.4		25200.8	86794.4	0.261153	0.965298	27868								334897	213711	-0.999199	-0.0400153	31692.7
356503	213711	0.9628	0.270215	14576.4		442929	302143	14034.5	1963.11	14171.2		35281.1	86794.4	0.357938	0.933745	24631.4								356503	213711	-0.993457	-0.114209	38474.8
378110	213711	0.988114	0.15372	11396.7		442929	316881	11987.1	673.55	12006		45361.4	86794.4	0.447289	0.894389	21819.5								378110	213711	-0.986998	-0.160734	45636
399716	213711	0.999373	-0.0354023	8325.12		442929	331620	17153.1	6142.97	18219.9		55441.7	86794.4	0.528417	0.848985	19298.8								399716	213711	-0.981699	-0.190437	53074.8
421322	213711	0.920754	-0.390143	5675.44		442929	346359	17613.7	5967.35	18597.1		65522	86794.4	0.601403	0.798946	16967.4								421322	213711	-0.977805	-0.209519	60733.4
442929	213711	0.444251	-0.895902	4484.96		442929	361097	7573	-4853.68	8994.92		75602.3	86794.4	0.667056	0.745007	14749.3								442929	213711	-0.975126	-0.221652	68576
464535	213711	-0.232674	-0.972555	5877.76		442929	375836	25401.6	5525.71	25995.7		85682.7	86794.4	0.726812	0.686837	12589.2								464535	213711	-0.973402	-0.229102	76578.8
486141	213711	-0.55192	-0.833897	8776.02		464535	95801.3	-37907.5	-11376.1	39577.7		95763	86794.4	0.782768	0.622314	10449.2								486141	213711	-0.9724	-0.23332	84724.7
507747	213711	-0.690301	-0.723522	12206.4		464535	110540	-28198.7	-12369.8	30792.5		105843	86794.4	0.838021	0.545637	8306.25								507747	213711	-0.971931	-0.235266	93000.4
529354	213711	-0.762773	-0.646667	15871.5		464535	125279	-42452.4	-16884.5	45686.9		115924	86794.4	0.897441	0.441134	6154.63								529354	213711	-0.971852	-0.235594	101396
550960	213711	-0.806947	-0.590623	19675.1		464535	140017	4093.39	-8208.6	9172.62		126004	86794.4	0.966474	0.256765	4026.71								550960	213711	-0.972053	-0.234761	109901
572566	213711	-0.83682	-0.547477	23577.8		464535	154756	-9304.43	-10376.8	13937.4		136084	86794.4	0.969687	-0.244352	2151.96								572566	213711	-0.972455	-0.23309	118510
594172	213711	-0.858526	-0.51277	27560.1		464535	169495	-9946.38	-12083	15650.2		146165	86794.4	0.0638992	-0.997956	1980.97								594172	213711	-0.972998	-0.230815	127216
10803.1	228449	0.0468828	0.9989	90280.1		464535	184233	-495.751	-11676	11686.5		156245	86794.4	-0.509714	-0.860344	3870.91								10803.1	228449	0.0309331	0.999521	96891
32409.4	228449	0.140432	0.99009	80591.7		464535	198972	-6990.92	-11113.6	13129.6		166325	86794.4	-0.674499	-0.738276	6224.71								32409.4	228449	0.0886695	0.996061	86212.4
54015.7	228449	0.231828	0.972757	72678		464535	213711	-4937.89	-7236.8	8760.94		176405	86794.4	-0.749147	-0.662404	8727.29								54015.7	228449	0.139678	0.990197	76753.6
75621.9	228449	0.31908	0.947728	66125		464535	228449	7920.46	-4798.49	9260.62		186486	86794.4	-0.793243	-0.608905	11321.9								75621.9	228449	0.182522	0.983202	68218
97228.2	228449	0.400653	0.91623	60604.5		464535	243188	700.252	-7685.16	7716.99		196566	86794.4	-0.823306	-0.567598	13990.2								97228.2	228449	0.215641	0.976473	60377.3
118834	228449	0.475566	0.87968	55856.2		464535	257927	17197	-3187.67	17489.9		206646	86794.4	-0.845601	-0.533816	16723.8								118834	228449	0.237054	0.971496	53061.2
140441	228449	0.543387	0.839482	51675.3		464535	272665	13184.9	-4068.86	13798.4		216727	86794.4	-0.86304	-0.505136	19517								140441	228449	0.243832	0.969817	46152.5
162047	228449	0.604143	0.796876	47901.6		464535	287404	10244	-7554.23	12728.2		226807	86794.4	-0.877177	-0.480168	22365.8								162047	228449	0.231171	0.972913	39586.9
183653	228449	0.658203	0.752841	44411.6		464535	302143	13291.4	-607.528	13305.3		236887	86794.4	-0.888929	-0.458044	25266.5								183653	228449	0.190684	0.981651	33363.2
205260	228449	0.706157	0.708055	41110.7		464535	316881	5184.19	-4983.84	7191.28		246968	86794.4	-0.898884	-0.438186	28216.3								205260	228449	0.107399	0.994216	27574.7
226866	228449	0.74872	0.662886	37927.8		464535	331620	17019.1	3229.22	17322.8		257048	86794.4	-0.907437	-0.420188	31212.1								226866	228449	-0.0437702	0.999042	22482.9
248472	228449	0.786656	0.617391	34810.2		464535	346359	6960.29	-2090.7	7267.51		267128	86794.4	-0.914869	-0.40375	34251.4								248472	228449	-0.290469	0.956884	18654
270078	228449	0.820742	0.571299	31719.3		464535	361097	17173.6	5577.16	18056.5		5040.16	92394	0.0498177	0.998758	38857.9								270078	228449	-0.60499	0.796233	17012.7
291685	228449	0.851745	0.523957	28628.1		464535	375836	12652.8	589.22	12666.5		15120.5	92394	0.149147	0.988815	34155.9								291685	228449	-0.853053	0.521825	18244.8
313291	228449	0.880416	0.474203	25518.5		464535	390575	20108.8	1234.37	20146.7		25200.8	92394	0.245936	0.969286	30238.3								313291	228449	-0.965148	0.261706	21960.3
334897	228449	0.907492	0.42007	22380.7		486141	110540	-64113.2	-23366	68238.4		35281.1	92394	0.337984	0.941152	26908.1								334897	228449	-0.996726	0.0808569	27242.3
356503	228449	0.933653	0.358178	19212.5		486141	125279	-41892	-21537.1	47104		45361.4	92394	0.42372	0.905793	24007.5								356503	228449	-0.999426	-0.0338884	33428.7
378110	228449	0.959314	0.282341	16022.3		486141	140017	-18855	-15261.2	24257.3		55441.7	92394	0.5023	0.864694	21411.2								378110	228449	-0.994313	-0.106494	40166.9
399716	228449	0.983631	0.180193	12836.4		486141	154756	-53647.6	-26479.4	59826.6		65522	92394	0.573586	0.819146	19021.5								399716	228449	-0.98818	-0.153296	47276.1
421322	228449	0.999705	0.0242689	9724.24		486141	169495	-28970.3	-23057.1	37025.8		75602.3	92394	0.638045	0.769999	16763.4								421322	228449	-0.98293	-0.183981	54658.7
442929	228449	0.968354	-0.249583	6887.93		486141	184233	5050.76	-6043.58	7876.23		85682.7	92394	0.696653	0.717408	14581.1								442929	228449	-0.978916	-0.204264	62258
464535	228449	0.699216	-0.71491	4983.45		486141	198972	-6291.99	-10477.9	12222		95763	92394	0.750864	0.660456	12434.1								464535	228449	-0.976035	-0.217613	70038.7
486141	228449	0.0331995	-0.999449	5307.04		486141	213711	6080.83	-4610.27	7630.93		105843	92394	0.802734	0.596338	10295								486141	228449	-0.974078	-0.226211	77976.8
507747	228449	-0.422992	-0.906133	7671.67		486141	228449	9595.67	-9055.9	13194.2		115924	92394	0.855301	0.518132	8148.65								507747	228449	-0.97284	-0.231478	86055.4
529354	228449	-0.622471	-0.782643	10876.6		486141	243188	19115.4	-5989.89	20031.9		126004	92394	0.913219	0.40747	5997.21								529354	228449	-0.972148	-0.234369	94261.3
550960	228449	-0.720782	-0.693162	14417.2		486141	257927	17214.9	-2154.71	17349.2		136084	92394	0.979159	0.203095	3887.57								550960	228449	-0.971865	-0.23554	102584
572566	228449	-0.777656	-0.62869	18133.8		486141	272665	4496.04	-9814.88	10795.7		146165	92394	0.934517	-0.355919	2115.4								572566	228449	-0.971885	-0.235455	111016
594172	228449	-0.81465	-0.579953	21965.7		486141	287404	18398.2	71.713	18398.3		156245	92394	0.00153081	-0.999999	2194.63								594172	228449	-0.972129	-0.234447	119549
10803.1	243188	0.0440379	0.99903	96452.2		486141	302143	58.7594	-1675.33	1676.36		166325	92394	-0.509714	-0.860344	4120.64								10803.1	243188	0.0290938	0.999577	103511
32409.4	243188	0.131984	0.991252	86643.2		486141	316881	25726	2484.19	25845.7		176405	92394	-0.668167	-0.744012	6468.87								32409.4	243188	0.0836771	0.996493	92748.9
54015.7	243188	0.218202	0.975904	78540.5		486141	331620	22458.6	10237.8	24682		186486	92394	-0.742264	-0.670108	8961.62								54015.7	243188	0.132439	0.991191	83161
75621.9	243188	0.301003	0.953623	71768.4		486141	346359	14948.7	-1426.22	15016.6		196566	92394	-0.786547	-0.61753	11543.9								75621.9	243188	0.17419	0.984712	74477.6
97228.2	243188	0.379035	0.925382	66025.1		486141	361097	11414.6	956.767	11454.6		206646	92394	-0.816889	-0.576795	14197.6								97228.2	243188	0.207674	0.978198	66487
118834	243188	0.451372	0.892336	61067.9		486141	375836	34101	7364.3	34887.1		216727	92394	-0.839455	-0.54343	16914								118834	243188	0.231371	0.972866	59027.3
140441	243188	0.517523	0.855669	56702.2		507747	125279	-21454	-11830.3	24499.6		226807	92394	-0.857144	-0.515077	19687.9								140441	243188	0.243159	0.969986	51981.2
162047	243188	0.577385	0.816472	52773.5		507747	140017	-24216.2	-14864.9	28414.6		236887	92394	-0.871514	-0.490371	22515.2								162047	243188	0.23976	0.970832	45274.4
183653	243188	0.631157	0.775655	49159.9		507747	154756	-60352	-29694.5	67261.7		246968	92394	-0.883486	-0.468457	25392.8								183653	243188	0.215742	0.97645	38880
205260	243188	0.679253	0.733904	45766.4		507747	169495	-8216.89	-15527.2	17567.3		257048	92394	-0.89365	-0.448765	28317.7								205260	243188	0.161775	0.986828	32834.2
226866	243188	0.722219	0.691665	42519.7		507747	184233	-9221.97	-16155.7	18602.5		267128	92394	-0.902403	-0.430893	31287.3								226866	243188	0.0619289	0.998081	27274
248472	243188	0.760669	0.64914	39363.9		507747	198972	-12990.9	-20841	24558.4		5040.16	97993.7	0.0469675	0.998896	41370.1								248472	243188	-0.107722	0.994181	22517.2
270078	243188	0.795244	0.60629	36257		507747	213711	-9390.28	-18244.5	20519.2		15120.5	97993.7	0.140698	0.990053	36617.5								270078	243188	-0.364184	0.931327	19178.9
291685	243188	0.826586	0.56281	33168.1		507747	228449	2938.51	-12685.7	13021.6		25200.8	97993.7	0.232354	0.972631	32621.9								291685	243188	-0.659421	0.751774	18116.8
313291	243188	0.855329	0.518085	30075.1		507747	243188	18083.3	-5095.4	18787.5		35281.1	97993.7	0.32004	0.947404	29204								313291	243188	-0.873361	0.487073	19779.7
334897	243188	0.882095	0.471072	26963.3		507747	257927	1525.56	-7851.47	7998.3		45361.4	97993.7	0.402336	0.915492	26218								334897	243188	-0.968652	0.248423	23679.5
356503	243188	0.907492	0.42007	23824.6		507747	272665	19262	5794.45	20114.7		55441.7	97993.7	0.478396	0.878144	23546.3								356503	243188	-0.996726	0.0808569	28999.9
378110	243188	0.932084	0.362243	20657.3		507747	287404	7302.47	-4204.26	8426.26		65522	97993.7	0.547942	0.836517	21095.6								378110	243188	-0.999598	-0.0283419	35166.9
399716	243188	0.956235	0.292599	17468.2		507747	302143	10711	3292.48	11205.6		75602.3	97993.7	0.611204	0.791473	18792.9								399716	243188	-0.995056	-0.0993182	41865.1
421322	243188	0.979459	0.201643	14278.5		507747	316881	10543.5	-1107.65	10601.6		85682.7	97993.7	0.668837	0.743409	16582.1								421322	243188	-0.989255	-0.146203	48926.2
442929	243188	0.997578	0.0695562	11140.1		507747	331620	26060.5	7550.96	27132.4		95763	97993.7	0.721874	0.692025	14421.3								442929	243188	-0.984091	-0.177668	56256.8
464535	243188	0.988984	-0.14802	8190.48		507747	361097	6861.18	-5897.68	9047.57		105843	97993.7	0.771751	0.635924	12280.4								464535	243188	-0.980004	-0.198978	63801.4
486141	243188	0.848523	-0.529159	5843.24		507747	375836	3372.77	-308.639	3386.86		115924	97993.7	0.820483	0.571671	10139.7								486141	243188	-0.976964	-0.213403	71524.9
507747	243188	0.328883	-0.944371	5159.61		529354	140017	-15978.2	-8520	18107.8		126004	97993.7	0.871054	0.491187	7990.33								507747	243188	-0.97481	-0.223039	79403.4
529354	243188	-0.247229	-0.968957	6771.94		529354	154756	-7382.78	-18916	20305.7		136084	97993.7	0.927778	0.373134	5841.54								529354	243188	-0.973363	-0.229271	87420
550960	243188	-0.533203	-0.845987	9652.98		529354	169495	-8345.35	-12636.9	15143.9		146165	97993.7	0.989267	0.146118	3756.42								550960	243188	-0.972467	-0.233042	95561.8
572566	243188	-0.668572	-0.743647	13033.7		529354	184233	-30638.7	-19915.8	36542.7		156245	97993.7	0.88551	-0.46462	2106.02								572566	243188	-0.971994	-0.235006	103819
594172	243188	-0.742866	-0.66944	16649.6		529354	198972	-18245	-17338.9	25169.8		166325	97993.7	-0.0498313	-0.998758	2415								594172	243188	-0.971842	-0.235633	112182
10803.1	257927	0.0415182	0.999138	102626		529354	213711	2941.69	-9316.6	9769.98		176405	97993.7	-0.509714	-0.860344	4370.38								10803.1	257927	0.0274608	0.999623	110132
32409.4	257927	0.124487	0.992221	92708.8		529354	228449	5729.73	-8561.55	10301.9		186486	97993.7	-0.662305	-0.749234	6713.52								32409.4	257927	0.0792097	0.996858	99295
54015.7	257927	0.206058	0.97854	84433.4		529354	243188	11483.1	-7091.24	13496.2		196566	97993.7	-0.735786	-0.677214	9197.24								54015.7	257927	0.125874	0.992046	89589.1
75621.9	257927	0.284787	0.958591	77457.9		529354	257927	10223.9	-4071.13	11004.7		206646	97993.7	-0.780202	-0.625527	11768.3								75621.9	257927	0.166458	0.986049	80768.1
97228.2	257927	0.359484	0.933151	71504		529354	272665	2573.6	-8991.48	9352.55		216727	97993.7	-0.810787	-0.585341	14408.6								97228.2	257927	0.199931	0.97981	72636
118834	257927	0.429289	0.903167	66345		529354	287404	29488.6	3797.57	29732.1		226807	97993.7	-0.833597	-0.552373	17109.5								118834	257927	0.22509	0.974338	65039.1
140441	257927	0.493689	0.869638	61796.5		529354	302143	5336.58	-2948.99	6097.18		236887	97993.7	-0.851514	-0.524332	19865.8								140441	257927	0.240345	0.970688	57862.1
162047	257927	0.552493	0.833517	57709.9		529354	316881	234.521	-11851.3	11853.6		246968	97993.7	-0.866095	-0.499879	22673.7								162047	257927	0.24336	0.969936	51025.9
183653	257927	0.605778	0.795634	53966		529354	346359	9706.28	-2414.81	10002.2		257048	97993.7	-0.878267	-0.47817	25530.1								183653	257927	0.230452	0.973084	44488.5
205260	257927	0.653818	0.756652	50470.1		529354	361097	19520.1	12527.3	23194.1		267128	97993.7	-0.888621	-0.458643	28432.4								205260	257927	0.195559	0.980692	38253.6
226866	257927	0.697022	0.71705	47147.7		550960	169495	-2588.46	-14166.2	14400.8		5040.16	103593	0.0444256	0.999013	43883.1								226866	257927	0.128524	0.991706	32390.1
248472	257927	0.735878	0.677114	43940.7		550960	198972	-25391.9	-18756.1	31568		15120.5	103593	0.133147	0.991096	39084.7								248472	257927	0.0129736	0.999916	27076.1
270078	257927	0.770914	0.636939	40804.4		550960	228449	-9206.49	-15453.3	17987.9		25200.8	103593	0.220162	0.975463	35017.4								270078	257927	-0.172322	0.985041	22678.9
291685	257927	0.80267	0.596424	37704.9		550960	243188	7070.6	-2568.56	7522.69		35281.1	103593	0.303828	0.952727	31517.2								291685	257927	-0.432205	0.901775	19839.4
313291	257927	0.831681	0.555254	34616.8		550960	257927	24234.4	-4864.72	24717.8		45361.4	103593	0.38287	0.923802	28449.2								313291	257927	-0.704797	0.709409	19314.5
334897	257927	0.858477	0.512853	31521.9		550960	272665	-15409.5	-10221.4	18491.3		55441.7	103593	0.456462	0.889743	25703.1								334897	257927	-0.889584	0.456772	21348
356503	257927	0.883577	0.468285	28408.1		550960	287404	10226	-2138.69	10447.2		65522	103593	0.524244	0.851568	23190								356503	257927	-0.971529	0.236922	25403.8
378110	257927	0.907492	0.42007	25268.5		550960	302143	-125	-9178.83	9179.68		75602.3	103593	0.586281	0.810108	20839								378110	257927	-0.996726	0.0808569	30757.5
399716	257927	0.930692	0.365804	22101.9		550960	316881	-5672.72	-10880.9	12270.9		85682.7	103593	0.642998	0.765867	18594.5								399716	257927	-0.999729	-0.0232988	36907.1
421322	257927	0.953498	0.301399	18914.1		572566	184233	-20313.6	-13455.2	24365.6		95763	103593	0.695134	0.71888	16414								421322	257927	-0.9957	-0.0926348	43568.5
442929	257927	0.975634	0.219406	15722.1		572566	228449	-28396.4	-31278.3	42245.6		105843	103593	0.743729	0.668482	14265.6								442929	257927	-0.990229	-0.139448	50585.2
464535	257927	0.994462	0.105094	12566.1		572566	243188	-882.842	-15646.1	15671		115924	103593	0.790191	0.612861	12126.6								464535	257927	-0.98518	-0.171522	57867.5
486141	257927	0.99734	-0.0728944	9544.04		572566	272665	30463	-7442.38	31358.9		126004	103593	0.8365	0.547966	9983.2								486141	257927	-0.981059	-0.193707	65361.3
507747	257927	0.926382	-0.376585	6925.82		572566	287404	6572.06	-15019	16394		136084	103593	0.885578	0.464491	7831.78								507747	257927	-0.977898	-0.209084	73031.6
529354	257927	0.585766	-0.81048	5459.19		572566	316881	14333.1	-6395.89	15695.4		146165	103593	0.941211	0.33782	5688.4								529354	257927	-0.975577	-0.219658	80854.9
550960	257927	-0.020691	-0.999786	6153.29		572566	331620	13672.2	-1894.36	13802.8		156245	103593	0.996326	0.085638	3634.66								550960	257927	-0.973947	-0.226777	88814.2
572566	257927	-0.414552	-0.910026	8567.65		594172	272665	3493.43	-11623.9	12137.5		166325	103593	0.824278	-0.566185	2124.5								572566	257927	-0.972867	-0.231364	96896.6
594172	257927	-0.602448	-0.798158	11733								176405	103593	-0.0925773	-0.995706	2640.44								594172	257927	-0.972219	-0.234074	105092
10803.1	272665	0.039271	0.999229	108802								186486	103593	-0.509714	-0.860344	4620.11								10803.1	272665	0.0260012	0.999662	116754
32409.4	272665	0.117792	0.993038	98786.5								196566	103593	-0.656864	-0.754009	6958.6								32409.4	272665	0.0751898	0.997169	105849
54015.7	272665	0.195171	0.980769	90352.9								206646	103593	-0.729676	-0.683793	9433.97								54015.7	272665	0.119901	0.992786	96035.2
75621.9	272665	0.27017	0.962813	83188.3								216727	103593	-0.774176	-0.63297	11994.7								75621.9	272665	0.159293	0.987231	87086.1
97228.2	272665	0.341738	0.939795	77035.3								226807	103593	-0.804973	-0.593312	14622.8								97228.2	272665	0.192504	0.981296	78820.2
118834	272665	0.409085	0.912496	71682.1								236887	103593	-0.828003	-0.560724	17309.6								118834	272665	0.218562	0.975823	71092
140441	272665	0.471696	0.881761	66954.2								246968	103593	-0.846127	-0.532981	20049.8								140441	272665	0.236238	0.971695	63789.7
162047	272665	0.529329	0.848417	62708.9								257048	103593	-0.860902	-0.508771	22840								162047	272665	0.243809	0.969823	56831.9
183653	272665	0.581968	0.813212	58830.2								267128	103593	-0.873256	-0.487262	25677.1								183653	272665	0.238675	0.9711	50167.8
205260	272665	0.629781	0.776773	55224.5								5040.16	109193	0.0421445	0.999112	46396.7								205260	272665	0.216731	0.976231	43781.7
226866	272665	0.673067	0.739582	51816.8								15120.5	109193	0.12636	0.991984	41556.6								226866	272665	0.171311	0.985217	37703.3
248472	272665	0.712208	0.701969	48547.6								25200.8	109193	0.209162	0.977881	37423.1								248472	272665	0.0916204	0.995794	32031.6
270078	272665	0.747634	0.664111	45370.1								35281.1	109193	0.289121	0.957293	33845.7								270078	272665	-0.0385176	0.999258	26982.9
291685	272665	0.779798	0.626031	42248								45361.4	109193	0.365091	0.930972	30699.3								291685	272665	-0.23617	0.971712	22966.1
313291	272665	0.809157	0.587593	39153.3								55441.7	109193	0.436286	0.899808	27880.3								313291	272665	-0.493823	0.869563	20623.1
334897	272665	0.836163	0.548481	36065.2								65522	109193	0.5023	0.864694	25304.2								334897	272665	-0.742546	0.669795	20590
356503	272665	0.861263	0.50816	32968.4								75602.3	109193	0.563081	0.826402	22902.3								356503	272665	-0.902713	0.430243	22942.9
378110	272665	0.884896	0.465789	29852.7								85682.7	109193	0.618889	0.785478	20620.2								378110	272665	-0.973925	0.226872	27132.3
399716	272665	0.907492	0.42007	26712.4								95763	109193	0.670249	0.742136	18414.9								399716	272665	-0.996726	0.0808569	32515
421322	272665	0.929449	0.36895	23546.5								105843	109193	0.717927	0.696118	16253.5								421322	272665	-0.999825	-0.0186945	38648.8
442929	272665	0.95105	0.309036	20359.9								115924	109193	0.762951	0.646456	14111.5								442929	272665	-0.996261	-0.0863999	45276.5
464535	272665	0.972146	0.234377	17166.7								126004	109193	0.806705	0.590955	11972.1								464535	272665	-0.991113	-0.13302	52251.9
486141	272665	0.991016	0.133747	13998.6								136084	109193	0.851138	0.524942	9825.76								486141	272665	-0.9862	-0.165558	59489.2
507747	272665	0.999878	-0.0156078	10928.2								146165	109193	0.899078	0.437788	7673.53								507747	272665	-0.982076	-0.188488	66935.4
529354	272665	0.965714	-0.259607	8139.26								156245	109193	0.953539	0.301269	5538.56								529354	272665	-0.978824	-0.204704	74556.3
550960	272665	0.763309	-0.646034	6133.25								166325	109193	0.999766	0.0216208	3523.71								550960	272665	-0.976366	-0.216125	82328.1
572566	272665	0.237353	-0.971424	5893.35								176405	109193	0.753784	-0.657123	2170.36								572566	272665	-0.974576	-0.224056	90234
594172	272665	-0.258363	-0.966048	7667.24								186486	109193	-0.128541	-0.991704	2869.76								594172	272665	-0.973332	-0.229402	98261.3
10803.1	287404	0.0372545	0.999306	114979								196566	109193	-0.509714	-0.860344	4869.85								10803.1	287404	0.0246887	0.999695	123378
32409.4	287404	0.111775	0.993733	104875								206646	109193	-0.651798	-0.758392	7204.05								32409.4	287404	0.0715541	0.997437	112411
54015.7	287404	0.18536	0.982671	96295.4								216727	109193	-0.7239	-0.689905	9671.68								54015.7	287404	0.114449	0.993429	102497
75621.9	287404	0.256934	0.966429	88954.7								226807	109193	-0.768441	-0.639921	12222.9								75621.9	287404	0.152652	0.98828	93428.5
97228.2	287404	0.325573	0.945517	82613.8								236887	109193	-0.79942	-0.600773	14839.7								97228.2	287404	0.185436	0.982656	85036
118834	287404	0.390552	0.920581	77074.3								246968	109193	-0.822649	-0.56855	17513.5								118834	287404	0.212001	0.977269	77182.5
140441	287404	0.451372	0.892336	72171.2								257048	109193	-0.840963	-0.541093	20239.1								140441	287404	0.231371	0.972866	69759.6
162047	287404	0.507757	0.8615	67767.8								267128	109193	-0.855916	-0.517115	23013								162047	287404	0.242234	0.970218	62685.8
183653	287404	0.559629	0.828743	63751.7								5040.16	114793	0.040086	0.999196	48911								183653	287404	0.242693	0.970103	55905.4
205260	287404	0.607074	0.794645	60030.7								15120.5	114793	0.120227	0.992746	44032.8								205260	287404	0.229865	0.973222	49390.4
226866	287404	0.6503	0.759678	56530								25200.8	114793	0.19919	0.979961	39838								226866	287404	0.199221	0.979955	43146.7
248472	287404	0.689602	0.724188	53189.4								35281.1	114793	0.275724	0.961237	36188.1								248472	287404	0.14356	0.989642	37227.4
270078	287404	0.725329	0.688403	49960.6								45361.4	114793	0.348802	0.937197	32966.7								270078	287404	0.0516993	0.998663	31760
291685	287404	0.757857	0.652421	46805.3								55441.7	114793	0.417683	0.908593	30076.7								291685	287404	-0.0916151	0.995794	26995.9
313291	287404	0.787575	0.616219	43693.5								65522	114793	0.481939	0.876205	27437.6								313291	287404	-0.298064	0.954546	23375.1
334897	287404	0.814873	0.579639	40602.1								75602.3	114793	0.541441	0.840739	24983.3								334897	287404	-0.548849	0.835921	21517.4
356503	287404	0.840137	0.542374	37513.4								85682.7	114793	0.596324	0.802744	22660.3								356503	287404	-0.773989	0.633199	21930.1
378110	287404	0.863747	0.503926	34414.7								95763	114793	0.646958	0.762526	20426								378110	287404	-0.913472	0.406903	24559.4
399716	287404	0.886076	0.46354	31297.3								105843	114793	0.69391	0.720062	18246.9								399716	287404	-0.975944	0.218019	28864.2
421322	287404	0.907492	0.42007	28156.3								115924	114793	0.737949	0.674856	16097.1								421322	287404	-0.996726	0.0808569	34272.6
442929	287404	0.928334	0.371748	24991								126004	114793	0.780085	0.625673	13957.9								442929	287404	-0.999895	-0.0144751	40392
464535	287404	0.948849	0.315729	21805.6								136084	114793	0.82168	0.56995	11816.6								464535	287404	-0.996749	-0.0805739	46988.6
486141	287404	0.968969	0.247183	18611.8								146165	114793	0.864654	0.502367	9667.62								486141	287404	-0.991915	-0.126904	53925.5
507747	287404	0.98754	0.157366	15435.4								156245	114793	0.911698	0.410861	7516.11								507747	287404	-0.987152	-0.159785	61120.6
529354	287404	0.999569	0.0293495	12331.5								166325	114793	0.964726	0.263256	5392.79								529354	287404	-0.983049	-0.183343	68522.3
550960	287404	0.985356	-0.17051	9430.75								176405	114793	0.998952	-0.0457688	3425								550960	287404	-0.979735	-0.200299	76096.8
572566	287404	0.869879	-0.493266	7070.4								186486	114793	0.677728	-0.735313	2242.11								572566	287404	-0.977164	-0.212485	83820.5
594172	287404	0.482075	-0.87613	6029.69								196566	114793	-0.159118	-0.98726	3102.14								594172	287404	-0.975238	-0.221159	91676.6
10803.1	302143	0.0354348	0.999372	121158								206646	114793	-0.509714	-0.860344	5119.59								10803.1	302143	0.0235023	0.999724	130002
32409.4	302143	0.106341	0.99433	110972								216727	114793	-0.64707	-0.76243	7449.83								32409.4	302143	0.0682507	0.997668	118979
54015.7	302143	0.176473	0.984305	102258								226807	114793	-0.718429	-0.6956	9910.25								54015.7	302143	0.109455	0.993992	108973
75621.9	302143	0.244898	0.969549	94753.3								236887	114793	-0.762972	-0.646431	12452.6								75621.9	302143	0.146493	0.989212	99792.6
97228.2	302143	0.310797	0.950476	88234.8								246968	114793	-0.794107	-0.607778	15059								97228.2	302143	0.178743	0.983896	91280.5
118834	302143	0.37351	0.927626	82517								257048	114793	-0.817516	-0.575906	17720.8								118834	302143	0.205535	0.97865	83307
140441	302143	0.432559	0.901606	77443.5								267128	114793	-0.836004	-0.548723	20433								140441	302143	0.226079	0.974109	75768
162047	302143	0.487652	0.873038	72883.7								5040.16	120392	0.0382191	0.999269	51425.7								162047	302143	0.23935	0.970933	68582.8
183653	302143	0.538667	0.842519	68728.8								15120.5	120392	0.114659	0.993405	46512.5								183653	302143	0.243921	0.969795	61693
205260	302143	0.585627	0.810581	64888.8								25200.8	120392	0.190111	0.981763	42260.9								205260	302143	0.237702	0.971338	55063.1
226866	302143	0.62867	0.777672	61289.3								35281.1	120392	0.263477	0.964666	38542.9								226866	302143	0.217511	0.976058	48683.7
248472	302143	0.668018	0.744145	57869.7								45361.4	120392	0.333834	0.942632	35250.1								248472	302143	0.17842	0.983954	42579.7
270078	302143	0.703949	0.71025	54580.8								55441.7	120392	0.400491	0.916301	32291.1								270078	302143	0.11279	0.993619	36825.9
291685	302143	0.736776	0.676137	51383								65522	120392	0.463014	0.886351	29589.5								291685	302143	0.00936867	0.999956	31576.9
313291	302143	0.766828	0.641852	48244.5								75602.3	120392	0.521221	0.853422	27081.6								313291	302143	-0.14542	0.98937	27115.3
334897	302143	0.794441	0.607341	45140.3								85682.7	120392	0.575159	0.818041	24715.5								334897	302143	-0.357052	0.934085	23900.2
356503	302143	0.819951	0.572434	42050.9								95763	120392	0.625077	0.780563	22448.8								356503	302143	-0.597479	0.801885	22509.6
378110	302143	0.843687	0.536836	38961.4								105843	120392	0.671396	0.741099	20247.7								378110	302143	-0.800265	0.599647	23323.9
399716	302143	0.865976	0.500086	35860.8								115924	120392	0.714701	0.69943	18085.8								399716	302143	-0.922389	0.386262	26193.6
421322	302143	0.887139	0.461502	32741.8								126004	120392	0.755751	0.65486	15942.8								421322	302143	-0.977666	0.210164	30599
442929	302143	0.907492	0.42007	29600.2								136084	120392	0.795538	0.605904	13803.9								442929	302143	-0.996726	0.0808569	36030.2
464535	302143	0.927326	0.374255	26435.5								146165	120392	0.835406	0.549634	11660.1								464535	302143	-0.999944	-0.0105948	42136.5
486141	302143	0.94686	0.321647	23251.2								156245	120392	0.877241	0.480049	9509.12								486141	302143	-0.997174	-0.0751209	48704.2
507747	302143	0.966072	0.258272	20057.4								166325	120392	0.923531	0.383524	7360.01								507747	302143	-0.992642	-0.121086	55605.1
529354	302143	0.984176	0.177192	16875								176405	120392	0.974682	0.223594	5251.85								529354	302143	-0.988039	-0.154207	62760.6
550960	302143	0.997851	0.0655254	13747.4								186486	120392	0.993233	-0.116136	3339.95								550960	302143	-0.983978	-0.178292	70120.5
572566	302143	0.994823	-0.10162	10770.5								196566	120392	0.599798	-0.800151	2337.52								572566	302143	-0.980624	-0.195899	77651.4
594172	302143	0.930173	-0.367122	8177.12								206646	120392	-0.185372	-0.982668	3336.94								594172	302143	-0.977964	-0.208773	85329.9
10803.1	316881	0.0337845	0.999429	127337								216727	120392	-0.509714	-0.860344	5369.32								10803.1	316881	0.0224246	0.999749	136627
32409.4	316881	0.101408	0.994845	117076								226807	120392	-0.642648	-0.766162	7695.91								32409.4	316881	0.0652364	0.99787	125552
54015.7	316881	0.168389	0.985721	108239								236887	120392	-0.713239	-0.70092	10149.6								54015.7	316881	0.104866	0.994486	115461
75621.9	316881	0.233912	0.972258	100581								246968	120392	-0.75775	-0.652545	12683.7								75621.9	316881	0.140773	0.990042	106176
97228.2	316881	0.297249	0.9548	93894.4								257048	120392	-0.789015	-0.614373	15280.5								97228.2	316881	0.172421	0.985023	97550.9
118834	316881	0.3578	0.933798	88005.9								267128	120392	-0.812587	-0.582841	17931.2								118834	316881	0.199242	0.97995	89462.7
140441	316881	0.415114	0.909769	82767.2								5040.16	125992	0.0365183	0.999333	53940.9								140441	316881	0.220582	0.975368	81811.9
162047	316881	0.468894	0.883255	78053.6								15120.5	125992	0.109581	0.993978	48995.5								162047	316881	0.235625	0.971844	74519.2
183653	316881	0.518987	0.854782	73759.9								25200.8	125992	0.181812	0.983333	44691.1								183653	316881	0.243269	0.969959	67525.1
205260	316881	0.56537	0.824837	69798.2								35281.1	125992	0.252241	0.967664	40909								205260	316881	0.241953	0.970288	60789.2
226866	316881	0.608126	0.793841	66095.4								45361.4	125992	0.32004	0.947404	37548.1								226866	316881	0.229377	0.973338	54292.5
248472	316881	0.647415	0.762137	62590.8								55441.7	125992	0.384566	0.923097	34522.3								248472	316881	0.202069	0.979371	48041.8
270078	316881	0.683458	0.72999	59234.7								65522	125992	0.445392	0.895336	31759								270078	316881	0.154736	0.987956	42079.1
291685	316881	0.716509	0.697578	55986.2								75602.3	125992	0.5023	0.864694	29197.1								291685	316881	0.0794403	0.99684	36499.8
313291	316881	0.746849	0.664994	52812.4								85682.7	125992	0.555273	0.831668	26786.1								313291	316881	-0.0347756	0.999395	31483.8
334897	316881	0.774765	0.632249	49686.7								95763	125992	0.604468	0.79663	24484.3								334897	316881	-0.199091	0.979981	27340.2
356503	316881	0.800549	0.599267	46588.1								105843	125992	0.650195	0.759767	22257.8								356503	316881	-0.41245	0.91098	24534.7
378110	316881	0.824491	0.565875	43499.8								115924	125992	0.692901	0.721032	20079.7								378110	316881	-0.640148	0.768252	23587.8
399716	316881	0.846876	0.53179	40409.1								126004	125992	0.733171	0.680045	17928.9								399716	316881	-0.822327	0.569015	24762.5
421322	316881	0.867987	0.496587	37306.8								136084	125992	0.771751	0.635924	15789.1								421322	316881	-0.92986	0.367914	27842.4
442929	316881	0.888101	0.459648	34186.3								146165	125992	0.80962	0.586954	13649.2								442929	316881	-0.979148	0.20315	32336.3
464535	316881	0.907492	0.42007	31044.2								156245	125992	0.848103	0.529831	11502.8								464535	316881	-0.996726	0.0808569	37787.7
486141	316881	0.926411	0.376514	27879.9								166325	125992	0.889042	0.457825	9350.61								486141	316881	-0.999975	-0.00701484	43882
507747	316881	0.945053	0.326918	24696.7								176405	125992	0.934632	0.355616	7205.75								507747	316881	-0.997546	-0.0700085	50422.9
529354	316881	0.963426	0.267975	21503.1								186486	125992	0.983274	0.18213	5116.5								529354	316881	-0.993302	-0.11555	57290.1
550960	316881	0.980983	0.194091	18316.6								196566	125992	0.982009	-0.188832	3269.9								550960	316881	-0.988864	-0.148823	64408.4
572566	316881	0.995452	0.0952613	15171.8								206646	125992	0.523086	-0.85228	2453.94								572566	316881	-0.984861	-0.173347	71728.9
594172	316881	0.998884	-0.0472294	12141.4								216727	125992	-0.20812	-0.978103	3573.69								594172	316881	-0.981488	-0.191525	79218.6
10803.1	331620	0.0322811	0.999479	133518								226807	125992	-0.509714	-0.860344	5619.06								10803.1	331620	0.0214413	0.99977	143252
32409.4	331620	0.09691	0.995293	123188								236887	125992	-0.638501	-0.769621	7942.24								32409.4	331620	0.0624753	0.998047	132130
54015.7	331620	0.161004	0.986954	114236								246968	125992	-0.708308	-0.705904	10389.6								54015.7	331620	0.100637	0.994923	121960
75621.9	331620	0.223846	0.974625	106434								257048	125992	-0.752754	-0.658302	12916								75621.9	331620	0.135453	0.990784	112577
97228.2	331620	0.284787	0.958591	99588.8								267128	125992	-0.784129	-0.620598	15503.7								97228.2	331620	0.166458	0.986049	103845
118834	331620	0.343283	0.939232	93537.2								5040.16	131592	0.0349623	0.999389	56456.4								118834	331620	0.193164	0.981166	95646.9
140441	331620	0.39891	0.91699	88138.9								15120.5	131592	0.104931	0.994479	51481.4								140441	331620	0.215024	0.976609	87888.3
162047	331620	0.451372	0.892336	83274.4								25200.8	131592	0.174197	0.984711	47127.7								162047	331620	0.231371	0.972866	80491.8
183653	331620	0.5005	0.865737	78842.7								35281.1	131592	0.2419	0.970301	43285.2								183653	331620	0.241337	0.970441	73397.4
205260	331620	0.546236	0.837632	74758								45361.4	131592	0.307293	0.951615	39859.4								205260	331620	0.243728	0.969844	66561.8
226866	331620	0.588616	0.808413	70948.6								55441.7	131592	0.369784	0.929118	36769.1								226866	331620	0.236834	0.97155	59959.7
248472	331620	0.627755	0.778411	67354.1								65522	131592	0.428954	0.903326	33945.2								248472	331620	0.218143	0.975917	53585.8
270078	331620	0.66382	0.747892	63924.6								75602.3	131592	0.484568	0.874754	31329.3								270078	331620	0.183905	0.982944	47461.3
291685	331620	0.697022	0.71705	60618.5								85682.7	131592	0.53656	0.843862	28872.2								291685	331620	0.128524	0.991706	41644.5
313291	331620	0.727593	0.68601	57401.9								95763	131592	0.585019	0.81102	26533								313291	331620	0.0439277	0.999035	36250.1
334897	331620	0.75578	0.654826	54246.9								105843	131592	0.630167	0.77646	24278.3								334897	331620	-0.0801475	0.996783	31481.6
356503	331620	0.781837	0.623482	51131								115924	131592	0.672347	0.740236	22080.6								356503	331620	-0.251868	0.967761	27668.6
378110	331620	0.806019	0.59189	48036.3								126004	131592	0.712013	0.702166	19918.2								378110	331620	-0.463837	0.885921	25270.8
399716	331620	0.828576	0.559876	44948.5								136084	131592	0.749744	0.661728	17774.1								399716	331620	-0.67742	0.735596	24741.2
421322	331620	0.849759	0.527172	41856.6								146165	131592	0.786275	0.617876	15635.3								421322	331620	-0.840954	0.541106	26238.8
442929	331620	0.869811	0.493385	38752.5								156245	131592	0.822572	0.568662	13493.5								442929	331620	-0.936179	0.351523	29503.5
464535	331620	0.888977	0.457953	35630.7								166325	131592	0.859942	0.510391	11344.9								464535	331620	-0.980434	0.196849	34075.5
486141	331620	0.907492	0.42007	32488.1								176405	131592	0.900162	0.435556	9192.45								486141	331620	-0.996726	0.0808569	39545.3
507747	331620	0.925577	0.378559	29324.3								186486	131592	0.945026	0.326996	7053.83								507747	331620	-0.999993	-0.00370202	45628.5
529354	331620	0.943405	0.331644	26142.1								196566	131592	0.990327	0.138752	4987.54								529354	331620	-0.997872	-0.0652076	52144.4
550960	331620	0.961002	0.276542	22949								206646	131592	0.964807	-0.26296	3216.06								550960	331620	-0.9939	-0.110281	58980
572566	331620	0.977984	0.208681	19759.6								216727	131592	0.449818	-0.89312	2588.64								572566	331620	-0.989631	-0.143631	66063.2
594172	331620	0.992756	0.120148	16602.1								226807	131592	-0.227993	-0.973663	3812.05								594172	331620	-0.985699	-0.168516	73346.3
10803.1	346359	0.0309056	0.999522	139699								236887	131592	-0.509714	-0.860344	5868.79								10803.1	346359	0.0205406	0.999789	149878
32409.4	346359	0.0927929	0.995685	129306								246968	131592	-0.634605	-0.772836	8188.81								32409.4	346359	0.0599368	0.998202	138712
54015.7	346359	0.154233	0.988034	120247								257048	131592	-0.703615	-0.710581	10630.2								54015.7	346359	0.0967277	0.995311	128468
75621.9	346359	0.214592	0.976704	112310								267128	131592	-0.74797	-0.663733	13149.4								75621.9	346359	0.130498	0.991449	118994
97228.2	346359	0.273292	0.961931	105315								5040.16	137191	0.0335334	0.999438	58972.3								97228.2	346359	0.160838	0.986981	110160
118834	346359	0.329836	0.944038	99107.6								15120.5	137191	0.100659	0.994921	53969.8								118834	346359	0.187327	0.982298	101857
140441	346359	0.38383	0.923404	93555								25200.8	137191	0.167187	0.985925	49570.1								140441	346359	0.209498	0.977809	93994.9
162047	346359	0.434985	0.900438	88543.2								35281.1	137191	0.232354	0.972631	45670.7								162047	346359	0.2268	0.973941	86497.8
183653	346359	0.483121	0.875554	83974.8								45361.4	137191	0.295485	0.955347	42183								183653	346359	0.238535	0.971134	79306.4
205260	346359	0.528155	0.849148	79766.7								55441.7	137191	0.356033	0.934474	39030.4								205260	346359	0.243769	0.969833	72375.8
226866	346359	0.570089	0.821583	75848.4								65522	137191	0.413596	0.91046	36147.3								226866	346359	0.241199	0.970476	65676.3
248472	346359	0.608997	0.793172	72160.3								75602.3	137191	0.467928	0.883766	33477.6								248472	346359	0.228964	0.973435	59194.7
270078	346359	0.645007	0.764177	68652.4								85682.7	137191	0.51893	0.854817	30973.6								270078	346359	0.204342	0.9789	52938.2
291685	346359	0.678286	0.734798	65282.8								95763	137191	0.566636	0.823968	28595.5								291685	346359	0.16333	0.986571	46940.9
313291	346359	0.709027	0.705181	62016.7								105843	137191	0.611204	0.791473	26310								313291	346359	0.100104	0.994977	41276.4
334897	346359	0.737443	0.675409	58825.3								115924	137191	0.652891	0.757452	24089.8								334897	346359	0.00665665	0.999978	36078.2
356503	346359	0.763753	0.645509	55685.1								126004	137191	0.692056	0.721843	21912.6								356503	346359	-0.126177	0.992008	31570.6
378110	346359	0.78818	0.615445	52576.8								136084	137191	0.729153	0.684351	19760.7								378110	346359	-0.303102	0.952958	28097.4
399716	346359	0.810946	0.585121	49484.9								146165	137191	0.764751	0.644326	17620.2								399716	346359	-0.51102	0.859569	26100.5
421322	346359	0.832272	0.554367	46397.1								156245	137191	0.799576	0.600565	15481.1								421322	346359	-0.709904	0.704299	25960
442929	346359	0.852376	0.522929	43303.9								166325	137191	0.83458	0.550887	13337.1								442929	346359	-0.856774	0.515692	27747
464535	346359	0.871473	0.490443	40198.1								176405	137191	0.871054	0.491187	11186.5								464535	346359	-0.941573	0.336809	31174.8
486141	346359	0.889776	0.456398	37075.1								186486	137191	0.910677	0.413118	9035.02								486141	346359	-0.981559	0.191159	35816.6
507747	346359	0.907492	0.42007	33932								196566	137191	0.95471	0.297537	6904.73								507747	346359	-0.996726	0.0808569	41302.9
529354	346359	0.924814	0.38042	30768.6								206646	137191	0.995629	0.0933925	4865.76								529354	346359	-1	-0.000627798	47375.8
550960	346359	0.941895	0.335907	27587.5								216727	137191	0.94136	-0.337404	3179.46								550960	346359	-0.998157	-0.0606921	53868.4
572566	346359	0.958775	0.284167	24394.9								226807	137191	0.381352	-0.92443	2738.99								572566	346359	-0.994445	-0.105262	60674.3
594172	346359	0.97518	0.221415	21203.5								236887	137191	-0.245487	-0.9694	4051.73								594172	346359	-0.990345	-0.138627	67724.2
10803.1	361097	0.0296426	0.999561	145881								246968	137191	-0.509714	-0.860344	6118.53								10803.1	361097	0.0197125	0.999806	156505
32409.4	361097	0.0890101	0.996031	135430								257048	137191	-0.630938	-0.775833	8435.58								32409.4	361097	0.0575954	0.99834	145299
54015.7	361097	0.148003	0.988987	126270								267128	137191	-0.699143	-0.714982	10871.4								54015.7	361097	0.093105	0.995656	134986
75621.9	361097	0.206058	0.97854	118207								5040.16	142791	0.0322167	0.999481	61488.5								75621.9	361097	0.125874	0.992046	125425
97228.2	361097	0.262658	0.964889	111070								15120.5	142791	0.0967187	0.995312	56460.4								97228.2	361097	0.155542	0.987829	116495
118834	361097	0.317352	0.948308	104714								25200.8	142791	0.160713	0.987001	52017.7								118834	361097	0.181739	0.983347	108092
140441	361097	0.369772	0.929123	99012.3								35281.1	142791	0.223516	0.9747	48064.6								140441	361097	0.204065	0.978957	100129
162047	361097	0.41964	0.907691	93857								45361.4	142791	0.284518	0.958671	44517.9								162047	361097	0.222059	0.975033	92534.9
183653	361097	0.46677	0.884379	89153.9								55441.7	142791	0.343214	0.939257	41305.3								183653	361097	0.235147	0.97196	85249.4
205260	361097	0.511062	0.859544	84822.5								65522	142791	0.399223	0.916854	38364.4								205260	361097	0.242584	0.97013	78227.4
226866	361097	0.552493	0.833517	80793.9								75602.3	142791	0.452292	0.89187	35641.3								226866	361097	0.24336	0.969936	71436.3
248472	361097	0.591104	0.806595	77009.4								85682.7	142791	0.5023	0.864694	33090.1								248472	361097	0.23606	0.971739	64857.3
270078	361097	0.626987	0.77903	73419.1								95763	142791	0.549241	0.835664	30671.8								270078	361097	0.218664	0.9758	58488.1
291685	361097	0.660275	0.751024	69981								105843	142791	0.593218	0.805042	28353.7								291685	361097	0.188256	0.98212	52346.8
313291	361097	0.691128	0.722732	66659.7								115924	142791	0.634427	0.772983	26108.4								313291	361097	0.140611	0.990065	46479.8
334897	361097	0.719725	0.69426	63425.8								126004	142791	0.673147	0.739509	23913.5								334897	361097	0.0697753	0.997563	40975.6
356503	361097	0.746255	0.66566	60254.7								136084	142791	0.70974	0.704464	21750.7								356503	361097	-0.0319746	0.999489	35985.1
378110	361097	0.770914	0.636939	57126.2								146165	142791	0.744655	0.66745	19605.5								378110	361097	-0.172322	0.985041	31750.4
399716	361097	0.7939	0.608048	54023.7								156245	142791	0.778453	0.627702	17466.6								399716	361097	-0.352266	0.9359	28622.6
421322	361097	0.815408	0.578887	50933.7								166325	142791	0.811851	0.583864	15326.2								421322	361097	-0.553994	0.83252	27015.5
442929	361097	0.835632	0.549289	47845.6								176405	142791	0.845792	0.533512	13179.9								442929	361097	-0.738198	0.674584	27235.7
464535	361097	0.854764	0.519016	44750.9								186486	142791	0.88154	0.472109	11027.9								464535	361097	-0.870292	0.492536	29282.1
486141	361097	0.872994	0.48773	41643.6								196566	142791	0.920643	0.390406	8878.66								486141	361097	-0.946214	0.32354	32854.9
507747	361097	0.890509	0.454965	38519.4								206646	142791	0.963661	0.267129	6758.95								507747	361097	-0.982551	0.185996	37559.1
529354	361097	0.907492	0.42007	35375.9								216727	142791	0.99894	0.046036	4751.94								529354	361097	-0.996726	0.0808569	43060.4
550960	361097	0.924112	0.382121	32212.9								226807	142791	0.911679	-0.410903	3160.86								550960	361097	-0.999998	0.00223247	49123.8
572566	361097	0.940507	0.339773	29032.7								236887	142791	0.31834	-0.947977	2902.63								572566	361097	-0.998406	-0.0564385	55594.7
594172	361097	0.956723	0.291	25840.8								246968	142791	-0.260992	-0.965341	4292.52								594172	361097	-0.994939	-0.100479	62372.5
10803.1	375836	0.0284787	0.999594	152063								257048	142791	-0.509714	-0.860344	6368.27								10803.1	375836	0.0189485	0.99982	163132
32409.4	375836	0.0855226	0.996336	141558								267128	142791	-0.627481	-0.778632	8682.54								32409.4	375836	0.055429	0.998463	151888
54015.7	375836	0.142252	0.98983	132305								5040.16	148390	0.0309995	0.999519	64005								54015.7	375836	0.089739	0.995965	141511
75621.9	375836	0.198165	0.980169	124123								15120.5	148390	0.0930745	0.995659	58953.1								75621.9	375836	0.121552	0.992585	131868
97228.2	375836	0.252797	0.967519	116851								25200.8	148390	0.154717	0.987959	54469.9								97228.2	375836	0.150548	0.988603	122847
118834	375836	0.305736	0.952116	110353								35281.1	148390	0.215312	0.976545	50466.1								118834	375836	0.176401	0.984318	114348
140441	375836	0.356643	0.934241	104508								45361.4	148390	0.274309	0.961642	46863.2								140441	375836	0.198766	0.980047	106290
162047	375836	0.40525	0.914206	99213.1								55441.7	148390	0.331242	0.943546	43592.8								162047	375836	0.217248	0.976117	98600.8
183653	375836	0.451372	0.892336	94377.7								65522	148390	0.385749	0.922604	40595.6								183653	375836	0.231371	0.972866	91224.1
205260	375836	0.494896	0.868952	89923.8								75602.3	148390	0.43758	0.899179	37819.9								205260	375836	0.240531	0.970642	84113.6
226866	375836	0.535779	0.844358	85784.2								85682.7	148390	0.486596	0.873627	35221.3								226866	375836	0.243927	0.969794	77235
248472	375836	0.574036	0.81883	81901.1								95763	148390	0.532761	0.846266	32761.9								248472	375836	0.240464	0.970658	70565.9
270078	375836	0.609731	0.792609	78225.2								105843	148390	0.576137	0.817353	30409.6								270078	375836	0.228611	0.973518	64097
291685	375836	0.642966	0.765895	74714.5								115924	148390	0.616868	0.787067	28137.1								291685	375836	0.206198	0.97851	57835.7
313291	375836	0.673873	0.738847	71333.2								126004	148390	0.655172	0.75548	25922								313291	375836	0.170121	0.985423	51810
334897	375836	0.702601	0.711584	68051.3								136084	148390	0.691338	0.722531	23745.6								334897	375836	0.11599	0.99325	46078.4
356503	375836	0.729314	0.684179	64843.5								146165	148390	0.725727	0.687982	21592.7								356503	375836	0.0378272	0.999284	40743.1
378110	375836	0.754183	0.656664	61688.7								156245	148390	0.758783	0.651343	19451.4								378110	375836	-0.0715733	0.997435	35971.4
399716	375836	0.777383	0.629028	58569.4								166325	148390	0.791059	0.61174	17312.7								399716	375836	-0.218079	0.975931	32020
421322	375836	0.799086	0.601216	55471.3								176405	148390	0.823262	0.567662	15170.5								421322	375836	-0.398964	0.916966	29239.4
442929	375836	0.819469	0.573124	52382.5								186486	148390	0.856326	0.516435	13022								442929	375836	-0.592893	0.805281	28007.9
464535	375836	0.838701	0.544593	49293.8								196566	148390	0.891479	0.453062	10869.5								464535	375836	-0.76286	0.646563	28561
486141	375836	0.856952	0.515396	46197.8								206646	148390	0.930093	0.367324	8723.72								486141	375836	-0.881914	0.471411	30840.2
507747	375836	0.874392	0.485221	43089								216727	148390	0.971832	0.235676	6616.97								507747	375836	-0.950238	0.311524	34542.5
529354	375836	0.891184	0.453642	39963.7								226807	148390	0.999995	-0.00327098	4646.91								529354	375836	-0.98343	0.181291	39302.9
550960	375836	0.907492	0.42007	36819.8								236887	148390	0.876088	-0.482151	3160.75								550960	375836	-0.996726	0.0808569	44818
572566	375836	0.923465	0.383682	33657.2								246968	148390	0.260925	-0.965359	3077.47								572566	375836	-0.999988	0.0049002	50872.6
594172	375836	0.939228	0.343295	30477.9								257048	148390	-0.274821	-0.961495	4534.25								594172	375836	-0.998625	-0.0524254	57323
10803.1	390575	0.0274027	0.999624	158247								267128	148390	-0.509714	-0.860344	6618								10803.1	390575	0.0182415	0.999834	169760
32409.4	390575	0.0822973	0.996608	147690								5040.16	153990	0.0298708	0.999554	66521.7								32409.4	390575	0.0534189	0.998572	158480
54015.7	390575	0.136927	0.990581	138351								15120.5	153990	0.089694	0.995969	61447.6								54015.7	390575	0.0866039	0.996243	148043
75621.9	390575	0.190844	0.98162	130056								25200.8	153990	0.149147	0.988815	56926.5								75621.9	390575	0.117505	0.993072	138324
97228.2	390575	0.243628	0.969869	122656								35281.1	153990	0.207678	0.978197	52874.6								97228.2	390575	0.145836	0.989309	129216
118834	390575	0.294906	0.955526	116022								45361.4	153990	0.264785	0.964307	49218								118834	390575	0.17131	0.985217	120625
140441	390575	0.34436	0.938838	110039								55441.7	153990	0.32004	0.947404	45892.1								140441	390575	0.193624	0.981076	112474
162047	390575	0.391739	0.920076	104609								65522	153990	0.3731	0.927791	42840.1								162047	390575	0.212437	0.977175	104694
183653	390575	0.436857	0.899531	99643.7								75602.3	153990	0.42372	0.905793	40012.6								183653	390575	0.227349	0.973813	97228.2
205260	390575	0.479596	0.877489	95068.5								85682.7	153990	0.47175	0.881732	37366.8								205260	390575	0.237863	0.971299	90031.9
226866	390575	0.519896	0.854229	90817.8								95763	153990	0.517133	0.855905	34865.8								226866	390575	0.243333	0.969943	83069.2
248472	390575	0.557753	0.830007	86834.8								105843	153990	0.559897	0.828562	32478								248472	390575	0.242895	0.970053	76315
270078	390575	0.593207	0.80505	83070.9								115924	153990	0.600144	0.799892	30176.6								270078	390575	0.235367	0.971907	69755.7
291685	390575	0.626335	0.779554	79484.1								126004	153990	0.638045	0.769999	27939								291685	390575	0.219102	0.975702	63390.4
313291	390575	0.657241	0.75368	76038.6								136084	153990	0.67383	0.738886	25746.4								313291	390575	0.191783	0.981437	57235
334897	390575	0.686053	0.727552	72703.9								146165	153990	0.707791	0.706422	23583.3								334897	390575	0.150148	0.988663	51327.4
356503	390575	0.712909	0.701257	69454.2								156245	153990	0.740286	0.672292	21437								356503	390575	0.0896909	0.99597	45737.1
378110	390575	0.737958	0.674846	66267.7								166325	153990	0.771751	0.635924	19297.8								378110	390575	0.0045425	0.99999	40579.8
399716	390575	0.761355	0.648335	63126.1								176405	153990	0.802734	0.596338	17158.3								399716	390575	-0.111756	0.993736	36037.7
421322	390575	0.783254	0.621702	60014.2								186486	153990	0.833935	0.551863	15014								421322	390575	-0.262997	0.964797	32377.5
442929	390575	0.803811	0.594885	56919.4								196566	153990	0.866275	0.499567	12863.8								442929	390575	-0.44293	0.896556	29942.7
464535	390575	0.82318	0.56778	53831.4								206646	153990	0.900932	0.43396	10711.4								464535	390575	-0.627941	0.778261	29070
486141	390575	0.841514	0.540235	50741.9								216727	153990	0.939048	0.343785	8570.57								486141	390575	-0.784392	0.620265	29929.3
507747	390575	0.858964	0.512036	47644.5								226807	153990	0.979159	0.203095	6479.28								507747	390575	-0.891964	0.452106	32418.2
529354	390575	0.875679	0.482893	44534.3								236887	153990	0.998519	-0.0544126	4551.46								529354	390575	-0.953751	0.300597	36236.7
550960	390575	0.891807	0.452416	41408								246968	153990	0.83522	-0.549916	3179.23								550960	390575	-0.984213	0.176985	41048
572566	390575	0.907492	0.42007	38263.7								257048	153990	0.20893	-0.977931	3261.76								572566	390575	-0.996726	0.0808569	46575.6
594172	390575	0.922867	0.385119	35101.4								267128	153990	-0.287226	-0.957863	4776.77								594172	390575	-0.999973	0.00739404	52621.9
10803.1	405313	0.026405	0.999651	164430								5040.16	159590	0.0288214	0.999585	69038.6								10803.1	405313	0.0175853	0.999845	176387
32409.4	405313	0.0793057	0.99685	153827								15120.5	159590	0.0865497	0.996248	63943.7								32409.4	405313	0.0515488	0.99867	165075
54015.7	405313	0.131984	0.991252	144405								25200.8	159590	0.143961	0.989583	59386.9								54015.7	405313	0.0836771	0.996493	154581
75621.9	405313	0.184037	0.982919	136005								35281.1	159590	0.200557	0.979682	55289.5								75621.9	405313	0.113709	0.993514	144790
97228.2	405313	0.235085	0.971975	128484								45361.4	159590	0.255881	0.966708	51581.7								97228.2	405313	0.141388	0.989954	135599
118834	405313	0.284787	0.958591	121720								55441.7	159590	0.309538	0.950887	48202.3								118834	405313	0.166458	0.986049	126921
140441	405313	0.33285	0.94298	115604								65522	159590	0.361206	0.932486	45097								140441	405313	0.188652	0.982044	118681
162047	405313	0.379035	0.925382	110042								75602.3	159590	0.410646	0.911795	42218.7								162047	405313	0.207674	0.978198	110812
183653	405313	0.423162	0.906054	104950								85682.7	159590	0.457701	0.889106	39526								183653	405313	0.223184	0.974776	103260
205260	405313	0.465106	0.885255	100255								95763	159590	0.5023	0.864694	36983								205260	405313	0.234765	0.972052	95980
226866	405313	0.504798	0.863238	95893.3								105843	159590	0.544442	0.838799	34558.9								226866	405313	0.241889	0.970304	88935.9
248472	405313	0.542218	0.840238	91809.7								115924	159590	0.584198	0.811611	32227.1								248472	405313	0.243864	0.969809	82100.8
270078	405313	0.577385	0.816472	87955.8								126004	159590	0.621697	0.783258	29965.3								270078	405313	0.23976	0.970832	75457.3
291685	405313	0.610357	0.792127	84290.2								136084	159590	0.657126	0.753781	27754.3								291685	405313	0.228306	0.97359	68999.4
313291	405313	0.641215	0.767362	80777								146165	159590	0.69072	0.723122	25578.5								313291	405313	0.207739	0.978184	62733.9
334897	405313	0.670063	0.742304	77385.5								156245	159590	0.722771	0.691087	23424.8								334897	405313	0.175609	0.98446	56684.7
356503	405313	0.697022	0.71705	74089.3								166325	159590	0.753631	0.657297	21282.7								356503	405313	0.128524	0.991706	50898.8
378110	405313	0.722219	0.691665	70866.1								176405	159590	0.783732	0.621099	19144.1								378110	405313	0.0619289	0.998081	45456.7
399716	405313	0.74579	0.666181	67697.1								186486	159590	0.813615	0.581404	17003.2								399716	405313	-0.0297994	0.999556	40486.7
421322	405313	0.767873	0.640602	64566.2								196566	159590	0.843974	0.536385	14856.9								421322	405313	-0.152153	0.988357	36183.6
442929	405313	0.788608	0.614897	61460.2								206646	159590	0.875714	0.482831	12705.3								442929	405313	-0.306688	0.95181	32820.4
464535	405313	0.808133	0.589	58367.8								216727	159590	0.909945	0.414729	10553.9								464535	405313	-0.484011	0.875062	30726.7
486141	405313	0.826586	0.56281	55280.2								226807	159590	0.947514	0.319714	8419.52								486141	405313	-0.659421	0.751774	30194.7
507747	405313	0.844104	0.53618	52189.8								236887	159590	0.985561	0.169322	6346.39								507747	405313	-0.803235	0.595662	31335.2
529354	405313	0.860821	0.508908	49091								246968	159590	0.994238	-0.107197	4466.39								529354	405313	-0.900706	0.434429	34013.2
550960	405313	0.87687	0.480727	45979.5								257048	159590	0.789966	-0.613151	3216.11								550960	405313	-0.956837	0.290624	37936.4
572566	405313	0.892384	0.451276	42852.2								267128	159590	0.162	-0.986791	3454.02								572566	405313	-0.984916	0.173031	42794
594172	405313	0.907492	0.42007	39707.6								5040.16	165189	0.0278432	0.999612	71555.7								594172	405313	-0.996726	0.0808569	48333.1
												15120.5	165189	0.0836177	0.996498	66441.3
												25200.8	165189	0.139121	0.990275	61850.9
												35281.1	165189	0.1939	0.981021	57710.2
												45361.4	165189	0.247541	0.968877	53953.6
												55441.7	165189	0.299677	0.954041	50522.6
												65522	165189	0.350006	0.936747	47365.8
												75602.3	165189	0.398297	0.917256	44437.7
												85682.7	165189	0.444393	0.895832	41698.6
												95763	165189	0.488207	0.872728	39113.5
												105843	165189	0.529721	0.848172	36652.3
												115924	165189	0.568977	0.822354	34289
												126004	165189	0.606072	0.795409	32001.2
												136084	165189	0.641156	0.767411	29770
												146165	165189	0.67442	0.738348	27579.3
												156245	165189	0.706103	0.708109	25415.9
												166325	165189	0.736494	0.676444	23268.7
												176405	165189	0.76594	0.642912	21128.9
												186486	165189	0.794867	0.606783	18990
												196566	165189	0.823812	0.566863	16847.4
												206646	165189	0.853463	0.521154	14699.2
												216727	165189	0.884702	0.466158	12546.7
												226807	165189	0.918552	0.395301	10397.4
												236887	165189	0.955485	0.29504	8270.94
												246968	165189	0.99094	0.134306	6218.79
												257048	165189	0.986897	-0.16135	4392.44
												267128	165189	0.74139	-0.671074	3270.85
												5040.16	170789	0.0269292	0.999637	74073
												15120.5	170789	0.0808772	0.996724	68940.3
												25200.8	170789	0.134592	0.990901	64318
												35281.1	170789	0.187665	0.982233	60136.4
												45361.4	170789	0.239713	0.970844	56333
												55441.7	170789	0.290401	0.956905	52852.5
												65522	170789	0.339444	0.940626	49645.7
												75602.3	170789	0.386621	0.922239	46668.9
												85682.7	170789	0.431774	0.901982	43883.9
												95763	170789	0.474807	0.88009	41256.7
												105843	170789	0.515687	0.856777	38758.1
												115924	170789	0.554435	0.832227	36362.3
												126004	170789	0.591122	0.806582	34047.3
												136084	170789	0.625864	0.779932	31794.1
												146165	170789	0.658819	0.752302	29586.7
												156245	170789	0.690183	0.723635	27411.4
												166325	170789	0.720194	0.693773	25256.9
												176405	170789	0.749137	0.662415	23114
												186486	170789	0.777356	0.629061	20975.3
												196566	170789	0.805272	0.592905	18835.4
												206646	170789	0.833417	0.552645	16691
												216727	170789	0.862471	0.506107	14541
												226807	170789	0.893287	0.449487	12388.3
												236887	170789	0.926776	0.375615	10242
												246968	170789	0.962944	0.269701	8125.15
												257048	170789	0.995185	0.0980186	6096.99
												267128	170789	0.976279	-0.216518	4330.33
												5040.16	176389	0.0260733	0.99966	76590.5
												15120.5	176389	0.0783102	0.996929	71440.5
												25200.8	176389	0.130347	0.991468	66788.2
												35281.1	176389	0.181812	0.983333	62567.5
												45361.4	176389	0.232354	0.972631	58719.5
												55441.7	176389	0.281662	0.959514	55191.3
												65522	176389	0.329471	0.944166	51936
												75602.3	176389	0.375567	0.926795	48911.7
												85682.7	176389	0.419796	0.907619	46081.4
												95763	176389	0.462055	0.886851	43412.4
												105843	176389	0.5023	0.864694	40876
												115924	176389	0.540533	0.841323	38447
												126004	176389	0.576804	0.816883	36103.7
												136084	176389	0.611204	0.791473	33827.2
												146165	176389	0.643859	0.765144	31601.3
												156245	176389	0.674934	0.737878	29412.3
												166325	176389	0.704626	0.709579	27248.5
												176405	176389	0.733171	0.680045	25100.4
												186486	176389	0.760849	0.648929	22960.1
												196566	176389	0.788	0.615675	20821.5
												206646	176389	0.815043	0.5794	18680.2
												216727	176389	0.842505	0.538689	16533.9
												226807	176389	0.871054	0.491187	14382.6
												236887	176389	0.901508	0.432762	12230.3
												246968	176389	0.934632	0.355616	10088.1
												257048	176389	0.969865	0.243642	7982.5
												267128	176389	0.998171	0.0604511	5981.5
												5040.16	181988	0.0252701	0.999681	79108
												15120.5	181988	0.0759008	0.997115	73941.8
												25200.8	181988	0.12636	0.991984	69261
												35281.1	181988	0.176308	0.984335	65003.3
												45361.4	181988	0.225423	0.974261	61112.5
												55441.7	181988	0.273416	0.961896	57538.4
												65522	181988	0.32004	0.947404	54236.1
												75602.3	181988	0.365091	0.930972	51165.4
												85682.7	181988	0.408415	0.912796	48290.7
												95763	181988	0.44991	0.893074	45580.1
												105843	181988	0.489519	0.871993	43005.8
												115924	181988	0.527232	0.849721	40543.1
												126004	181988	0.563081	0.826402	38170.6
												136084	181988	0.597134	0.802141	35869.5
												146165	181988	0.629496	0.777004	33623.6
												156245	181988	0.6603	0.751002	31419.2
												166325	181988	0.689711	0.724085	29244.3
												176405	181988	0.717927	0.696118	27089.2
												186486	181988	0.745182	0.666862	24945.4
												196566	181988	0.771751	0.635924	22806.5
												206646	181988	0.797973	0.602693	20667.2
												216727	181988	0.824261	0.56621	18524.4
												226807	181988	0.851138	0.524942	16376.3
												236887	181988	0.87926	0.476343	14224
												246968	181988	0.909394	0.415936	12072.9
												257048	181988	0.942128	0.335253	9935.76
												267128	181988	0.976213	0.216812	7843.32
												5040.16	187588	0.0245149	0.999699	81625.8
												15120.5	187588	0.0736348	0.997285	76444.2
												25200.8	187588	0.122608	0.992455	71736.4
												35281.1	187588	0.171123	0.98525	67443.3
												45361.4	187588	0.218884	0.975751	63511.5
												55441.7	187588	0.265625	0.964077	59893.2
												65522	187588	0.311111	0.950374	56545.5
												75602.3	187588	0.35515	0.934809	53429.6
												85682.7	187588	0.397592	0.917562	50511.2
												95763	187588	0.438333	0.898813	47759.5
												105843	187588	0.477308	0.878736	45147.3
												115924	187588	0.514498	0.857491	42650.5
												126004	187588	0.549919	0.835218	40248
												136084	187588	0.583621	0.812026	37921.3
												146165	187588	0.615688	0.78799	35654.2
												156245	187588	0.646231	0.763142	33432.8
												166325	187588	0.675387	0.737463	31245.2
												176405	187588	0.703323	0.71087	29081.2
												186486	187588	0.730234	0.683197	26932.2
												196566	187588	0.756351	0.654166	24791.3
												206646	187588	0.781947	0.623344	22652.8
												216727	187588	0.807357	0.590063	20512.5
												226807	187588	0.832992	0.553285	18367.9
												236887	187588	0.859369	0.511356	16218.2
												246968	187588	0.887125	0.461529	14065.5
												257048	187588	0.916968	0.398962	11916.2
												267128	187588	0.949264	0.31448	9785.38
												5040.16	193188	0.0238036	0.999717	84143.6
												15120.5	193188	0.0714999	0.997441	78947.5
												25200.8	193188	0.119071	0.992886	74214.1
												35281.1	193188	0.166231	0.986087	69887.2
												45361.4	193188	0.212707	0.977116	65916.2
												55441.7	193188	0.258252	0.966078	62255.4
												65522	193188	0.302646	0.953103	58863.6
												75602.3	193188	0.345708	0.938342	55703.6
												85682.7	193188	0.38729	0.921958	52742.3
												95763	193188	0.427289	0.904115	49950
												105843	193188	0.465635	0.884977	47300
												115924	193188	0.5023	0.864694	44768.9
												126004	193188	0.537287	0.843399	42335.9
												136084	193188	0.570633	0.821205	39982.7
												146165	193188	0.602404	0.798192	37693.2
												156245	193188	0.632689	0.774406	35453.6
												166325	193188	0.661606	0.749852	33251.7
												176405	193188	0.689294	0.724482	31077.3
												186486	193188	0.715918	0.698184	28921.5
												196566	193188	0.741672	0.670763	26776.9
												206646	193188	0.766783	0.641906	24637.6
												216727	193188	0.791524	0.611138	22498.8
												226807	193188	0.816224	0.577735	20357.2
												236887	193188	0.841294	0.540579	18210.9
												246968	193188	0.867241	0.497889	16059.9
												257048	193188	0.894682	0.446704	13907.2
												267128	193188	0.924246	0.381798	11760.5

## Sheet: Fig3D
Divide A, W by 10000 for I.U. as in methods
Ac	Wc	Count
156366	171715	7
156366	257573	29
156366	343431	11
312732	171715	7
312732	257573	38
312732	343431	71
312732	429289	50
312732	515146	20
312732	601004	9
312732	686862	6
312732	3.69188e+06	6
469097	257573	19
469097	343431	39
469097	429289	118
469097	515146	66
469097	601004	39
469097	686862	20
469097	772720	6
469097	858577	8
469097	944435	6
469097	1.03029e+06	6
469097	3.52017e+06	7
469097	4.37874e+06	6
469097	4.4646e+06	18
469097	4.55046e+06	17
469097	4.63632e+06	16
469097	4.72218e+06	17
469097	4.80803e+06	19
469097	4.89389e+06	13
469097	4.97975e+06	16
469097	5.06561e+06	10
469097	5.15146e+06	6
625463	257573	23
625463	343431	22
625463	429289	78
625463	515146	75
625463	601004	39
625463	686862	41
625463	772720	19
625463	858577	18
625463	944435	11
625463	1.03029e+06	9
625463	4.03531e+06	7
625463	4.12117e+06	6
625463	4.20703e+06	8
625463	4.29289e+06	17
625463	4.37874e+06	25
625463	4.4646e+06	22
625463	4.55046e+06	33
625463	4.63632e+06	50
625463	4.72218e+06	45
625463	4.80803e+06	45
625463	4.89389e+06	56
625463	4.97975e+06	43
625463	5.06561e+06	25
625463	5.15146e+06	13
625463	5.23732e+06	12
625463	5.32318e+06	8
781829	343431	20
781829	429289	66
781829	515146	40
781829	601004	23
781829	686862	19
781829	772720	19
781829	858577	20
781829	944435	24
781829	1.03029e+06	9
781829	3.60602e+06	6
781829	3.69188e+06	6
781829	3.77774e+06	8
781829	3.8636e+06	13
781829	3.94946e+06	7
781829	4.03531e+06	10
781829	4.12117e+06	8
781829	4.20703e+06	8
781829	4.37874e+06	8
781829	4.4646e+06	24
781829	4.55046e+06	15
781829	4.63632e+06	33
781829	4.72218e+06	26
781829	4.80803e+06	17
781829	4.89389e+06	25
781829	4.97975e+06	11
781829	5.06561e+06	8
781829	5.15146e+06	7
781829	5.23732e+06	6
781829	5.32318e+06	8
781829	5.40904e+06	7
938195	429289	34
938195	515146	36
938195	601004	24
938195	686862	8
938195	772720	16
938195	858577	18
938195	944435	34
938195	1.03029e+06	11
938195	3.34845e+06	6
938195	3.43431e+06	6
938195	3.52017e+06	12
938195	3.69188e+06	12
938195	3.77774e+06	16
938195	3.8636e+06	9
938195	3.94946e+06	11
938195	4.12117e+06	6
938195	4.20703e+06	10
938195	4.29289e+06	10
938195	4.37874e+06	15
938195	4.4646e+06	15
938195	4.55046e+06	13
938195	4.63632e+06	7
938195	4.72218e+06	8
938195	4.80803e+06	13
938195	4.89389e+06	12
938195	4.97975e+06	13
938195	5.06561e+06	12
938195	5.15146e+06	10
938195	5.23732e+06	13
938195	5.32318e+06	18
938195	5.4949e+06	14
938195	5.58075e+06	8
1.09456e+06	429289	13
1.09456e+06	515146	30
1.09456e+06	601004	22
1.09456e+06	686862	17
1.09456e+06	772720	17
1.09456e+06	858577	12
1.09456e+06	944435	14
1.09456e+06	1.03029e+06	15
1.09456e+06	1.20201e+06	7
1.09456e+06	1.45958e+06	7
1.09456e+06	1.54544e+06	9
1.09456e+06	1.6313e+06	12
1.09456e+06	1.71715e+06	6
1.09456e+06	1.80301e+06	6
1.09456e+06	1.88887e+06	10
1.09456e+06	1.97473e+06	6
1.09456e+06	2.66159e+06	8
1.09456e+06	2.91916e+06	7
1.09456e+06	3.00502e+06	8
1.09456e+06	3.09088e+06	7
1.09456e+06	3.17674e+06	7
1.09456e+06	3.26259e+06	7
1.09456e+06	3.34845e+06	13
1.09456e+06	3.43431e+06	13
1.09456e+06	3.52017e+06	7
1.09456e+06	3.60602e+06	15
1.09456e+06	3.69188e+06	10
1.09456e+06	3.77774e+06	10
1.09456e+06	3.8636e+06	12
1.09456e+06	3.94946e+06	9
1.09456e+06	4.12117e+06	12
1.09456e+06	4.20703e+06	13
1.09456e+06	4.29289e+06	8
1.09456e+06	4.37874e+06	12
1.09456e+06	4.4646e+06	9
1.09456e+06	4.55046e+06	14
1.09456e+06	4.63632e+06	18
1.09456e+06	4.72218e+06	11
1.09456e+06	4.80803e+06	12
1.09456e+06	4.89389e+06	15
1.09456e+06	4.97975e+06	10
1.09456e+06	5.06561e+06	21
1.09456e+06	5.15146e+06	8
1.09456e+06	5.23732e+06	17
1.09456e+06	5.32318e+06	16
1.09456e+06	5.40904e+06	8
1.09456e+06	5.4949e+06	10
1.09456e+06	5.66661e+06	6
1.25093e+06	429289	11
1.25093e+06	515146	13
1.25093e+06	601004	23
1.25093e+06	686862	34
1.25093e+06	772720	20
1.25093e+06	858577	7
1.25093e+06	944435	7
1.25093e+06	1.03029e+06	11
1.25093e+06	1.11615e+06	12
1.25093e+06	1.28787e+06	8
1.25093e+06	1.37372e+06	11
1.25093e+06	1.45958e+06	13
1.25093e+06	1.54544e+06	15
1.25093e+06	1.6313e+06	13
1.25093e+06	1.71715e+06	13
1.25093e+06	1.80301e+06	12
1.25093e+06	1.88887e+06	8
1.25093e+06	1.97473e+06	17
1.25093e+06	2.06059e+06	12
1.25093e+06	2.14644e+06	16
1.25093e+06	2.2323e+06	8
1.25093e+06	2.31816e+06	11
1.25093e+06	2.40402e+06	14
1.25093e+06	2.48987e+06	8
1.25093e+06	2.66159e+06	9
1.25093e+06	2.74745e+06	7
1.25093e+06	2.83331e+06	10
1.25093e+06	2.91916e+06	11
1.25093e+06	3.00502e+06	11
1.25093e+06	3.09088e+06	12
1.25093e+06	3.17674e+06	21
1.25093e+06	3.26259e+06	16
1.25093e+06	3.34845e+06	12
1.25093e+06	3.43431e+06	13
1.25093e+06	3.52017e+06	18
1.25093e+06	3.60602e+06	19
1.25093e+06	3.69188e+06	15
1.25093e+06	3.77774e+06	11
1.25093e+06	3.8636e+06	18
1.25093e+06	3.94946e+06	9
1.25093e+06	4.03531e+06	8
1.25093e+06	4.12117e+06	13
1.25093e+06	4.20703e+06	11
1.25093e+06	4.29289e+06	9
1.25093e+06	4.37874e+06	10
1.25093e+06	4.4646e+06	8
1.25093e+06	4.55046e+06	9
1.25093e+06	4.63632e+06	11
1.25093e+06	4.72218e+06	8
1.25093e+06	4.80803e+06	11
1.25093e+06	4.89389e+06	18
1.25093e+06	4.97975e+06	13
1.25093e+06	5.06561e+06	8
1.25093e+06	5.15146e+06	15
1.25093e+06	5.23732e+06	8
1.25093e+06	5.32318e+06	15
1.25093e+06	5.40904e+06	6
1.40729e+06	515146	9
1.40729e+06	601004	11
1.40729e+06	686862	13
1.40729e+06	772720	21
1.40729e+06	858577	13
1.40729e+06	944435	16
1.40729e+06	1.03029e+06	15
1.40729e+06	1.11615e+06	12
1.40729e+06	1.20201e+06	11
1.40729e+06	1.28787e+06	11
1.40729e+06	1.37372e+06	26
1.40729e+06	1.45958e+06	19
1.40729e+06	1.54544e+06	14
1.40729e+06	1.6313e+06	6
1.40729e+06	1.71715e+06	15
1.40729e+06	1.80301e+06	16
1.40729e+06	1.88887e+06	21
1.40729e+06	1.97473e+06	42
1.40729e+06	2.06059e+06	10
1.40729e+06	2.14644e+06	12
1.40729e+06	2.2323e+06	27
1.40729e+06	2.31816e+06	25
1.40729e+06	2.40402e+06	26
1.40729e+06	2.48987e+06	17
1.40729e+06	2.57573e+06	9
1.40729e+06	2.66159e+06	10
1.40729e+06	2.74745e+06	10
1.40729e+06	2.83331e+06	7
1.40729e+06	2.91916e+06	10
1.40729e+06	3.00502e+06	11
1.40729e+06	3.09088e+06	25
1.40729e+06	3.17674e+06	23
1.40729e+06	3.26259e+06	25
1.40729e+06	3.34845e+06	38
1.40729e+06	3.43431e+06	23
1.40729e+06	3.52017e+06	20
1.40729e+06	3.60602e+06	24
1.40729e+06	3.69188e+06	18
1.40729e+06	3.77774e+06	25
1.40729e+06	3.8636e+06	22
1.40729e+06	3.94946e+06	20
1.40729e+06	4.03531e+06	22
1.40729e+06	4.12117e+06	16
1.40729e+06	4.20703e+06	13
1.40729e+06	4.29289e+06	14
1.40729e+06	4.37874e+06	15
1.40729e+06	4.4646e+06	18
1.40729e+06	4.55046e+06	16
1.40729e+06	4.63632e+06	9
1.40729e+06	4.72218e+06	12
1.40729e+06	4.80803e+06	11
1.40729e+06	4.89389e+06	10
1.40729e+06	4.97975e+06	8
1.40729e+06	5.06561e+06	8
1.40729e+06	5.23732e+06	6
1.40729e+06	5.32318e+06	7
1.40729e+06	5.40904e+06	7
1.40729e+06	5.4949e+06	11
1.40729e+06	5.58075e+06	7
1.40729e+06	5.66661e+06	7
1.56366e+06	515146	7
1.56366e+06	601004	6
1.56366e+06	686862	12
1.56366e+06	772720	10
1.56366e+06	858577	20
1.56366e+06	944435	14
1.56366e+06	1.03029e+06	15
1.56366e+06	1.11615e+06	11
1.56366e+06	1.20201e+06	20
1.56366e+06	1.28787e+06	9
1.56366e+06	1.37372e+06	12
1.56366e+06	1.45958e+06	19
1.56366e+06	1.54544e+06	29
1.56366e+06	1.6313e+06	35
1.56366e+06	1.71715e+06	44
1.56366e+06	1.80301e+06	38
1.56366e+06	1.88887e+06	51
1.56366e+06	1.97473e+06	43
1.56366e+06	2.06059e+06	44
1.56366e+06	2.14644e+06	42
1.56366e+06	2.2323e+06	52
1.56366e+06	2.31816e+06	55
1.56366e+06	2.40402e+06	38
1.56366e+06	2.48987e+06	39
1.56366e+06	2.57573e+06	26
1.56366e+06	2.66159e+06	31
1.56366e+06	2.74745e+06	20
1.56366e+06	2.83331e+06	27
1.56366e+06	2.91916e+06	38
1.56366e+06	3.00502e+06	51
1.56366e+06	3.09088e+06	34
1.56366e+06	3.17674e+06	41
1.56366e+06	3.26259e+06	25
1.56366e+06	3.34845e+06	28
1.56366e+06	3.43431e+06	27
1.56366e+06	3.52017e+06	42
1.56366e+06	3.60602e+06	40
1.56366e+06	3.69188e+06	24
1.56366e+06	3.77774e+06	25
1.56366e+06	3.8636e+06	28
1.56366e+06	3.94946e+06	23
1.56366e+06	4.03531e+06	23
1.56366e+06	4.12117e+06	16
1.56366e+06	4.20703e+06	15
1.56366e+06	4.29289e+06	18
1.56366e+06	4.37874e+06	11
1.56366e+06	4.4646e+06	12
1.56366e+06	4.55046e+06	10
1.56366e+06	4.63632e+06	9
1.56366e+06	4.72218e+06	9
1.56366e+06	4.80803e+06	6
1.56366e+06	4.97975e+06	10
1.56366e+06	5.06561e+06	6
1.56366e+06	5.4949e+06	7
1.56366e+06	5.83833e+06	6
1.56366e+06	5.92418e+06	6
1.72002e+06	429289	6
1.72002e+06	515146	8
1.72002e+06	601004	12
1.72002e+06	686862	15
1.72002e+06	772720	15
1.72002e+06	858577	21
1.72002e+06	944435	14
1.72002e+06	1.03029e+06	10
1.72002e+06	1.11615e+06	17
1.72002e+06	1.20201e+06	19
1.72002e+06	1.28787e+06	14
1.72002e+06	1.37372e+06	23
1.72002e+06	1.45958e+06	31
1.72002e+06	1.54544e+06	23
1.72002e+06	1.6313e+06	49
1.72002e+06	1.71715e+06	56
1.72002e+06	1.80301e+06	62
1.72002e+06	1.88887e+06	48
1.72002e+06	1.97473e+06	60
1.72002e+06	2.06059e+06	77
1.72002e+06	2.14644e+06	90
1.72002e+06	2.2323e+06	69
1.72002e+06	2.31816e+06	76
1.72002e+06	2.40402e+06	45
1.72002e+06	2.48987e+06	44
1.72002e+06	2.57573e+06	50
1.72002e+06	2.66159e+06	40
1.72002e+06	2.74745e+06	42
1.72002e+06	2.83331e+06	40
1.72002e+06	2.91916e+06	40
1.72002e+06	3.00502e+06	46
1.72002e+06	3.09088e+06	53
1.72002e+06	3.17674e+06	42
1.72002e+06	3.26259e+06	35
1.72002e+06	3.34845e+06	36
1.72002e+06	3.43431e+06	46
1.72002e+06	3.52017e+06	49
1.72002e+06	3.60602e+06	41
1.72002e+06	3.69188e+06	34
1.72002e+06	3.77774e+06	27
1.72002e+06	3.8636e+06	26
1.72002e+06	3.94946e+06	23
1.72002e+06	4.03531e+06	26
1.72002e+06	4.12117e+06	28
1.72002e+06	4.20703e+06	8
1.72002e+06	4.29289e+06	17
1.72002e+06	4.37874e+06	17
1.72002e+06	4.4646e+06	17
1.72002e+06	4.55046e+06	13
1.72002e+06	4.63632e+06	12
1.72002e+06	4.72218e+06	10
1.72002e+06	4.80803e+06	8
1.72002e+06	4.89389e+06	6
1.72002e+06	5.06561e+06	8
1.72002e+06	5.15146e+06	9
1.72002e+06	6.01004e+06	6
1.87639e+06	515146	6
1.87639e+06	601004	10
1.87639e+06	686862	11
1.87639e+06	772720	21
1.87639e+06	858577	15
1.87639e+06	944435	16
1.87639e+06	1.03029e+06	11
1.87639e+06	1.11615e+06	22
1.87639e+06	1.20201e+06	20
1.87639e+06	1.28787e+06	32
1.87639e+06	1.37372e+06	26
1.87639e+06	1.45958e+06	46
1.87639e+06	1.54544e+06	58
1.87639e+06	1.6313e+06	63
1.87639e+06	1.71715e+06	73
1.87639e+06	1.80301e+06	75
1.87639e+06	1.88887e+06	82
1.87639e+06	1.97473e+06	118
1.87639e+06	2.06059e+06	137
1.87639e+06	2.14644e+06	119
1.87639e+06	2.2323e+06	129
1.87639e+06	2.31816e+06	117
1.87639e+06	2.40402e+06	98
1.87639e+06	2.48987e+06	86
1.87639e+06	2.57573e+06	84
1.87639e+06	2.66159e+06	83
1.87639e+06	2.74745e+06	75
1.87639e+06	2.83331e+06	90
1.87639e+06	2.91916e+06	82
1.87639e+06	3.00502e+06	74
1.87639e+06	3.09088e+06	85
1.87639e+06	3.17674e+06	73
1.87639e+06	3.26259e+06	61
1.87639e+06	3.34845e+06	62
1.87639e+06	3.43431e+06	52
1.87639e+06	3.52017e+06	53
1.87639e+06	3.60602e+06	50
1.87639e+06	3.69188e+06	31
1.87639e+06	3.77774e+06	40
1.87639e+06	3.8636e+06	35
1.87639e+06	3.94946e+06	39
1.87639e+06	4.03531e+06	47
1.87639e+06	4.12117e+06	34
1.87639e+06	4.20703e+06	25
1.87639e+06	4.29289e+06	27
1.87639e+06	4.37874e+06	22
1.87639e+06	4.4646e+06	23
1.87639e+06	4.55046e+06	30
1.87639e+06	4.63632e+06	14
1.87639e+06	4.72218e+06	13
1.87639e+06	4.80803e+06	17
1.87639e+06	4.89389e+06	7
1.87639e+06	4.97975e+06	8
1.87639e+06	5.06561e+06	9
1.87639e+06	5.23732e+06	8
1.87639e+06	5.32318e+06	7
1.87639e+06	5.40904e+06	8
1.87639e+06	5.4949e+06	7
1.87639e+06	6.01004e+06	7
1.87639e+06	6.0959e+06	7
1.87639e+06	6.18176e+06	7
1.87639e+06	6.26761e+06	7
2.03276e+06	601004	7
2.03276e+06	686862	10
2.03276e+06	772720	18
2.03276e+06	858577	19
2.03276e+06	944435	19
2.03276e+06	1.03029e+06	14
2.03276e+06	1.11615e+06	34
2.03276e+06	1.20201e+06	35
2.03276e+06	1.28787e+06	57
2.03276e+06	1.37372e+06	78
2.03276e+06	1.45958e+06	58
2.03276e+06	1.54544e+06	69
2.03276e+06	1.6313e+06	79
2.03276e+06	1.71715e+06	91
2.03276e+06	1.80301e+06	134
2.03276e+06	1.88887e+06	155
2.03276e+06	1.97473e+06	149
2.03276e+06	2.06059e+06	158
2.03276e+06	2.14644e+06	146
2.03276e+06	2.2323e+06	184
2.03276e+06	2.31816e+06	172
2.03276e+06	2.40402e+06	151
2.03276e+06	2.48987e+06	137
2.03276e+06	2.57573e+06	146
2.03276e+06	2.66159e+06	115
2.03276e+06	2.74745e+06	122
2.03276e+06	2.83331e+06	101
2.03276e+06	2.91916e+06	96
2.03276e+06	3.00502e+06	86
2.03276e+06	3.09088e+06	87
2.03276e+06	3.17674e+06	70
2.03276e+06	3.26259e+06	108
2.03276e+06	3.34845e+06	79
2.03276e+06	3.43431e+06	75
2.03276e+06	3.52017e+06	84
2.03276e+06	3.60602e+06	77
2.03276e+06	3.69188e+06	66
2.03276e+06	3.77774e+06	77
2.03276e+06	3.8636e+06	65
2.03276e+06	3.94946e+06	57
2.03276e+06	4.03531e+06	51
2.03276e+06	4.12117e+06	42
2.03276e+06	4.20703e+06	36
2.03276e+06	4.29289e+06	34
2.03276e+06	4.37874e+06	28
2.03276e+06	4.4646e+06	27
2.03276e+06	4.55046e+06	17
2.03276e+06	4.63632e+06	24
2.03276e+06	4.72218e+06	15
2.03276e+06	4.80803e+06	18
2.03276e+06	4.89389e+06	11
2.03276e+06	5.06561e+06	10
2.03276e+06	5.15146e+06	6
2.03276e+06	5.32318e+06	9
2.03276e+06	5.40904e+06	6
2.03276e+06	5.4949e+06	6
2.03276e+06	5.66661e+06	7
2.03276e+06	6.01004e+06	7
2.03276e+06	6.0959e+06	10
2.18912e+06	601004	8
2.18912e+06	686862	8
2.18912e+06	772720	15
2.18912e+06	858577	45
2.18912e+06	944435	27
2.18912e+06	1.03029e+06	21
2.18912e+06	1.11615e+06	35
2.18912e+06	1.20201e+06	45
2.18912e+06	1.28787e+06	39
2.18912e+06	1.37372e+06	72
2.18912e+06	1.45958e+06	69
2.18912e+06	1.54544e+06	80
2.18912e+06	1.6313e+06	95
2.18912e+06	1.71715e+06	121
2.18912e+06	1.80301e+06	169
2.18912e+06	1.88887e+06	177
2.18912e+06	1.97473e+06	152
2.18912e+06	2.06059e+06	202
2.18912e+06	2.14644e+06	228
2.18912e+06	2.2323e+06	233
2.18912e+06	2.31816e+06	219
2.18912e+06	2.40402e+06	227
2.18912e+06	2.48987e+06	172
2.18912e+06	2.57573e+06	182
2.18912e+06	2.66159e+06	144
2.18912e+06	2.74745e+06	169
2.18912e+06	2.83331e+06	120
2.18912e+06	2.91916e+06	110
2.18912e+06	3.00502e+06	102
2.18912e+06	3.09088e+06	108
2.18912e+06	3.17674e+06	101
2.18912e+06	3.26259e+06	98
2.18912e+06	3.34845e+06	89
2.18912e+06	3.43431e+06	93
2.18912e+06	3.52017e+06	98
2.18912e+06	3.60602e+06	88
2.18912e+06	3.69188e+06	83
2.18912e+06	3.77774e+06	80
2.18912e+06	3.8636e+06	93
2.18912e+06	3.94946e+06	86
2.18912e+06	4.03531e+06	74
2.18912e+06	4.12117e+06	60
2.18912e+06	4.20703e+06	62
2.18912e+06	4.29289e+06	53
2.18912e+06	4.37874e+06	55
2.18912e+06	4.4646e+06	35
2.18912e+06	4.55046e+06	41
2.18912e+06	4.63632e+06	32
2.18912e+06	4.72218e+06	29
2.18912e+06	4.80803e+06	22
2.18912e+06	4.89389e+06	16
2.18912e+06	4.97975e+06	10
2.18912e+06	5.06561e+06	6
2.18912e+06	5.15146e+06	13
2.18912e+06	5.23732e+06	6
2.18912e+06	5.32318e+06	11
2.18912e+06	5.4949e+06	7
2.18912e+06	5.58075e+06	10
2.18912e+06	5.83833e+06	10
2.18912e+06	5.92418e+06	13
2.18912e+06	6.01004e+06	7
2.18912e+06	6.0959e+06	11
2.34549e+06	686862	14
2.34549e+06	772720	20
2.34549e+06	858577	25
2.34549e+06	944435	36
2.34549e+06	1.03029e+06	41
2.34549e+06	1.11615e+06	46
2.34549e+06	1.20201e+06	55
2.34549e+06	1.28787e+06	65
2.34549e+06	1.37372e+06	88
2.34549e+06	1.45958e+06	83
2.34549e+06	1.54544e+06	122
2.34549e+06	1.6313e+06	131
2.34549e+06	1.71715e+06	154
2.34549e+06	1.80301e+06	177
2.34549e+06	1.88887e+06	184
2.34549e+06	1.97473e+06	198
2.34549e+06	2.06059e+06	245
2.34549e+06	2.14644e+06	278
2.34549e+06	2.2323e+06	258
2.34549e+06	2.31816e+06	266
2.34549e+06	2.40402e+06	225
2.34549e+06	2.48987e+06	229
2.34549e+06	2.57573e+06	203
2.34549e+06	2.66159e+06	216
2.34549e+06	2.74745e+06	189
2.34549e+06	2.83331e+06	168
2.34549e+06	2.91916e+06	139
2.34549e+06	3.00502e+06	145
2.34549e+06	3.09088e+06	152
2.34549e+06	3.17674e+06	152
2.34549e+06	3.26259e+06	126
2.34549e+06	3.34845e+06	151
2.34549e+06	3.43431e+06	124
2.34549e+06	3.52017e+06	134
2.34549e+06	3.60602e+06	128
2.34549e+06	3.69188e+06	85
2.34549e+06	3.77774e+06	118
2.34549e+06	3.8636e+06	93
2.34549e+06	3.94946e+06	106
2.34549e+06	4.03531e+06	106
2.34549e+06	4.12117e+06	78
2.34549e+06	4.20703e+06	83
2.34549e+06	4.29289e+06	69
2.34549e+06	4.37874e+06	54
2.34549e+06	4.4646e+06	49
2.34549e+06	4.55046e+06	40
2.34549e+06	4.63632e+06	33
2.34549e+06	4.72218e+06	37
2.34549e+06	4.80803e+06	26
2.34549e+06	4.89389e+06	27
2.34549e+06	4.97975e+06	15
2.34549e+06	5.06561e+06	15
2.34549e+06	5.15146e+06	12
2.34549e+06	5.23732e+06	11
2.34549e+06	5.32318e+06	16
2.34549e+06	5.40904e+06	13
2.34549e+06	5.4949e+06	10
2.34549e+06	5.58075e+06	9
2.34549e+06	5.66661e+06	8
2.34549e+06	5.75247e+06	8
2.34549e+06	5.83833e+06	7
2.34549e+06	5.92418e+06	8
2.34549e+06	6.01004e+06	8
2.34549e+06	6.0959e+06	8
2.34549e+06	6.18176e+06	7
2.50185e+06	601004	9
2.50185e+06	686862	15
2.50185e+06	772720	18
2.50185e+06	858577	30
2.50185e+06	944435	44
2.50185e+06	1.03029e+06	42
2.50185e+06	1.11615e+06	45
2.50185e+06	1.20201e+06	63
2.50185e+06	1.28787e+06	65
2.50185e+06	1.37372e+06	85
2.50185e+06	1.45958e+06	94
2.50185e+06	1.54544e+06	122
2.50185e+06	1.6313e+06	145
2.50185e+06	1.71715e+06	161
2.50185e+06	1.80301e+06	198
2.50185e+06	1.88887e+06	239
2.50185e+06	1.97473e+06	236
2.50185e+06	2.06059e+06	257
2.50185e+06	2.14644e+06	295
2.50185e+06	2.2323e+06	304
2.50185e+06	2.31816e+06	245
2.50185e+06	2.40402e+06	250
2.50185e+06	2.48987e+06	248
2.50185e+06	2.57573e+06	262
2.50185e+06	2.66159e+06	245
2.50185e+06	2.74745e+06	265
2.50185e+06	2.83331e+06	218
2.50185e+06	2.91916e+06	193
2.50185e+06	3.00502e+06	211
2.50185e+06	3.09088e+06	196
2.50185e+06	3.17674e+06	186
2.50185e+06	3.26259e+06	174
2.50185e+06	3.34845e+06	170
2.50185e+06	3.43431e+06	151
2.50185e+06	3.52017e+06	146
2.50185e+06	3.60602e+06	162
2.50185e+06	3.69188e+06	122
2.50185e+06	3.77774e+06	117
2.50185e+06	3.8636e+06	112
2.50185e+06	3.94946e+06	118
2.50185e+06	4.03531e+06	84
2.50185e+06	4.12117e+06	65
2.50185e+06	4.20703e+06	64
2.50185e+06	4.29289e+06	70
2.50185e+06	4.37874e+06	54
2.50185e+06	4.4646e+06	47
2.50185e+06	4.55046e+06	45
2.50185e+06	4.63632e+06	33
2.50185e+06	4.72218e+06	40
2.50185e+06	4.80803e+06	26
2.50185e+06	4.89389e+06	17
2.50185e+06	4.97975e+06	16
2.50185e+06	5.06561e+06	12
2.50185e+06	5.15146e+06	17
2.50185e+06	5.23732e+06	9
2.50185e+06	5.32318e+06	8
2.50185e+06	5.40904e+06	12
2.50185e+06	5.4949e+06	11
2.50185e+06	5.58075e+06	13
2.50185e+06	5.66661e+06	8
2.50185e+06	5.75247e+06	9
2.50185e+06	6.01004e+06	13
2.50185e+06	6.0959e+06	6
2.65822e+06	601004	9
2.65822e+06	686862	17
2.65822e+06	772720	28
2.65822e+06	858577	32
2.65822e+06	944435	44
2.65822e+06	1.03029e+06	47
2.65822e+06	1.11615e+06	54
2.65822e+06	1.20201e+06	63
2.65822e+06	1.28787e+06	78
2.65822e+06	1.37372e+06	81
2.65822e+06	1.45958e+06	132
2.65822e+06	1.54544e+06	148
2.65822e+06	1.6313e+06	151
2.65822e+06	1.71715e+06	184
2.65822e+06	1.80301e+06	225
2.65822e+06	1.88887e+06	292
2.65822e+06	1.97473e+06	253
2.65822e+06	2.06059e+06	250
2.65822e+06	2.14644e+06	307
2.65822e+06	2.2323e+06	313
2.65822e+06	2.31816e+06	320
2.65822e+06	2.40402e+06	290
2.65822e+06	2.48987e+06	312
2.65822e+06	2.57573e+06	316
2.65822e+06	2.66159e+06	295
2.65822e+06	2.74745e+06	251
2.65822e+06	2.83331e+06	257
2.65822e+06	2.91916e+06	216
2.65822e+06	3.00502e+06	220
2.65822e+06	3.09088e+06	239
2.65822e+06	3.17674e+06	213
2.65822e+06	3.26259e+06	235
2.65822e+06	3.34845e+06	210
2.65822e+06	3.43431e+06	179
2.65822e+06	3.52017e+06	198
2.65822e+06	3.60602e+06	127
2.65822e+06	3.69188e+06	121
2.65822e+06	3.77774e+06	109
2.65822e+06	3.8636e+06	99
2.65822e+06	3.94946e+06	76
2.65822e+06	4.03531e+06	88
2.65822e+06	4.12117e+06	78
2.65822e+06	4.20703e+06	65
2.65822e+06	4.29289e+06	78
2.65822e+06	4.37874e+06	59
2.65822e+06	4.4646e+06	51
2.65822e+06	4.55046e+06	32
2.65822e+06	4.63632e+06	52
2.65822e+06	4.72218e+06	33
2.65822e+06	4.80803e+06	28
2.65822e+06	4.89389e+06	28
2.65822e+06	4.97975e+06	16
2.65822e+06	5.06561e+06	20
2.65822e+06	5.15146e+06	12
2.65822e+06	5.23732e+06	14
2.65822e+06	5.32318e+06	13
2.65822e+06	5.40904e+06	14
2.65822e+06	5.4949e+06	16
2.65822e+06	5.58075e+06	8
2.65822e+06	5.75247e+06	8
2.65822e+06	5.83833e+06	8
2.65822e+06	5.92418e+06	14
2.65822e+06	6.26761e+06	9
2.81458e+06	515146	9
2.81458e+06	601004	17
2.81458e+06	686862	26
2.81458e+06	772720	22
2.81458e+06	858577	33
2.81458e+06	944435	43
2.81458e+06	1.03029e+06	52
2.81458e+06	1.11615e+06	70
2.81458e+06	1.20201e+06	73
2.81458e+06	1.28787e+06	97
2.81458e+06	1.37372e+06	118
2.81458e+06	1.45958e+06	128
2.81458e+06	1.54544e+06	157
2.81458e+06	1.6313e+06	174
2.81458e+06	1.71715e+06	214
2.81458e+06	1.80301e+06	266
2.81458e+06	1.88887e+06	280
2.81458e+06	1.97473e+06	317
2.81458e+06	2.06059e+06	336
2.81458e+06	2.14644e+06	341
2.81458e+06	2.2323e+06	358
2.81458e+06	2.31816e+06	353
2.81458e+06	2.40402e+06	354
2.81458e+06	2.48987e+06	344
2.81458e+06	2.57573e+06	345
2.81458e+06	2.66159e+06	336
2.81458e+06	2.74745e+06	316
2.81458e+06	2.83331e+06	325
2.81458e+06	2.91916e+06	303
2.81458e+06	3.00502e+06	280
2.81458e+06	3.09088e+06	261
2.81458e+06	3.17674e+06	209
2.81458e+06	3.26259e+06	211
2.81458e+06	3.34845e+06	234
2.81458e+06	3.43431e+06	190
2.81458e+06	3.52017e+06	175
2.81458e+06	3.60602e+06	161
2.81458e+06	3.69188e+06	163
2.81458e+06	3.77774e+06	111
2.81458e+06	3.8636e+06	103
2.81458e+06	3.94946e+06	77
2.81458e+06	4.03531e+06	103
2.81458e+06	4.12117e+06	92
2.81458e+06	4.20703e+06	83
2.81458e+06	4.29289e+06	64
2.81458e+06	4.37874e+06	59
2.81458e+06	4.4646e+06	53
2.81458e+06	4.55046e+06	44
2.81458e+06	4.63632e+06	39
2.81458e+06	4.72218e+06	38
2.81458e+06	4.80803e+06	25
2.81458e+06	4.89389e+06	27
2.81458e+06	4.97975e+06	18
2.81458e+06	5.06561e+06	20
2.81458e+06	5.15146e+06	14
2.81458e+06	5.23732e+06	16
2.81458e+06	5.32318e+06	12
2.81458e+06	5.40904e+06	14
2.81458e+06	5.4949e+06	18
2.81458e+06	5.58075e+06	13
2.81458e+06	5.66661e+06	10
2.81458e+06	5.75247e+06	10
2.81458e+06	5.83833e+06	6
2.81458e+06	5.92418e+06	7
2.97095e+06	515146	12
2.97095e+06	601004	11
2.97095e+06	686862	17
2.97095e+06	772720	29
2.97095e+06	858577	32
2.97095e+06	944435	35
2.97095e+06	1.03029e+06	56
2.97095e+06	1.11615e+06	66
2.97095e+06	1.20201e+06	84
2.97095e+06	1.28787e+06	99
2.97095e+06	1.37372e+06	114
2.97095e+06	1.45958e+06	154
2.97095e+06	1.54544e+06	152
2.97095e+06	1.6313e+06	212
2.97095e+06	1.71715e+06	244
2.97095e+06	1.80301e+06	283
2.97095e+06	1.88887e+06	321
2.97095e+06	1.97473e+06	333
2.97095e+06	2.06059e+06	337
2.97095e+06	2.14644e+06	351
2.97095e+06	2.2323e+06	356
2.97095e+06	2.31816e+06	386
2.97095e+06	2.40402e+06	391
2.97095e+06	2.48987e+06	372
2.97095e+06	2.57573e+06	389
2.97095e+06	2.66159e+06	373
2.97095e+06	2.74745e+06	377
2.97095e+06	2.83331e+06	347
2.97095e+06	2.91916e+06	348
2.97095e+06	3.00502e+06	331
2.97095e+06	3.09088e+06	288
2.97095e+06	3.17674e+06	270
2.97095e+06	3.26259e+06	262
2.97095e+06	3.34845e+06	224
2.97095e+06	3.43431e+06	216
2.97095e+06	3.52017e+06	191
2.97095e+06	3.60602e+06	180
2.97095e+06	3.69188e+06	147
2.97095e+06	3.77774e+06	149
2.97095e+06	3.8636e+06	129
2.97095e+06	3.94946e+06	110
2.97095e+06	4.03531e+06	101
2.97095e+06	4.12117e+06	77
2.97095e+06	4.20703e+06	75
2.97095e+06	4.29289e+06	57
2.97095e+06	4.37874e+06	54
2.97095e+06	4.4646e+06	50
2.97095e+06	4.55046e+06	42
2.97095e+06	4.63632e+06	46
2.97095e+06	4.72218e+06	33
2.97095e+06	4.80803e+06	31
2.97095e+06	4.89389e+06	30
2.97095e+06	4.97975e+06	36
2.97095e+06	5.06561e+06	24
2.97095e+06	5.15146e+06	20
2.97095e+06	5.23732e+06	17
2.97095e+06	5.32318e+06	18
2.97095e+06	5.40904e+06	18
2.97095e+06	5.4949e+06	12
2.97095e+06	5.58075e+06	10
2.97095e+06	5.66661e+06	13
2.97095e+06	5.75247e+06	12
2.97095e+06	5.83833e+06	7
2.97095e+06	5.92418e+06	7
2.97095e+06	6.0959e+06	7
3.12732e+06	429289	11
3.12732e+06	515146	32
3.12732e+06	601004	21
3.12732e+06	686862	21
3.12732e+06	772720	22
3.12732e+06	858577	42
3.12732e+06	944435	41
3.12732e+06	1.03029e+06	62
3.12732e+06	1.11615e+06	79
3.12732e+06	1.20201e+06	81
3.12732e+06	1.28787e+06	113
3.12732e+06	1.37372e+06	124
3.12732e+06	1.45958e+06	160
3.12732e+06	1.54544e+06	163
3.12732e+06	1.6313e+06	218
3.12732e+06	1.71715e+06	239
3.12732e+06	1.80301e+06	281
3.12732e+06	1.88887e+06	314
3.12732e+06	1.97473e+06	306
3.12732e+06	2.06059e+06	334
3.12732e+06	2.14644e+06	361
3.12732e+06	2.2323e+06	398
3.12732e+06	2.31816e+06	422
3.12732e+06	2.40402e+06	404
3.12732e+06	2.48987e+06	428
3.12732e+06	2.57573e+06	382
3.12732e+06	2.66159e+06	361
3.12732e+06	2.74745e+06	353
3.12732e+06	2.83331e+06	357
3.12732e+06	2.91916e+06	339
3.12732e+06	3.00502e+06	300
3.12732e+06	3.09088e+06	299
3.12732e+06	3.17674e+06	256
3.12732e+06	3.26259e+06	256
3.12732e+06	3.34845e+06	243
3.12732e+06	3.43431e+06	209
3.12732e+06	3.52017e+06	203
3.12732e+06	3.60602e+06	179
3.12732e+06	3.69188e+06	180
3.12732e+06	3.77774e+06	137
3.12732e+06	3.8636e+06	130
3.12732e+06	3.94946e+06	106
3.12732e+06	4.03531e+06	111
3.12732e+06	4.12117e+06	88
3.12732e+06	4.20703e+06	69
3.12732e+06	4.29289e+06	63
3.12732e+06	4.37874e+06	58
3.12732e+06	4.4646e+06	49
3.12732e+06	4.55046e+06	42
3.12732e+06	4.63632e+06	36
3.12732e+06	4.72218e+06	38
3.12732e+06	4.80803e+06	27
3.12732e+06	4.89389e+06	33
3.12732e+06	4.97975e+06	27
3.12732e+06	5.06561e+06	22
3.12732e+06	5.15146e+06	22
3.12732e+06	5.23732e+06	12
3.12732e+06	5.32318e+06	9
3.12732e+06	5.40904e+06	15
3.12732e+06	5.58075e+06	11
3.12732e+06	5.66661e+06	13
3.12732e+06	5.75247e+06	8
3.12732e+06	5.83833e+06	11
3.12732e+06	6.18176e+06	8
3.12732e+06	6.26761e+06	8
3.28368e+06	429289	27
3.28368e+06	515146	55
3.28368e+06	601004	41
3.28368e+06	686862	33
3.28368e+06	772720	30
3.28368e+06	858577	40
3.28368e+06	944435	41
3.28368e+06	1.03029e+06	52
3.28368e+06	1.11615e+06	81
3.28368e+06	1.20201e+06	112
3.28368e+06	1.28787e+06	118
3.28368e+06	1.37372e+06	153
3.28368e+06	1.45958e+06	151
3.28368e+06	1.54544e+06	209
3.28368e+06	1.6313e+06	229
3.28368e+06	1.71715e+06	259
3.28368e+06	1.80301e+06	282
3.28368e+06	1.88887e+06	296
3.28368e+06	1.97473e+06	290
3.28368e+06	2.06059e+06	341
3.28368e+06	2.14644e+06	357
3.28368e+06	2.2323e+06	370
3.28368e+06	2.31816e+06	376
3.28368e+06	2.40402e+06	369
3.28368e+06	2.48987e+06	373
3.28368e+06	2.57573e+06	416
3.28368e+06	2.66159e+06	358
3.28368e+06	2.74745e+06	350
3.28368e+06	2.83331e+06	337
3.28368e+06	2.91916e+06	342
3.28368e+06	3.00502e+06	297
3.28368e+06	3.09088e+06	260
3.28368e+06	3.17674e+06	277
3.28368e+06	3.26259e+06	268
3.28368e+06	3.34845e+06	229
3.28368e+06	3.43431e+06	198
3.28368e+06	3.52017e+06	180
3.28368e+06	3.60602e+06	166
3.28368e+06	3.69188e+06	148
3.28368e+06	3.77774e+06	128
3.28368e+06	3.8636e+06	126
3.28368e+06	3.94946e+06	118
3.28368e+06	4.03531e+06	104
3.28368e+06	4.12117e+06	81
3.28368e+06	4.20703e+06	82
3.28368e+06	4.29289e+06	78
3.28368e+06	4.37874e+06	71
3.28368e+06	4.4646e+06	61
3.28368e+06	4.55046e+06	45
3.28368e+06	4.63632e+06	50
3.28368e+06	4.72218e+06	55
3.28368e+06	4.80803e+06	41
3.28368e+06	4.89389e+06	25
3.28368e+06	4.97975e+06	36
3.28368e+06	5.06561e+06	23
3.28368e+06	5.15146e+06	27
3.28368e+06	5.23732e+06	22
3.28368e+06	5.32318e+06	17
3.28368e+06	5.40904e+06	11
3.28368e+06	5.4949e+06	17
3.28368e+06	5.58075e+06	24
3.28368e+06	5.66661e+06	14
3.28368e+06	5.75247e+06	14
3.28368e+06	5.83833e+06	9
3.28368e+06	5.92418e+06	7
3.28368e+06	6.01004e+06	6
3.28368e+06	6.0959e+06	6
3.28368e+06	6.18176e+06	6
3.44005e+06	429289	44
3.44005e+06	515146	96
3.44005e+06	601004	71
3.44005e+06	686862	36
3.44005e+06	772720	42
3.44005e+06	858577	35
3.44005e+06	944435	62
3.44005e+06	1.03029e+06	62
3.44005e+06	1.11615e+06	89
3.44005e+06	1.20201e+06	117
3.44005e+06	1.28787e+06	118
3.44005e+06	1.37372e+06	143
3.44005e+06	1.45958e+06	159
3.44005e+06	1.54544e+06	193
3.44005e+06	1.6313e+06	207
3.44005e+06	1.71715e+06	205
3.44005e+06	1.80301e+06	248
3.44005e+06	1.88887e+06	271
3.44005e+06	1.97473e+06	310
3.44005e+06	2.06059e+06	355
3.44005e+06	2.14644e+06	374
3.44005e+06	2.2323e+06	366
3.44005e+06	2.31816e+06	370
3.44005e+06	2.40402e+06	343
3.44005e+06	2.48987e+06	380
3.44005e+06	2.57573e+06	389
3.44005e+06	2.66159e+06	322
3.44005e+06	2.74745e+06	383
3.44005e+06	2.83331e+06	350
3.44005e+06	2.91916e+06	383
3.44005e+06	3.00502e+06	297
3.44005e+06	3.09088e+06	274
3.44005e+06	3.17674e+06	274
3.44005e+06	3.26259e+06	241
3.44005e+06	3.34845e+06	241
3.44005e+06	3.43431e+06	207
3.44005e+06	3.52017e+06	194
3.44005e+06	3.60602e+06	164
3.44005e+06	3.69188e+06	136
3.44005e+06	3.77774e+06	133
3.44005e+06	3.8636e+06	100
3.44005e+06	3.94946e+06	117
3.44005e+06	4.03531e+06	116
3.44005e+06	4.12117e+06	98
3.44005e+06	4.20703e+06	88
3.44005e+06	4.29289e+06	71
3.44005e+06	4.37874e+06	54
3.44005e+06	4.4646e+06	61
3.44005e+06	4.55046e+06	51
3.44005e+06	4.63632e+06	58
3.44005e+06	4.72218e+06	43
3.44005e+06	4.80803e+06	37
3.44005e+06	4.89389e+06	32
3.44005e+06	4.97975e+06	41
3.44005e+06	5.06561e+06	22
3.44005e+06	5.15146e+06	22
3.44005e+06	5.23732e+06	31
3.44005e+06	5.32318e+06	16
3.44005e+06	5.40904e+06	21
3.44005e+06	5.4949e+06	10
3.44005e+06	5.58075e+06	14
3.44005e+06	5.66661e+06	9
3.44005e+06	5.75247e+06	10
3.44005e+06	5.83833e+06	6
3.44005e+06	5.92418e+06	6
3.44005e+06	6.0959e+06	6
3.59641e+06	343431	7
3.59641e+06	429289	46
3.59641e+06	515146	83
3.59641e+06	601004	62
3.59641e+06	686862	34
3.59641e+06	772720	33
3.59641e+06	858577	41
3.59641e+06	944435	59
3.59641e+06	1.03029e+06	85
3.59641e+06	1.11615e+06	88
3.59641e+06	1.20201e+06	102
3.59641e+06	1.28787e+06	118
3.59641e+06	1.37372e+06	140
3.59641e+06	1.45958e+06	158
3.59641e+06	1.54544e+06	174
3.59641e+06	1.6313e+06	187
3.59641e+06	1.71715e+06	236
3.59641e+06	1.80301e+06	230
3.59641e+06	1.88887e+06	279
3.59641e+06	1.97473e+06	262
3.59641e+06	2.06059e+06	304
3.59641e+06	2.14644e+06	306
3.59641e+06	2.2323e+06	356
3.59641e+06	2.31816e+06	364
3.59641e+06	2.40402e+06	339
3.59641e+06	2.48987e+06	334
3.59641e+06	2.57573e+06	319
3.59641e+06	2.66159e+06	343
3.59641e+06	2.74745e+06	325
3.59641e+06	2.83331e+06	333
3.59641e+06	2.91916e+06	312
3.59641e+06	3.00502e+06	272
3.59641e+06	3.09088e+06	252
3.59641e+06	3.17674e+06	244
3.59641e+06	3.26259e+06	207
3.59641e+06	3.34845e+06	213
3.59641e+06	3.43431e+06	196
3.59641e+06	3.52017e+06	149
3.59641e+06	3.60602e+06	146
3.59641e+06	3.69188e+06	147
3.59641e+06	3.77774e+06	126
3.59641e+06	3.8636e+06	118
3.59641e+06	3.94946e+06	116
3.59641e+06	4.03531e+06	84
3.59641e+06	4.12117e+06	83
3.59641e+06	4.20703e+06	70
3.59641e+06	4.29289e+06	69
3.59641e+06	4.37874e+06	60
3.59641e+06	4.4646e+06	72
3.59641e+06	4.55046e+06	54
3.59641e+06	4.63632e+06	49
3.59641e+06	4.72218e+06	32
3.59641e+06	4.80803e+06	24
3.59641e+06	4.89389e+06	27
3.59641e+06	4.97975e+06	21
3.59641e+06	5.06561e+06	21
3.59641e+06	5.15146e+06	15
3.59641e+06	5.23732e+06	17
3.59641e+06	5.32318e+06	16
3.59641e+06	5.40904e+06	16
3.59641e+06	5.4949e+06	17
3.59641e+06	5.58075e+06	13
3.59641e+06	5.66661e+06	9
3.59641e+06	5.75247e+06	14
3.59641e+06	5.83833e+06	12
3.59641e+06	5.92418e+06	7
3.59641e+06	6.0959e+06	6
3.59641e+06	6.18176e+06	7
3.59641e+06	6.26761e+06	7
3.75278e+06	343431	14
3.75278e+06	429289	21
3.75278e+06	515146	53
3.75278e+06	601004	43
3.75278e+06	686862	28
3.75278e+06	772720	56
3.75278e+06	858577	40
3.75278e+06	944435	64
3.75278e+06	1.03029e+06	92
3.75278e+06	1.11615e+06	89
3.75278e+06	1.20201e+06	102
3.75278e+06	1.28787e+06	109
3.75278e+06	1.37372e+06	140
3.75278e+06	1.45958e+06	152
3.75278e+06	1.54544e+06	177
3.75278e+06	1.6313e+06	179
3.75278e+06	1.71715e+06	212
3.75278e+06	1.80301e+06	215
3.75278e+06	1.88887e+06	245
3.75278e+06	1.97473e+06	241
3.75278e+06	2.06059e+06	281
3.75278e+06	2.14644e+06	300
3.75278e+06	2.2323e+06	305
3.75278e+06	2.31816e+06	304
3.75278e+06	2.40402e+06	295
3.75278e+06	2.48987e+06	285
3.75278e+06	2.57573e+06	312
3.75278e+06	2.66159e+06	297
3.75278e+06	2.74745e+06	287
3.75278e+06	2.83331e+06	246
3.75278e+06	2.91916e+06	265
3.75278e+06	3.00502e+06	253
3.75278e+06	3.09088e+06	228
3.75278e+06	3.17674e+06	194
3.75278e+06	3.26259e+06	211
3.75278e+06	3.34845e+06	171
3.75278e+06	3.43431e+06	187
3.75278e+06	3.52017e+06	165
3.75278e+06	3.60602e+06	135
3.75278e+06	3.69188e+06	122
3.75278e+06	3.77774e+06	95
3.75278e+06	3.8636e+06	114
3.75278e+06	3.94946e+06	90
3.75278e+06	4.03531e+06	67
3.75278e+06	4.12117e+06	85
3.75278e+06	4.20703e+06	70
3.75278e+06	4.29289e+06	54
3.75278e+06	4.37874e+06	60
3.75278e+06	4.4646e+06	45
3.75278e+06	4.55046e+06	45
3.75278e+06	4.63632e+06	40
3.75278e+06	4.72218e+06	36
3.75278e+06	4.80803e+06	34
3.75278e+06	4.89389e+06	39
3.75278e+06	4.97975e+06	23
3.75278e+06	5.06561e+06	20
3.75278e+06	5.15146e+06	16
3.75278e+06	5.23732e+06	16
3.75278e+06	5.32318e+06	13
3.75278e+06	5.40904e+06	15
3.75278e+06	5.4949e+06	10
3.75278e+06	5.58075e+06	11
3.75278e+06	5.66661e+06	9
3.75278e+06	5.75247e+06	8
3.75278e+06	5.83833e+06	10
3.75278e+06	5.92418e+06	7
3.75278e+06	6.01004e+06	6
3.75278e+06	6.0959e+06	8
3.90914e+06	429289	17
3.90914e+06	515146	37
3.90914e+06	601004	27
3.90914e+06	686862	33
3.90914e+06	772720	36
3.90914e+06	858577	41
3.90914e+06	944435	65
3.90914e+06	1.03029e+06	79
3.90914e+06	1.11615e+06	88
3.90914e+06	1.20201e+06	104
3.90914e+06	1.28787e+06	127
3.90914e+06	1.37372e+06	127
3.90914e+06	1.45958e+06	160
3.90914e+06	1.54544e+06	157
3.90914e+06	1.6313e+06	158
3.90914e+06	1.71715e+06	166
3.90914e+06	1.80301e+06	213
3.90914e+06	1.88887e+06	225
3.90914e+06	1.97473e+06	276
3.90914e+06	2.06059e+06	241
3.90914e+06	2.14644e+06	270
3.90914e+06	2.2323e+06	246
3.90914e+06	2.31816e+06	285
3.90914e+06	2.40402e+06	262
3.90914e+06	2.48987e+06	295
3.90914e+06	2.57573e+06	249
3.90914e+06	2.66159e+06	249
3.90914e+06	2.74745e+06	252
3.90914e+06	2.83331e+06	234
3.90914e+06	2.91916e+06	263
3.90914e+06	3.00502e+06	224
3.90914e+06	3.09088e+06	184
3.90914e+06	3.17674e+06	206
3.90914e+06	3.26259e+06	195
3.90914e+06	3.34845e+06	165
3.90914e+06	3.43431e+06	148
3.90914e+06	3.52017e+06	166
3.90914e+06	3.60602e+06	130
3.90914e+06	3.69188e+06	122
3.90914e+06	3.77774e+06	96
3.90914e+06	3.8636e+06	106
3.90914e+06	3.94946e+06	101
3.90914e+06	4.03531e+06	96
3.90914e+06	4.12117e+06	54
3.90914e+06	4.20703e+06	59
3.90914e+06	4.29289e+06	47
3.90914e+06	4.37874e+06	55
3.90914e+06	4.4646e+06	41
3.90914e+06	4.55046e+06	44
3.90914e+06	4.63632e+06	44
3.90914e+06	4.72218e+06	40
3.90914e+06	4.80803e+06	31
3.90914e+06	4.89389e+06	28
3.90914e+06	4.97975e+06	31
3.90914e+06	5.06561e+06	30
3.90914e+06	5.15146e+06	17
3.90914e+06	5.23732e+06	18
3.90914e+06	5.32318e+06	13
3.90914e+06	5.40904e+06	9
3.90914e+06	5.4949e+06	12
3.90914e+06	5.58075e+06	19
3.90914e+06	5.66661e+06	12
3.90914e+06	5.75247e+06	14
3.90914e+06	5.83833e+06	7
3.90914e+06	5.92418e+06	10
3.90914e+06	6.01004e+06	10
3.90914e+06	6.0959e+06	9
3.90914e+06	6.26761e+06	8
4.06551e+06	429289	13
4.06551e+06	515146	20
4.06551e+06	601004	35
4.06551e+06	686862	34
4.06551e+06	772720	40
4.06551e+06	858577	52
4.06551e+06	944435	72
4.06551e+06	1.03029e+06	69
4.06551e+06	1.11615e+06	89
4.06551e+06	1.20201e+06	101
4.06551e+06	1.28787e+06	95
4.06551e+06	1.37372e+06	111
4.06551e+06	1.45958e+06	138
4.06551e+06	1.54544e+06	174
4.06551e+06	1.6313e+06	158
4.06551e+06	1.71715e+06	179
4.06551e+06	1.80301e+06	193
4.06551e+06	1.88887e+06	187
4.06551e+06	1.97473e+06	213
4.06551e+06	2.06059e+06	189
4.06551e+06	2.14644e+06	204
4.06551e+06	2.2323e+06	230
4.06551e+06	2.31816e+06	192
4.06551e+06	2.40402e+06	214
4.06551e+06	2.48987e+06	201
4.06551e+06	2.57573e+06	239
4.06551e+06	2.66159e+06	215
4.06551e+06	2.74745e+06	197
4.06551e+06	2.83331e+06	198
4.06551e+06	2.91916e+06	201
4.06551e+06	3.00502e+06	163
4.06551e+06	3.09088e+06	202
4.06551e+06	3.17674e+06	165
4.06551e+06	3.26259e+06	171
4.06551e+06	3.34845e+06	160
4.06551e+06	3.43431e+06	134
4.06551e+06	3.52017e+06	138
4.06551e+06	3.60602e+06	109
4.06551e+06	3.69188e+06	98
4.06551e+06	3.77774e+06	92
4.06551e+06	3.8636e+06	72
4.06551e+06	3.94946e+06	69
4.06551e+06	4.03531e+06	75
4.06551e+06	4.12117e+06	73
4.06551e+06	4.20703e+06	67
4.06551e+06	4.29289e+06	49
4.06551e+06	4.37874e+06	49
4.06551e+06	4.4646e+06	33
4.06551e+06	4.55046e+06	41
4.06551e+06	4.63632e+06	38
4.06551e+06	4.72218e+06	32
4.06551e+06	4.80803e+06	31
4.06551e+06	4.89389e+06	31
4.06551e+06	4.97975e+06	20
4.06551e+06	5.06561e+06	22
4.06551e+06	5.15146e+06	17
4.06551e+06	5.23732e+06	14
4.06551e+06	5.32318e+06	9
4.06551e+06	5.40904e+06	12
4.06551e+06	5.4949e+06	14
4.06551e+06	5.58075e+06	12
4.06551e+06	5.66661e+06	6
4.06551e+06	5.75247e+06	20
4.06551e+06	5.83833e+06	9
4.06551e+06	5.92418e+06	8
4.06551e+06	6.01004e+06	14
4.06551e+06	6.0959e+06	10
4.06551e+06	6.18176e+06	9
4.06551e+06	6.26761e+06	11
4.22188e+06	429289	11
4.22188e+06	515146	18
4.22188e+06	601004	21
4.22188e+06	686862	27
4.22188e+06	772720	37
4.22188e+06	858577	59
4.22188e+06	944435	49
4.22188e+06	1.03029e+06	61
4.22188e+06	1.11615e+06	96
4.22188e+06	1.20201e+06	99
4.22188e+06	1.28787e+06	97
4.22188e+06	1.37372e+06	130
4.22188e+06	1.45958e+06	132
4.22188e+06	1.54544e+06	139
4.22188e+06	1.6313e+06	144
4.22188e+06	1.71715e+06	151
4.22188e+06	1.80301e+06	183
4.22188e+06	1.88887e+06	168
4.22188e+06	1.97473e+06	198
4.22188e+06	2.06059e+06	170
4.22188e+06	2.14644e+06	184
4.22188e+06	2.2323e+06	180
4.22188e+06	2.31816e+06	182
4.22188e+06	2.40402e+06	196
4.22188e+06	2.48987e+06	207
4.22188e+06	2.57573e+06	173
4.22188e+06	2.66159e+06	194
4.22188e+06	2.74745e+06	182
4.22188e+06	2.83331e+06	182
4.22188e+06	2.91916e+06	185
4.22188e+06	3.00502e+06	166
4.22188e+06	3.09088e+06	168
4.22188e+06	3.17674e+06	160
4.22188e+06	3.26259e+06	140
4.22188e+06	3.34845e+06	133
4.22188e+06	3.43431e+06	149
4.22188e+06	3.52017e+06	125
4.22188e+06	3.60602e+06	117
4.22188e+06	3.69188e+06	103
4.22188e+06	3.77774e+06	118
4.22188e+06	3.8636e+06	85
4.22188e+06	3.94946e+06	84
4.22188e+06	4.03531e+06	72
4.22188e+06	4.12117e+06	62
4.22188e+06	4.20703e+06	64
4.22188e+06	4.29289e+06	43
4.22188e+06	4.37874e+06	42
4.22188e+06	4.4646e+06	51
4.22188e+06	4.55046e+06	36
4.22188e+06	4.63632e+06	28
4.22188e+06	4.72218e+06	29
4.22188e+06	4.80803e+06	27
4.22188e+06	4.89389e+06	34
4.22188e+06	4.97975e+06	33
4.22188e+06	5.06561e+06	25
4.22188e+06	5.15146e+06	22
4.22188e+06	5.23732e+06	19
4.22188e+06	5.32318e+06	18
4.22188e+06	5.40904e+06	15
4.22188e+06	5.4949e+06	16
4.22188e+06	5.58075e+06	21
4.22188e+06	5.66661e+06	13
4.22188e+06	5.75247e+06	11
4.22188e+06	5.83833e+06	6
4.22188e+06	5.92418e+06	6
4.22188e+06	6.01004e+06	10
4.22188e+06	6.0959e+06	8
4.37824e+06	429289	10
4.37824e+06	515146	16
4.37824e+06	601004	11
4.37824e+06	686862	25
4.37824e+06	772720	42
4.37824e+06	858577	50
4.37824e+06	944435	61
4.37824e+06	1.03029e+06	66
4.37824e+06	1.11615e+06	94
4.37824e+06	1.20201e+06	101
4.37824e+06	1.28787e+06	92
4.37824e+06	1.37372e+06	111
4.37824e+06	1.45958e+06	116
4.37824e+06	1.54544e+06	124
4.37824e+06	1.6313e+06	166
4.37824e+06	1.71715e+06	141
4.37824e+06	1.80301e+06	121
4.37824e+06	1.88887e+06	143
4.37824e+06	1.97473e+06	162
4.37824e+06	2.06059e+06	160
4.37824e+06	2.14644e+06	163
4.37824e+06	2.2323e+06	150
4.37824e+06	2.31816e+06	170
4.37824e+06	2.40402e+06	184
4.37824e+06	2.48987e+06	142
4.37824e+06	2.57573e+06	159
4.37824e+06	2.66159e+06	155
4.37824e+06	2.74745e+06	156
4.37824e+06	2.83331e+06	140
4.37824e+06	2.91916e+06	152
4.37824e+06	3.00502e+06	161
4.37824e+06	3.09088e+06	146
4.37824e+06	3.17674e+06	137
4.37824e+06	3.26259e+06	128
4.37824e+06	3.34845e+06	119
4.37824e+06	3.43431e+06	116
4.37824e+06	3.52017e+06	127
4.37824e+06	3.60602e+06	96
4.37824e+06	3.69188e+06	89
4.37824e+06	3.77774e+06	76
4.37824e+06	3.8636e+06	73
4.37824e+06	3.94946e+06	73
4.37824e+06	4.03531e+06	57
4.37824e+06	4.12117e+06	65
4.37824e+06	4.20703e+06	59
4.37824e+06	4.29289e+06	49
4.37824e+06	4.37874e+06	54
4.37824e+06	4.4646e+06	48
4.37824e+06	4.55046e+06	33
4.37824e+06	4.63632e+06	32
4.37824e+06	4.72218e+06	31
4.37824e+06	4.80803e+06	26
4.37824e+06	4.89389e+06	23
4.37824e+06	4.97975e+06	25
4.37824e+06	5.06561e+06	17
4.37824e+06	5.15146e+06	19
4.37824e+06	5.23732e+06	23
4.37824e+06	5.32318e+06	17
4.37824e+06	5.40904e+06	18
4.37824e+06	5.4949e+06	16
4.37824e+06	5.58075e+06	9
4.37824e+06	5.66661e+06	12
4.37824e+06	5.75247e+06	14
4.37824e+06	5.83833e+06	10
4.37824e+06	5.92418e+06	11
4.37824e+06	6.01004e+06	6
4.37824e+06	6.0959e+06	9
4.37824e+06	6.18176e+06	6
4.53461e+06	429289	10
4.53461e+06	515146	15
4.53461e+06	601004	13
4.53461e+06	686862	29
4.53461e+06	772720	33
4.53461e+06	858577	33
4.53461e+06	944435	61
4.53461e+06	1.03029e+06	58
4.53461e+06	1.11615e+06	85
4.53461e+06	1.20201e+06	102
4.53461e+06	1.28787e+06	99
4.53461e+06	1.37372e+06	119
4.53461e+06	1.45958e+06	110
4.53461e+06	1.54544e+06	120
4.53461e+06	1.6313e+06	113
4.53461e+06	1.71715e+06	114
4.53461e+06	1.80301e+06	120
4.53461e+06	1.88887e+06	128
4.53461e+06	1.97473e+06	135
4.53461e+06	2.06059e+06	145
4.53461e+06	2.14644e+06	153
4.53461e+06	2.2323e+06	116
4.53461e+06	2.31816e+06	151
4.53461e+06	2.40402e+06	130
4.53461e+06	2.48987e+06	149
4.53461e+06	2.57573e+06	126
4.53461e+06	2.66159e+06	142
4.53461e+06	2.74745e+06	152
4.53461e+06	2.83331e+06	124
4.53461e+06	2.91916e+06	146
4.53461e+06	3.00502e+06	113
4.53461e+06	3.09088e+06	136
4.53461e+06	3.17674e+06	116
4.53461e+06	3.26259e+06	106
4.53461e+06	3.34845e+06	100
4.53461e+06	3.43431e+06	95
4.53461e+06	3.52017e+06	86
4.53461e+06	3.60602e+06	98
4.53461e+06	3.69188e+06	83
4.53461e+06	3.77774e+06	77
4.53461e+06	3.8636e+06	79
4.53461e+06	3.94946e+06	67
4.53461e+06	4.03531e+06	56
4.53461e+06	4.12117e+06	59
4.53461e+06	4.20703e+06	49
4.53461e+06	4.29289e+06	52
4.53461e+06	4.37874e+06	40
4.53461e+06	4.4646e+06	31
4.53461e+06	4.55046e+06	38
4.53461e+06	4.63632e+06	49
4.53461e+06	4.72218e+06	23
4.53461e+06	4.80803e+06	30
4.53461e+06	4.89389e+06	27
4.53461e+06	4.97975e+06	18
4.53461e+06	5.06561e+06	16
4.53461e+06	5.15146e+06	21
4.53461e+06	5.23732e+06	14
4.53461e+06	5.32318e+06	16
4.53461e+06	5.40904e+06	13
4.53461e+06	5.4949e+06	20
4.53461e+06	5.58075e+06	12
4.53461e+06	5.66661e+06	11
4.53461e+06	5.75247e+06	11
4.53461e+06	5.83833e+06	6
4.53461e+06	5.92418e+06	9
4.53461e+06	6.01004e+06	8
4.53461e+06	6.0959e+06	8
4.53461e+06	6.26761e+06	13
4.69097e+06	429289	10
4.69097e+06	515146	20
4.69097e+06	601004	20
4.69097e+06	686862	17
4.69097e+06	772720	24
4.69097e+06	858577	33
4.69097e+06	944435	43
4.69097e+06	1.03029e+06	57
4.69097e+06	1.11615e+06	63
4.69097e+06	1.20201e+06	82
4.69097e+06	1.28787e+06	105
4.69097e+06	1.37372e+06	105
4.69097e+06	1.45958e+06	105
4.69097e+06	1.54544e+06	106
4.69097e+06	1.6313e+06	117
4.69097e+06	1.71715e+06	104
4.69097e+06	1.80301e+06	104
4.69097e+06	1.88887e+06	117
4.69097e+06	1.97473e+06	95
4.69097e+06	2.06059e+06	118
4.69097e+06	2.14644e+06	113
4.69097e+06	2.2323e+06	126
4.69097e+06	2.31816e+06	115
4.69097e+06	2.40402e+06	117
4.69097e+06	2.48987e+06	92
4.69097e+06	2.57573e+06	120
4.69097e+06	2.66159e+06	119
4.69097e+06	2.74745e+06	117
4.69097e+06	2.83331e+06	99
4.69097e+06	2.91916e+06	121
4.69097e+06	3.00502e+06	105
4.69097e+06	3.09088e+06	83
4.69097e+06	3.17674e+06	104
4.69097e+06	3.26259e+06	89
4.69097e+06	3.34845e+06	103
4.69097e+06	3.43431e+06	112
4.69097e+06	3.52017e+06	94
4.69097e+06	3.60602e+06	91
4.69097e+06	3.69188e+06	64
4.69097e+06	3.77774e+06	76
4.69097e+06	3.8636e+06	72
4.69097e+06	3.94946e+06	68
4.69097e+06	4.03531e+06	56
4.69097e+06	4.12117e+06	51
4.69097e+06	4.20703e+06	43
4.69097e+06	4.29289e+06	37
4.69097e+06	4.37874e+06	36
4.69097e+06	4.4646e+06	37
4.69097e+06	4.55046e+06	21
4.69097e+06	4.63632e+06	30
4.69097e+06	4.72218e+06	31
4.69097e+06	4.80803e+06	20
4.69097e+06	4.89389e+06	32
4.69097e+06	4.97975e+06	32
4.69097e+06	5.06561e+06	22
4.69097e+06	5.15146e+06	30
4.69097e+06	5.23732e+06	16
4.69097e+06	5.32318e+06	13
4.69097e+06	5.40904e+06	18
4.69097e+06	5.4949e+06	8
4.69097e+06	5.58075e+06	13
4.69097e+06	5.66661e+06	10
4.69097e+06	5.75247e+06	11
4.69097e+06	5.83833e+06	6
4.69097e+06	5.92418e+06	12
4.69097e+06	6.01004e+06	10
4.69097e+06	6.0959e+06	8
4.69097e+06	6.18176e+06	8
4.84734e+06	429289	8
4.84734e+06	515146	10
4.84734e+06	601004	19
4.84734e+06	686862	17
4.84734e+06	772720	26
4.84734e+06	858577	27
4.84734e+06	944435	34
4.84734e+06	1.03029e+06	39
4.84734e+06	1.11615e+06	58
4.84734e+06	1.20201e+06	61
4.84734e+06	1.28787e+06	80
4.84734e+06	1.37372e+06	81
4.84734e+06	1.45958e+06	90
4.84734e+06	1.54544e+06	74
4.84734e+06	1.6313e+06	96
4.84734e+06	1.71715e+06	101
4.84734e+06	1.80301e+06	90
4.84734e+06	1.88887e+06	100
4.84734e+06	1.97473e+06	104
4.84734e+06	2.06059e+06	100
4.84734e+06	2.14644e+06	109
4.84734e+06	2.2323e+06	98
4.84734e+06	2.31816e+06	96
4.84734e+06	2.40402e+06	97
4.84734e+06	2.48987e+06	95
4.84734e+06	2.57573e+06	110
4.84734e+06	2.66159e+06	118
4.84734e+06	2.74745e+06	119
4.84734e+06	2.83331e+06	100
4.84734e+06	2.91916e+06	104
4.84734e+06	3.00502e+06	84
4.84734e+06	3.09088e+06	102
4.84734e+06	3.17674e+06	93
4.84734e+06	3.26259e+06	91
4.84734e+06	3.34845e+06	55
4.84734e+06	3.43431e+06	68
4.84734e+06	3.52017e+06	64
4.84734e+06	3.60602e+06	71
4.84734e+06	3.69188e+06	77
4.84734e+06	3.77774e+06	76
4.84734e+06	3.8636e+06	66
4.84734e+06	3.94946e+06	71
4.84734e+06	4.03531e+06	52
4.84734e+06	4.12117e+06	36
4.84734e+06	4.20703e+06	60
4.84734e+06	4.29289e+06	43
4.84734e+06	4.37874e+06	33
4.84734e+06	4.4646e+06	33
4.84734e+06	4.55046e+06	48
4.84734e+06	4.63632e+06	34
4.84734e+06	4.72218e+06	26
4.84734e+06	4.80803e+06	22
4.84734e+06	4.89389e+06	23
4.84734e+06	4.97975e+06	15
4.84734e+06	5.06561e+06	19
4.84734e+06	5.15146e+06	21
4.84734e+06	5.23732e+06	18
4.84734e+06	5.32318e+06	14
4.84734e+06	5.40904e+06	10
4.84734e+06	5.4949e+06	9
4.84734e+06	5.58075e+06	13
4.84734e+06	5.66661e+06	11
4.84734e+06	5.75247e+06	11
4.84734e+06	5.83833e+06	9
4.84734e+06	5.92418e+06	6
4.84734e+06	6.01004e+06	6
4.84734e+06	6.0959e+06	6
4.84734e+06	6.18176e+06	7
4.84734e+06	6.26761e+06	6
5.0037e+06	429289	9
5.0037e+06	515146	11
5.0037e+06	601004	11
5.0037e+06	686862	21
5.0037e+06	772720	27
5.0037e+06	858577	32
5.0037e+06	944435	33
5.0037e+06	1.03029e+06	47
5.0037e+06	1.11615e+06	48
5.0037e+06	1.20201e+06	67
5.0037e+06	1.28787e+06	57
5.0037e+06	1.37372e+06	85
5.0037e+06	1.45958e+06	56
5.0037e+06	1.54544e+06	73
5.0037e+06	1.6313e+06	83
5.0037e+06	1.71715e+06	83
5.0037e+06	1.80301e+06	83
5.0037e+06	1.88887e+06	90
5.0037e+06	1.97473e+06	95
5.0037e+06	2.06059e+06	72
5.0037e+06	2.14644e+06	98
5.0037e+06	2.2323e+06	88
5.0037e+06	2.31816e+06	112
5.0037e+06	2.40402e+06	95
5.0037e+06	2.48987e+06	75
5.0037e+06	2.57573e+06	86
5.0037e+06	2.66159e+06	85
5.0037e+06	2.74745e+06	83
5.0037e+06	2.83331e+06	74
5.0037e+06	2.91916e+06	88
5.0037e+06	3.00502e+06	88
5.0037e+06	3.09088e+06	68
5.0037e+06	3.17674e+06	87
5.0037e+06	3.26259e+06	75
5.0037e+06	3.34845e+06	64
5.0037e+06	3.43431e+06	65
5.0037e+06	3.52017e+06	68
5.0037e+06	3.60602e+06	66
5.0037e+06	3.69188e+06	53
5.0037e+06	3.77774e+06	58
5.0037e+06	3.8636e+06	65
5.0037e+06	3.94946e+06	67
5.0037e+06	4.03531e+06	48
5.0037e+06	4.12117e+06	47
5.0037e+06	4.20703e+06	48
5.0037e+06	4.29289e+06	36
5.0037e+06	4.37874e+06	43
5.0037e+06	4.4646e+06	29
5.0037e+06	4.55046e+06	26
5.0037e+06	4.63632e+06	25
5.0037e+06	4.72218e+06	29
5.0037e+06	4.80803e+06	30
5.0037e+06	4.89389e+06	16
5.0037e+06	4.97975e+06	27
5.0037e+06	5.06561e+06	24
5.0037e+06	5.15146e+06	17
5.0037e+06	5.23732e+06	19
5.0037e+06	5.32318e+06	13
5.0037e+06	5.40904e+06	13
5.0037e+06	5.4949e+06	13
5.0037e+06	5.58075e+06	13
5.0037e+06	5.66661e+06	8
5.0037e+06	5.75247e+06	9
5.0037e+06	5.83833e+06	6
5.0037e+06	5.92418e+06	13
5.0037e+06	6.01004e+06	6
5.0037e+06	6.0959e+06	8
5.0037e+06	6.18176e+06	8
5.16007e+06	515146	7
5.16007e+06	601004	10
5.16007e+06	686862	26
5.16007e+06	772720	33
5.16007e+06	858577	29
5.16007e+06	944435	37
5.16007e+06	1.03029e+06	52
5.16007e+06	1.11615e+06	38
5.16007e+06	1.20201e+06	36
5.16007e+06	1.28787e+06	67
5.16007e+06	1.37372e+06	53
5.16007e+06	1.45958e+06	61
5.16007e+06	1.54544e+06	71
5.16007e+06	1.6313e+06	62
5.16007e+06	1.71715e+06	68
5.16007e+06	1.80301e+06	65
5.16007e+06	1.88887e+06	75
5.16007e+06	1.97473e+06	82
5.16007e+06	2.06059e+06	66
5.16007e+06	2.14644e+06	69
5.16007e+06	2.2323e+06	83
5.16007e+06	2.31816e+06	77
5.16007e+06	2.40402e+06	82
5.16007e+06	2.48987e+06	85
5.16007e+06	2.57573e+06	69
5.16007e+06	2.66159e+06	78
5.16007e+06	2.74745e+06	75
5.16007e+06	2.83331e+06	66
5.16007e+06	2.91916e+06	73
5.16007e+06	3.00502e+06	61
5.16007e+06	3.09088e+06	76
5.16007e+06	3.17674e+06	64
5.16007e+06	3.26259e+06	71
5.16007e+06	3.34845e+06	69
5.16007e+06	3.43431e+06	57
5.16007e+06	3.52017e+06	68
5.16007e+06	3.60602e+06	56
5.16007e+06	3.69188e+06	62
5.16007e+06	3.77774e+06	55
5.16007e+06	3.8636e+06	52
5.16007e+06	3.94946e+06	61
5.16007e+06	4.03531e+06	51
5.16007e+06	4.12117e+06	38
5.16007e+06	4.20703e+06	44
5.16007e+06	4.29289e+06	39
5.16007e+06	4.37874e+06	32
5.16007e+06	4.4646e+06	30
5.16007e+06	4.55046e+06	39
5.16007e+06	4.63632e+06	26
5.16007e+06	4.72218e+06	19
5.16007e+06	4.80803e+06	31
5.16007e+06	4.89389e+06	21
5.16007e+06	4.97975e+06	24
5.16007e+06	5.06561e+06	15
5.16007e+06	5.15146e+06	21
5.16007e+06	5.23732e+06	15
5.16007e+06	5.32318e+06	11
5.16007e+06	5.40904e+06	9
5.16007e+06	5.4949e+06	15
5.16007e+06	5.58075e+06	17
5.16007e+06	5.66661e+06	7
5.16007e+06	5.75247e+06	7
5.16007e+06	5.83833e+06	7
5.16007e+06	5.92418e+06	8
5.16007e+06	6.0959e+06	8
5.16007e+06	6.18176e+06	7
5.16007e+06	6.26761e+06	6
5.31644e+06	515146	8
5.31644e+06	601004	11
5.31644e+06	686862	15
5.31644e+06	772720	15
5.31644e+06	858577	28
5.31644e+06	944435	38
5.31644e+06	1.03029e+06	44
5.31644e+06	1.11615e+06	44
5.31644e+06	1.20201e+06	49
5.31644e+06	1.28787e+06	49
5.31644e+06	1.37372e+06	43
5.31644e+06	1.45958e+06	54
5.31644e+06	1.54544e+06	62
5.31644e+06	1.6313e+06	51
5.31644e+06	1.71715e+06	70
5.31644e+06	1.80301e+06	59
5.31644e+06	1.88887e+06	73
5.31644e+06	1.97473e+06	58
5.31644e+06	2.06059e+06	68
5.31644e+06	2.14644e+06	78
5.31644e+06	2.2323e+06	65
5.31644e+06	2.31816e+06	70
5.31644e+06	2.40402e+06	82
5.31644e+06	2.48987e+06	75
5.31644e+06	2.57573e+06	57
5.31644e+06	2.66159e+06	64
5.31644e+06	2.74745e+06	61
5.31644e+06	2.83331e+06	66
5.31644e+06	2.91916e+06	75
5.31644e+06	3.00502e+06	48
5.31644e+06	3.09088e+06	70
5.31644e+06	3.17674e+06	55
5.31644e+06	3.26259e+06	56
5.31644e+06	3.34845e+06	56
5.31644e+06	3.43431e+06	58
5.31644e+06	3.52017e+06	43
5.31644e+06	3.60602e+06	52
5.31644e+06	3.69188e+06	58
5.31644e+06	3.77774e+06	36
5.31644e+06	3.8636e+06	58
5.31644e+06	3.94946e+06	27
5.31644e+06	4.03531e+06	48
5.31644e+06	4.12117e+06	55
5.31644e+06	4.20703e+06	44
5.31644e+06	4.29289e+06	33
5.31644e+06	4.37874e+06	32
5.31644e+06	4.4646e+06	39
5.31644e+06	4.55046e+06	28
5.31644e+06	4.63632e+06	24
5.31644e+06	4.72218e+06	25
5.31644e+06	4.80803e+06	25
5.31644e+06	4.89389e+06	32
5.31644e+06	4.97975e+06	23
5.31644e+06	5.06561e+06	17
5.31644e+06	5.15146e+06	25
5.31644e+06	5.23732e+06	15
5.31644e+06	5.32318e+06	18
5.31644e+06	5.40904e+06	16
5.31644e+06	5.4949e+06	11
5.31644e+06	5.58075e+06	12
5.31644e+06	5.66661e+06	10
5.31644e+06	5.75247e+06	10
5.31644e+06	5.83833e+06	7
5.31644e+06	5.92418e+06	7
5.31644e+06	6.01004e+06	8
5.4728e+06	515146	12
5.4728e+06	601004	10
5.4728e+06	686862	22
5.4728e+06	772720	26
5.4728e+06	858577	38
5.4728e+06	944435	31
5.4728e+06	1.03029e+06	33
5.4728e+06	1.11615e+06	32
5.4728e+06	1.20201e+06	47
5.4728e+06	1.28787e+06	31
5.4728e+06	1.37372e+06	52
5.4728e+06	1.45958e+06	45
5.4728e+06	1.54544e+06	46
5.4728e+06	1.6313e+06	41
5.4728e+06	1.71715e+06	60
5.4728e+06	1.80301e+06	49
5.4728e+06	1.88887e+06	49
5.4728e+06	1.97473e+06	54
5.4728e+06	2.06059e+06	53
5.4728e+06	2.14644e+06	51
5.4728e+06	2.2323e+06	56
5.4728e+06	2.31816e+06	42
5.4728e+06	2.40402e+06	53
5.4728e+06	2.48987e+06	73
5.4728e+06	2.57573e+06	67
5.4728e+06	2.66159e+06	46
5.4728e+06	2.74745e+06	60
5.4728e+06	2.83331e+06	51
5.4728e+06	2.91916e+06	55
5.4728e+06	3.00502e+06	49
5.4728e+06	3.09088e+06	54
5.4728e+06	3.17674e+06	48
5.4728e+06	3.26259e+06	53
5.4728e+06	3.34845e+06	44
5.4728e+06	3.43431e+06	70
5.4728e+06	3.52017e+06	43
5.4728e+06	3.60602e+06	45
5.4728e+06	3.69188e+06	54
5.4728e+06	3.77774e+06	41
5.4728e+06	3.8636e+06	37
5.4728e+06	3.94946e+06	39
5.4728e+06	4.03531e+06	46
5.4728e+06	4.12117e+06	36
5.4728e+06	4.20703e+06	32
5.4728e+06	4.29289e+06	30
5.4728e+06	4.37874e+06	34
5.4728e+06	4.4646e+06	22
5.4728e+06	4.55046e+06	26
5.4728e+06	4.63632e+06	25
5.4728e+06	4.72218e+06	23
5.4728e+06	4.80803e+06	24
5.4728e+06	4.89389e+06	22
5.4728e+06	4.97975e+06	15
5.4728e+06	5.06561e+06	22
5.4728e+06	5.15146e+06	21
5.4728e+06	5.23732e+06	11
5.4728e+06	5.32318e+06	13
5.4728e+06	5.40904e+06	9
5.4728e+06	5.4949e+06	14
5.4728e+06	5.58075e+06	13
5.4728e+06	5.66661e+06	11
5.4728e+06	5.75247e+06	10
5.4728e+06	5.83833e+06	14
5.4728e+06	5.92418e+06	12
5.4728e+06	6.01004e+06	6
5.4728e+06	6.18176e+06	7
5.4728e+06	6.26761e+06	8
5.62917e+06	515146	6
5.62917e+06	601004	9
5.62917e+06	686862	11
5.62917e+06	772720	17
5.62917e+06	858577	29
5.62917e+06	944435	29
5.62917e+06	1.03029e+06	37
5.62917e+06	1.11615e+06	33
5.62917e+06	1.20201e+06	24
5.62917e+06	1.28787e+06	35
5.62917e+06	1.37372e+06	35
5.62917e+06	1.45958e+06	41
5.62917e+06	1.54544e+06	41
5.62917e+06	1.6313e+06	49
5.62917e+06	1.71715e+06	41
5.62917e+06	1.80301e+06	45
5.62917e+06	1.88887e+06	57
5.62917e+06	1.97473e+06	43
[truncated: 1,259 more rows]
