# Supplementary material for: A condensate dynamic instability orchestrates actomyosin cortex activation
Source: Nature. 2022 Aug 17;609(7927):597–604. doi: 10.1038/s41586-022-05084-3 (PMC9477739; doi:10.1038/s41586-022-05084-3)
Supplement: Supplementary file 14 — Source Data Fig. 4 [file 41586_2022_5084_MOESM14_ESM.xlsx]

## Sheet: Fig4AB
phi	V	phidot	Vdot	mag
0.35	0.00408564	0.0221218	-0.000359909	0.0221247
0.37	0.00408564	-0.00446056	-0.00597556	0.0074568
0.37	0.0122569	0.00898265	0.00325169	0.00955309
0.39	0.00408564	0.00314854	-0.00689546	0.00758029
0.39	0.0122569	0.00276067	-0.00950747	0.00990017
0.39	0.0204282	0.0114822	-0.00280358	0.0118195
0.41	0.00408564	-0.000432148	-0.000739117	0.000856182
0.41	0.0122569	-0.00153951	-0.00407317	0.0043544
0.41	0.0204282	0.00629685	-0.0190745	0.020087
0.41	0.0285995	-0.00562933	0.0026176	0.00620816
0.43	0.00408564	0.00957261	-0.00636986	0.0114983
0.43	0.0122569	-0.00125784	0.00167451	0.00209431
0.43	0.0204282	-0.00273838	-0.000514408	0.00278628
0.43	0.0285995	-0.00226588	-0.00082245	0.00241053
0.43	0.0367707	0.0112456	-0.0012675	0.0113168
0.45	0.00408564	0.00895583	-0.0027424	0.0093663
0.45	0.0122569	0.00518213	-0.000748186	0.00523587
0.45	0.0204282	0.0101645	0.0018782	0.0103365
0.45	0.0285995	-0.00223228	0.00103124	0.00245897
0.45	0.0367707	0.0123132	0.000150423	0.0123141
0.45	0.044942	0.0176796	-0.00193863	0.0177856
0.47	0.00408564	0.0035891	0.000463372	0.00361888
0.47	0.0122569	0.00855072	-0.000726605	0.00858154
0.47	0.0204282	0.00517719	0.00271847	0.00584751
0.47	0.0285995	0.00620881	0.000787993	0.00625861
0.47	0.0367707	0.00186035	-0.00319118	0.00369385
0.47	0.044942	0.0197602	0.0134549	0.0239061
0.47	0.0531133	0.0158092	-0.00903048	0.0182066
0.49	0.00408564	0.00537344	-0.00467151	0.00712017
0.49	0.0122569	0.00154104	-0.0137362	0.0138224
0.49	0.0204282	0.00410575	0.000283685	0.00411554
0.49	0.0285995	0.00583708	0.000708197	0.00587988
0.49	0.0367707	0.010596	0.00478975	0.0116283
0.49	0.044942	0.0045675	-0.0133046	0.0140668
0.49	0.0531133	0.0103515	0.0118896	0.0157643
0.49	0.0612845	-0.000363506	0.00653538	0.00654548
0.49	0.0694558	0.0100132	0.00974702	0.0139739
0.51	0.00408564	0.0039297	-0.00194218	0.00438345
0.51	0.0122569	0.00093876	0.0012794	0.00158686
0.51	0.0204282	0.00508384	-0.00260527	0.00571252
0.51	0.0285995	0.00272321	-0.00586567	0.00646699
0.51	0.0367707	0.00825135	-0.011724	0.0143365
0.51	0.044942	0.0129244	-0.00128333	0.012988
0.51	0.0531133	0.0102473	0.0181092	0.0208075
0.51	0.0612845	0.0100003	-0.00559686	0.0114599
0.51	0.0694558	0.00831085	0.0174004	0.0192832
0.51	0.0776271	0.00708953	0.00865268	0.0111862
0.51	0.0857984	0.00729857	0.00866445	0.0113288
0.53	0.00408564	0.00501793	-0.00033961	0.00502941
0.53	0.0122569	0.00229412	0.00055801	0.00236101
0.53	0.0204282	0.00701324	-0.000357445	0.00702234
0.53	0.0285995	0.00702178	0.00615913	0.00934025
0.53	0.0367707	0.00725863	-0.000581637	0.0072819
0.53	0.044942	0.00672669	0.00490208	0.00832338
0.53	0.0531133	0.00758183	0.00405241	0.00859687
0.53	0.0612845	0.0106751	-0.00433171	0.0115205
0.53	0.0694558	0.0127426	0.0671898	0.0683875
0.53	0.0776271	0.0157628	-0.0491295	0.0515962
0.53	0.0857984	0.0025848	0.0114241	0.0117128
0.53	0.0939696	0.00528788	0.00906307	0.0104929
0.55	0.00408564	0.00676073	-0.000541625	0.00678239
0.55	0.0122569	0.00327738	-0.00125507	0.00350947
0.55	0.0204282	0.00277485	-5.61403e-05	0.00277542
0.55	0.0285995	0.00739591	0.00191571	0.00763999
0.55	0.0367707	0.00413138	-0.015018	0.0155759
0.55	0.044942	0.00982041	-0.000125662	0.00982122
0.55	0.0531133	0.00989306	0.00439586	0.0108257
0.55	0.0612845	0.00553081	-0.0138888	0.0149496
0.55	0.0694558	0.0132987	-0.0467129	0.048569
0.55	0.0776271	-0.000275353	0.00198572	0.00200472
0.55	0.0857984	0.00481454	-0.00139154	0.00501161
0.55	0.0939696	0.00620502	-0.011674	0.0132206
0.55	0.102141	0.0139942	0.00813188	0.0161853
0.57	0.00408564	0.00671251	-0.00117381	0.00681437
0.57	0.0122569	0.00615975	0.00117181	0.00627022
0.57	0.0204282	0.00893524	0.000503782	0.00894943
0.57	0.0285995	0.00368935	0.000227984	0.00369639
0.57	0.0367707	0.00523032	-0.00144698	0.00542678
0.57	0.044942	0.00900645	0.00359203	0.00969633
0.57	0.0531133	0.00914477	0.00368036	0.00985758
0.57	0.0612845	0.00818383	0.00285261	0.00866674
0.57	0.0694558	0.00599858	-0.0330626	0.0336023
0.57	0.0776271	0.0104128	0.011482	0.0155004
0.57	0.0857984	0.00259144	0.00410081	0.004851
0.57	0.0939696	0.00555323	0.0150375	0.0160301
0.57	0.102141	0.00861063	0.0070171	0.0111078
0.57	0.110312	0.0135559	0.0100642	0.0168835
0.59	0.00408564	0.006427	-0.00279387	0.007008
0.59	0.0122569	0.00271962	0.000327538	0.00273927
0.59	0.0204282	0.0056177	-0.00120184	0.00574482
0.59	0.0285995	0.00419081	0.000726495	0.00425331
0.59	0.0367707	0.00839612	-0.00119016	0.00848006
0.59	0.044942	0.0118626	0.00217692	0.0120607
0.59	0.0531133	0.0132265	-0.00566329	0.014388
0.59	0.0612845	0.00888384	-0.0246436	0.0261959
0.59	0.0694558	0.00506138	0.00616621	0.00797745
0.59	0.0776271	0.00577093	0.00494143	0.00759746
0.59	0.0857984	0.0082597	0.0101149	0.0130588
0.59	0.0939696	0.0119324	0.00532597	0.0130671
0.59	0.102141	0.0146799	0.00691378	0.0162265
0.59	0.110312	0.00469487	0.00634258	0.00789114
0.59	0.118483	0.000386549	0.00602541	0.00603779
0.59	0.126655	0.00801278	-0.105373	0.105677
0.59	0.134826	0.00484505	0.0203304	0.0208998
0.59	0.142997	0.00428952	0.0325594	0.0328408
0.59	0.167511	-0.00210555	0.0200029	0.0201134
0.61	0.00408564	0.00677086	-0.000922118	0.00683336
0.61	0.0122569	0.00443054	2.06528e-05	0.00443058
0.61	0.0204282	0.00627795	0.00161652	0.00648273
0.61	0.0285995	0.00695587	0.00149713	0.00711516
0.61	0.0367707	0.00882594	0.000504957	0.00884037
0.61	0.044942	0.008631	-0.00294949	0.00912106
0.61	0.0531133	0.0110278	0.00522314	0.0122022
0.61	0.0612845	0.00689882	0.00228242	0.00726658
0.61	0.0694558	0.00878451	0.00132839	0.00888438
0.61	0.0776271	0.0110268	0.00350825	0.0115714
0.61	0.0857984	0.00867173	0.00502505	0.0100225
0.61	0.0939696	0.00734216	0.00489889	0.00882646
0.61	0.102141	0.00333713	0.0197916	0.020071
0.61	0.110312	0.00424022	0.00482476	0.00642322
0.61	0.118483	0.00429012	0.0141627	0.0147983
0.61	0.126655	0.0136637	0.0144497	0.0198869
0.61	0.134826	0.00680487	0.0147594	0.0162525
0.61	0.142997	0.00101545	0.0215243	0.0215482
0.61	0.151169	0.0159229	0.013268	0.0207263
0.63	0.00408564	0.00681915	-0.000277115	0.00682478
0.63	0.0122569	0.00279339	-7.6774e-05	0.00279444
0.63	0.0204282	0.00726379	-0.000718996	0.00729929
0.63	0.0285995	0.00629164	0.00154776	0.00647922
0.63	0.0367707	0.00822882	0.00156686	0.00837666
0.63	0.044942	0.00708676	0.0016772	0.00728252
0.63	0.0531133	0.0123466	-0.01275	0.0177483
0.63	0.0612845	0.0103278	0.00968395	0.0141577
0.63	0.0694558	0.00579774	0.00887265	0.010599
0.63	0.0776271	0.011182	0.000911327	0.0112191
0.63	0.0857984	0.00594643	-8.48562e-05	0.00594703
0.63	0.0939696	0.00647405	0.00935857	0.0113796
0.63	0.102141	0.00495852	0.011266	0.012309
0.63	0.110312	0.00610667	0.00736002	0.00956354
0.63	0.118483	0.0062489	-0.00730794	0.00961534
0.63	0.126655	0.00755851	0.00527925	0.00921962
0.63	0.134826	0.00930779	0.00213872	0.00955035
0.63	0.142997	0.0137818	-0.00058106	0.0137941
0.63	0.151169	0.0119636	0.0101806	0.015709
0.63	0.15934	0.0157244	0.0241354	0.0288058
0.63	0.167511	0.00435497	0.00936544	0.0103285
0.63	0.175682	0.00712251	0.00905671	0.0115219
0.63	0.183854	-0.000451919	0.0216064	0.0216112
0.65	0.00408564	0.00736044	-0.000966075	0.00742357
0.65	0.0122569	0.00849497	-0.000995419	0.00855309
0.65	0.0204282	0.00696628	0.000127256	0.00696744
0.65	0.0285995	0.00839087	0.00220623	0.00867607
0.65	0.0367707	0.00761188	-0.00149836	0.00775795
0.65	0.044942	0.0100435	-0.00216787	0.0102748
0.65	0.0531133	0.0104531	0.00222916	0.0106881
0.65	0.0612845	0.00688508	0.00200639	0.00717147
0.65	0.0694558	0.00667702	0.00611804	0.0090561
0.65	0.0776271	0.00959525	-0.000110288	0.00959588
0.65	0.0857984	0.00900127	0.00653987	0.0111262
0.65	0.0939696	0.00660671	0.00907987	0.0112291
0.65	0.102141	0.00997345	0.0121169	0.0156936
0.65	0.110312	0.0132096	0.0064722	0.01471
0.65	0.118483	0.00651649	0.000889314	0.0065769
0.65	0.126655	0.000437467	0.0102976	0.0103069
0.65	0.134826	0.00802947	0.0107734	0.0134365
0.65	0.142997	0.00313966	0.00407069	0.00514082
0.65	0.151169	0.00135799	0.00929827	0.00939691
0.65	0.15934	0.0149725	0.00696082	0.0165115
0.65	0.167511	0.0131025	0.0199667	0.0238819
0.65	0.175682	0.0034366	0.013219	0.0136584
0.65	0.183854	0.00622303	0.00980558	0.0116136
0.65	0.200196	0.0140602	0.00355467	0.0145026
0.67	0.00408564	0.00771827	-0.000341391	0.00772581
0.67	0.0122569	0.00632858	0.000910207	0.0063937
0.67	0.0204282	0.00535939	-0.00182607	0.00566194
0.67	0.0285995	0.00895396	-0.00147707	0.00907497
0.67	0.0367707	0.0098076	0.00170253	0.00995428
0.67	0.044942	0.00957342	0.00557934	0.0110806
0.67	0.0531133	0.00760864	0.00311748	0.00822253
0.67	0.0612845	0.0109812	0.000210522	0.0109833
0.67	0.0694558	0.0106193	0.00438863	0.0114904
0.67	0.0776271	0.00921654	0.00561418	0.0107918
0.67	0.0857984	0.0115248	0.00983731	0.0151524
0.67	0.0939696	0.0064575	0.0106546	0.0124587
0.67	0.102141	0.00744052	0.00778019	0.0107653
0.67	0.110312	0.00281144	0.00814899	0.00862033
0.67	0.118483	0.00891323	0.00808907	0.0120366
0.67	0.126655	0.00689766	0.0127665	0.0145108
0.67	0.134826	0.00930324	0.00741677	0.0118978
0.67	0.142997	0.00829127	0.00481361	0.00958728
0.67	0.151169	0.00762877	0.0108057	0.0132273
0.67	0.15934	0.00196436	0.0109808	0.0111551
0.67	0.167511	0.00809473	0.00527181	0.00966006
0.67	0.175682	0.0161872	0.0225276	0.0277402
0.67	0.183854	0.00663122	0.00895148	0.0111401
0.67	0.192025	0.0120813	0.0253759	0.028105
0.67	0.200196	0.0176748	0.0277681	0.032916
0.67	0.208367	0.0144957	0.00661329	0.015933
0.69	0.00408564	0.00868481	-6.07881e-05	0.00868502
0.69	0.0122569	0.00668553	-0.000629543	0.0067151
0.69	0.0204282	0.00660087	-0.00119882	0.00670885
0.69	0.0285995	0.00899241	8.16919e-05	0.00899278
0.69	0.0367707	0.00709117	-0.000146144	0.00709268
0.69	0.044942	0.00688945	-0.00151351	0.00705374
0.69	0.0531133	0.00787045	0.0033248	0.0085439
0.69	0.0612845	0.0082078	0.00434963	0.00928909
0.69	0.0694558	0.00786298	0.00731637	0.0107404
0.69	0.0776271	0.0101133	0.00941816	0.0138196
0.69	0.0857984	0.00516304	0.00720075	0.00886046
0.69	0.0939696	0.00877355	0.00653874	0.0109421
0.69	0.102141	0.00843287	0.00637965	0.0105742
0.69	0.110312	0.006359	0.00863155	0.010721
0.69	0.118483	0.00818077	-0.00197545	0.0084159
0.69	0.126655	0.00586282	0.0156172	0.0166814
0.69	0.134826	0.0100417	0.010873	0.0148006
0.69	0.142997	0.0125168	0.010941	0.0166245
0.69	0.151169	0.0112103	0.00811074	0.0138367
0.69	0.15934	0.0121416	-0.0456622	0.0472489
0.69	0.167511	0.0136823	-0.00220742	0.0138592
0.69	0.175682	0.00593094	-0.00255233	0.00645682
0.69	0.183854	0.00937782	0.0126797	0.0157708
0.69	0.192025	0.00713669	0.0288299	0.0297001
0.69	0.200196	0.00479422	0.00388342	0.00616972
0.71	0.00408564	0.00804925	-0.000398513	0.00805911
0.71	0.0122569	0.00645114	-0.000944847	0.00651997
0.71	0.0204282	0.00834923	-0.00112593	0.00842481
0.71	0.0285995	0.00822566	-0.000743469	0.00825919
0.71	0.0367707	0.00892953	0.00665094	0.0111342
0.71	0.044942	0.0097623	0.000629207	0.00978256
0.71	0.0531133	0.00740751	-0.00766844	0.0106619
0.71	0.0612845	0.00759764	0.00291182	0.00813651
0.71	0.0694558	0.00662212	0.00533274	0.00850239
0.71	0.0776271	0.0122274	0.00632269	0.0137653
0.71	0.0857984	0.00648046	0.00630706	0.00904297
0.71	0.0939696	0.00851596	-0.00227063	0.00881348
0.71	0.102141	0.00670157	0.00753095	0.010081
0.71	0.110312	0.0108941	0.00392041	0.0115781
0.71	0.118483	0.00821012	0.0120317	0.014566
0.71	0.126655	0.00583497	0.0118691	0.0132258
0.71	0.134826	0.01124	0.00731499	0.0134107
0.71	0.142997	0.00934819	0.00608287	0.011153
0.71	0.151169	0.00672607	0.00575133	0.00884974
0.71	0.15934	0.0144645	0.0136413	0.0198823
0.71	0.167511	0.010164	-0.0138822	0.0172053
0.71	0.175682	0.00617622	0.00531629	0.00814915
0.71	0.183854	0.010049	0.0193042	0.0217631
0.71	0.192025	0.0135851	0.0371603	0.0395657
0.71	0.200196	0.00729225	0.000309486	0.00729881
0.71	0.208367	0.0107479	0.0415935	0.0429597
0.71	0.216539	0.0136841	0.0233403	0.0270559
0.71	0.22471	0.00200228	0.0134619	0.01361
0.71	0.249224	0.00892191	0.0194917	0.0214365
0.73	0.00408564	0.00833814	-0.000131232	0.00833917
0.73	0.0122569	0.00683997	-0.000175247	0.00684222
0.73	0.0204282	0.00669733	0.00307386	0.00736905
0.73	0.0285995	0.00848281	0.00436212	0.00953866
0.73	0.0367707	0.00833429	0.0045572	0.00949887
0.73	0.044942	0.0104391	-0.00660866	0.0123551
0.73	0.0531133	0.0118777	-0.00748926	0.0140417
0.73	0.0612845	0.0082262	-0.00479299	0.00952067
0.73	0.0694558	0.00967344	-0.0192598	0.0215526
0.73	0.0776271	0.0080121	0.00454642	0.00921215
0.73	0.0857984	0.00629524	0.00508144	0.00809018
0.73	0.0939696	0.00534939	0.0015841	0.00557901
0.73	0.102141	0.0114517	0.00830416	0.0141457
0.73	0.110312	0.00626059	0.00416651	0.00752029
0.73	0.118483	0.0122435	0.00711884	0.0141627
0.73	0.126655	0.0116673	0.00316083	0.0120879
0.73	0.134826	0.0106627	0.00420667	0.0114625
0.73	0.142997	0.0100422	-0.00154688	0.0101606
0.73	0.151169	0.00929552	0.0245874	0.0262858
0.73	0.15934	0.0131474	0.00486764	0.0140196
0.73	0.167511	0.0173427	0.00676577	0.0186157
0.73	0.175682	0.0138334	0.0106659	0.0174678
0.73	0.183854	0.0146743	0.0207127	0.0253841
0.73	0.192025	0.0114931	0.011667	0.0163771
0.73	0.200196	0.00337836	-0.0120042	0.0124706
0.73	0.208367	0.0147925	0.00635965	0.0161016
0.73	0.216539	0.00898632	-0.00861761	0.0124506
0.73	0.22471	0.0101909	0.00211843	0.0104087
0.73	0.232881	0.00368856	-0.0179014	0.0182774
0.73	0.241053	0.0144811	0.000426006	0.0144873
0.73	0.257395	0.0185375	0.0225264	0.0291732
0.75	0.00408564	0.00962368	0.000473807	0.00963533
0.75	0.0122569	0.00677714	0.000151236	0.00677882
0.75	0.0204282	0.00829262	0.000964014	0.00834846
0.75	0.0285995	0.00676783	9.15728e-05	0.00676845
0.75	0.0367707	0.0107127	-0.000173691	0.0107141
0.75	0.044942	0.0082614	0.0003585	0.00826917
0.75	0.0531133	0.00993677	0.00165332	0.0100734
0.75	0.0612845	0.00637392	0.00103487	0.00645738
0.75	0.0694558	0.00596607	0.0013333	0.00611323
0.75	0.0776271	0.00979662	0.00170968	0.00994468
0.75	0.0857984	0.00801457	0.00323864	0.0086442
0.75	0.0939696	0.0126396	0.00741157	0.0146524
0.75	0.102141	0.00908524	0.00134945	0.00918491
0.75	0.110312	0.0133267	-0.0043984	0.0140338
0.75	0.118483	0.00874808	-0.00520323	0.0101785
0.75	0.126655	0.00526142	0.00230775	0.00574527
0.75	0.134826	0.00893143	-0.00259064	0.00929956
0.75	0.142997	0.0104069	0.0140252	0.0174646
0.75	0.151169	0.00864948	0.00221913	0.00892961
0.75	0.15934	0.0132599	-0.00223886	0.0134476
0.75	0.167511	0.00581722	0.00261874	0.00637949
0.75	0.175682	0.00867892	0.00859096	0.0122118
0.75	0.183854	0.0070158	-0.00240666	0.0074171
0.75	0.192025	0.00831414	0.0139951	0.0162784
0.75	0.200196	0.0102839	0.00594625	0.0118793
0.75	0.208367	0.00927482	0.0142242	0.0169809
0.75	0.216539	0.00483251	0.0537579	0.0539747
0.75	0.22471	0.0114307	0.00978768	0.0150486
0.75	0.232881	0.00446049	0.00928824	0.0103037
0.75	0.241053	0.00708071	0.0137368	0.0154543
0.75	0.249224	0.00796586	-0.0237529	0.025053
0.75	0.257395	0.00910938	0.0239105	0.0255869
0.75	0.265566	0.00924098	0.0181192	0.0203396
0.77	0.00408564	0.0101391	0.000500122	0.0101515
0.77	0.0122569	0.00844733	-2.17372e-05	0.00844736
0.77	0.0204282	0.00884973	-0.00126868	0.0089402
0.77	0.0285995	0.00818167	0.00129827	0.00828403
0.77	0.0367707	0.00823861	-0.00265484	0.0086558
0.77	0.044942	0.0110006	-0.00165884	0.0111249
0.77	0.0531133	0.0102113	0.00063431	0.0102309
0.77	0.0612845	0.00726314	0.00197852	0.0075278
0.77	0.0694558	0.00759161	0.00195812	0.00784007
0.77	0.0776271	0.00800205	0.00285194	0.00849508
0.77	0.0857984	0.00806064	0.00579532	0.00992772
0.77	0.0939696	0.00655019	-0.00136859	0.00669164
0.77	0.102141	0.00609418	-0.000439272	0.00610999
0.77	0.110312	0.0104581	0.00233006	0.0107145
0.77	0.118483	0.00929209	4.88018e-05	0.00929222
0.77	0.126655	0.00700858	-0.000921298	0.00706888
0.77	0.134826	0.0106838	0.00554016	0.0120348
0.77	0.142997	0.0124284	0.00282178	0.0127447
0.77	0.151169	0.0117314	0.00544409	0.012933
0.77	0.15934	0.00743425	0.00972193	0.0122386
0.77	0.167511	0.0132972	0.00179081	0.0134172
0.77	0.175682	0.00802041	0.0157079	0.0176371
0.77	0.183854	0.0143907	0.0114294	0.0183773
0.77	0.192025	0.0095519	0.0107787	0.014402
0.77	0.200196	0.00582837	-0.0035139	0.00680569
0.77	0.208367	0.0131755	0.00913815	0.0160344
0.77	0.216539	0.0136764	-0.0158951	0.0209689
0.77	0.22471	0.0217767	0.00834128	0.0233195
0.77	0.232881	0.00489579	0.0402632	0.0405598
0.77	0.241053	0.0125321	-0.000971279	0.0125697
0.77	0.249224	0.00594468	0.0373695	0.0378393
0.77	0.257395	0.0115686	0.013216	0.017564
0.77	0.265566	0.0149488	0.0337951	0.0369537
0.77	0.273738	0.00701615	-0.0112878	0.0132906
0.79	0.00408564	0.0095068	-7.78758e-05	0.00950712
0.79	0.0122569	0.00833369	-0.000296635	0.00833897
0.79	0.0204282	0.00815582	-0.00025685	0.00815986
0.79	0.0285995	0.0074279	-0.000212715	0.00743095
0.79	0.0367707	0.00760274	-0.00197555	0.00785521
0.79	0.044942	0.0104609	0.000713957	0.0104852
0.79	0.0531133	0.0125541	0.00193093	0.0127017
0.79	0.0612845	0.0103315	-0.00374847	0.0109905
0.79	0.0694558	0.00590197	0.00372628	0.00697985
0.79	0.0776271	0.00708219	0.0241841	0.0251998
0.79	0.0857984	0.00959846	0.011807	0.0152163
0.79	0.0939696	0.0102673	0.00331344	0.0107887
0.79	0.102141	0.0117006	0.00196138	0.0118638
0.79	0.110312	0.00646218	0.000788835	0.00651015
0.79	0.118483	0.00934097	-0.0082042	0.0124323
0.79	0.126655	0.00788419	-0.00125414	0.00798331
0.79	0.134826	0.00716719	0.0236423	0.0247048
0.79	0.142997	0.00932336	0.00903633	0.0129838
0.79	0.151169	0.0109294	-0.0013335	0.0110104
0.79	0.15934	0.0119255	-0.0086568	0.0147363
0.79	0.167511	0.0130425	-0.0136551	0.018883
0.79	0.175682	0.00946421	0.00136311	0.00956187
0.79	0.183854	0.0118503	0.00883182	0.0147794
0.79	0.192025	0.0162865	-0.00833599	0.0182958
0.79	0.200196	0.00761417	0.00543684	0.009356
0.79	0.208367	0.00781551	0.00530052	0.00944339
0.79	0.216539	0.00299485	-0.00956542	0.0100233
0.79	0.22471	0.00853065	0.0107156	0.0136965
0.79	0.232881	0.00812246	0.00372842	0.00893731
0.79	0.241053	0.00721094	0.0128233	0.0147117
0.79	0.249224	0.0165764	-0.00862667	0.0186868
0.79	0.257395	0.0166948	0.00828745	0.0186386
0.79	0.265566	0.00745899	-0.0226898	0.0238844
0.81	0.00408564	0.0111259	0.000449088	0.011135
0.81	0.0122569	0.00826115	1.31189e-05	0.00826116
0.81	0.0204282	0.00804042	7.69992e-05	0.00804079
0.81	0.0285995	0.00730783	-0.00163191	0.00748782
0.81	0.0367707	0.0103513	-0.000392399	0.0103587
0.81	0.044942	0.00867587	0.000481527	0.00868923
0.81	0.0531133	0.00809293	-0.00200532	0.00833768
0.81	0.0612845	0.0119617	-0.00928184	0.0151405
0.81	0.0694558	0.00865466	-0.00310206	0.0091938
0.81	0.0776271	0.00959574	0.00179588	0.00976235
0.81	0.0857984	0.00769339	0.00425776	0.008793
0.81	0.0939696	0.00977023	-0.00812313	0.012706
0.81	0.102141	0.00854343	-0.000549298	0.00856107
0.81	0.110312	0.00861616	-0.00189251	0.00882156
0.81	0.118483	0.00917775	0.0010013	0.00923221
0.81	0.126655	0.0103573	0.0134398	0.0169677
0.81	0.134826	0.00846385	0.000349301	0.00847106
0.81	0.142997	0.00757964	-0.00448221	0.00880575
0.81	0.151169	0.0107124	-0.0132276	0.0170213
0.81	0.15934	0.0096546	0.0207497	0.0228858
0.81	0.167511	0.0102824	-0.0171806	0.0200225
0.81	0.175682	0.0112887	0.00806698	0.0138748
0.81	0.183854	0.012788	0.000602852	0.0128022
0.81	0.192025	0.0108968	0.0154765	0.0189278
0.81	0.200196	0.00855907	-0.00558341	0.0102192
0.81	0.208367	0.00869241	-0.00726184	0.0113266
0.81	0.216539	0.00690705	0.0069569	0.00980336
0.81	0.22471	0.0127354	-0.00922258	0.015724
0.81	0.232881	0.00793859	-0.0158981	0.0177699
0.81	0.241053	0.00827227	-0.00365644	0.00904433
0.81	0.249224	0.00617002	-0.00756489	0.009762
0.81	0.257395	0.0101804	-0.066185	0.0669634
0.81	0.265566	0.0166517	-0.0197134	0.025805
0.81	0.273738	0.00959944	0.00982141	0.0137335
0.81	0.281909	0.0118982	0.0132843	0.0178337
0.81	0.29008	0.0135825	0.0113105	0.0176751
0.83	0.00408564	0.0120421	-0.000493401	0.0120522
0.83	0.0122569	0.00793344	2.81965e-05	0.00793349
0.83	0.0204282	0.00933303	-0.00114517	0.00940302
0.83	0.0285995	0.00863509	-0.00484119	0.00989959
0.83	0.0367707	0.00651004	0.000402473	0.00652247
0.83	0.044942	0.00868945	0.00291876	0.00916655
0.83	0.0531133	0.00738068	0.00252821	0.00780169
0.83	0.0612845	0.00939143	0.0109023	0.0143895
0.83	0.0694558	0.00736107	-0.00343622	0.00812361
0.83	0.0776271	0.0100066	0.00154754	0.0101256
0.83	0.0857984	0.0081633	-0.00575056	0.00998541
0.83	0.0939696	0.00674301	8.36739e-05	0.00674353
0.83	0.102141	0.0070851	-0.00539903	0.00890776
0.83	0.110312	0.00558625	-0.00659097	0.00863985
0.83	0.118483	0.00933229	-0.0132524	0.0162086
0.83	0.126655	0.0114346	0.00559175	0.0127286
0.83	0.134826	0.00680663	-0.0119018	0.0137107
0.83	0.142997	0.0124455	-0.00416186	0.013123
0.83	0.151169	0.00562383	-0.00676792	0.00879956
0.83	0.15934	0.00918671	-0.0186607	0.0207994
0.83	0.167511	0.0122482	-0.00692543	0.0140705
0.83	0.175682	0.00975573	-0.0215345	0.0236412
0.83	0.183854	0.0075928	-0.0108628	0.0132534
0.83	0.192025	0.00556396	0.0189042	0.019706
0.83	0.200196	0.0125974	-0.0029279	0.0129332
0.83	0.208367	0.00774027	-0.00942574	0.0121966
0.83	0.216539	0.00674235	0.00451711	0.00811564
0.83	0.22471	0.0150966	-0.00618473	0.0163144
0.83	0.232881	0.00974089	0.0225849	0.024596
0.83	0.241053	0.00776829	0.00507808	0.0092808
0.83	0.249224	0.0104577	0.00437178	0.0113347
0.83	0.257395	0.00572213	-0.0327214	0.033218
0.83	0.265566	0.00377429	-0.00471958	0.00604316
0.83	0.273738	0.00888677	-0.0190742	0.0210429
0.83	0.281909	0.00755265	0.0496518	0.050223
0.85	0.00408564	0.0118953	0.000146912	0.0118962
0.85	0.0122569	0.00870287	-0.000438665	0.00871392
0.85	0.0204282	0.00916234	-0.00117106	0.00923688
0.85	0.0285995	0.00882932	0.00137971	0.00893647
0.85	0.0367707	0.00818704	-0.00116323	0.00826926
0.85	0.044942	0.0100763	0.00276394	0.0104485
0.85	0.0531133	0.00865844	-0.000513101	0.00867363
0.85	0.0612845	0.0110655	0.00259849	0.0113665
0.85	0.0694558	0.0093874	-0.0127042	0.0157962
0.85	0.0776271	0.00873795	-0.00989936	0.0132041
0.85	0.0857984	0.00655401	-0.00343136	0.00739793
0.85	0.0939696	0.0085138	-0.0199238	0.0216666
0.85	0.102141	0.00991224	0.0175202	0.0201298
0.85	0.110312	0.0115276	-0.00875949	0.014478
0.85	0.118483	0.00799009	0.00353502	0.00873716
0.85	0.126655	0.0113897	0.0111467	0.0159366
0.85	0.134826	0.00788401	-0.00765346	0.0109879
0.85	0.142997	0.0115754	-0.0314378	0.0335011
0.85	0.151169	0.0070194	0.000377315	0.00702953
0.85	0.15934	0.0117604	-0.0173696	0.0209765
0.85	0.167511	0.00877374	-0.0039669	0.00962885
0.85	0.175682	0.00675676	-0.0179972	0.0192238
0.85	0.183854	0.0111582	0.00718044	0.0132689
0.85	0.192025	0.00822208	-0.00895492	0.012157
0.85	0.200196	0.00896805	-0.007014	0.0113852
0.85	0.208367	0.00457131	-0.00780395	0.00904426
0.85	0.216539	0.0124169	-0.0171573	0.021179
0.85	0.22471	0.00529456	0.00603679	0.00802964
0.85	0.232881	0.0127125	-0.00148154	0.0127985
0.85	0.241053	0.0123647	-0.0165275	0.0206409
0.85	0.249224	0.00559515	-0.00983413	0.0113144
0.85	0.257395	0.0154827	-0.00241003	0.0156691
0.85	0.265566	0.0126489	0.003401	0.0130981
0.85	0.281909	0.00652659	-0.0206601	0.0216665
0.87	0.00408564	0.012644	0.000140641	0.0126447
0.87	0.0122569	0.00934968	-0.000802642	0.00938407
0.87	0.0204282	0.00969436	-0.0015331	0.00981484
0.87	0.0285995	0.00808451	0.00424211	0.00912988
0.87	0.0367707	0.00975256	-0.00188522	0.0099331
0.87	0.044942	0.0107586	-0.000992031	0.0108042
0.87	0.0531133	0.00876514	-0.00518501	0.0101839
0.87	0.0612845	0.00981189	-0.00656168	0.0118038
0.87	0.0694558	0.0061976	-0.00111068	0.00629634
0.87	0.0776271	0.00949052	-0.00415085	0.0103585
0.87	0.0857984	0.0113459	-0.0289878	0.0311291
0.87	0.0939696	0.00802841	-0.0131861	0.0154379
0.87	0.102141	0.00679605	-0.0185915	0.0197947
0.87	0.110312	0.00526156	-0.00528872	0.0074602
0.87	0.118483	0.00710185	-0.00169375	0.00730104
0.87	0.126655	0.0105272	-0.0110835	0.0152862
0.87	0.134826	0.00757435	-0.0155539	0.0173002
0.87	0.142997	0.0121958	-0.0156068	0.0198069
0.87	0.151169	0.01088	-0.0134124	0.0172704
0.87	0.15934	0.00600665	-0.0206397	0.0214959
0.87	0.167511	0.00581405	-0.0158136	0.0168486
0.87	0.175682	0.00898014	-0.00281183	0.00941007
0.87	0.183854	0.00817763	-0.0255874	0.0268624
0.87	0.192025	0.0106388	-0.0118663	0.0159372
0.87	0.200196	0.00847783	-0.0127052	0.015274
0.87	0.208367	0.00969244	-0.0286915	0.0302844
0.87	0.216539	0.0107353	-0.0260371	0.0281634
0.87	0.22471	0.00595978	0.0834933	0.0837058
0.87	0.232881	0.009836	-0.0309113	0.0324385
0.87	0.241053	0.00605189	-0.00820172	0.0101928
0.89	0.00408564	0.0131709	-0.00113683	0.0132199
0.89	0.0122569	0.00907636	-0.00146887	0.00919445
0.89	0.0204282	0.0101195	-0.00164979	0.0102531
0.89	0.0285995	0.0106019	0.00453123	0.0115296
0.89	0.0367707	0.00924951	-0.000419004	0.00925899
0.89	0.044942	0.00938303	0.0019644	0.00958646
0.89	0.0531133	0.00873327	-0.00161196	0.00888079
0.89	0.0612845	0.00871386	-0.0138535	0.0163661
0.89	0.0694558	0.0103785	-0.00593066	0.0119535
0.89	0.0776271	0.00762293	-0.0164441	0.0181251
0.89	0.0857984	0.0112318	-0.0127911	0.0170225
0.89	0.0939696	0.00952073	-0.0122497	0.0155145
0.89	0.102141	0.00695606	-0.0132386	0.0149548
0.89	0.110312	0.00972325	-0.00881595	0.0131249
0.89	0.118483	0.012536	-0.0148888	0.0194635
0.89	0.126655	0.0119379	-0.0106329	0.0159866
0.89	0.134826	0.00676337	-0.00597918	0.00902739
0.89	0.142997	0.00505479	-0.0232421	0.0237854
0.89	0.151169	0.00611316	-0.0172412	0.0182929
0.89	0.15934	0.00551697	0.0103603	0.0117376
0.89	0.167511	0.0104829	-0.0324856	0.0341351
0.89	0.175682	0.00940843	-0.0228131	0.024677
0.89	0.183854	0.00650084	-0.027863	0.0286113
0.89	0.192025	0.00644827	-0.0223481	0.0232598
0.89	0.208367	0.0129103	-0.0391237	0.0411988
0.89	0.232881	0.00271124	-0.00517217	0.0058397
0.91	0.00408564	0.012721	-0.00117403	0.012775
0.91	0.0122569	0.0106832	-0.000678798	0.0107048
0.91	0.0204282	0.00861648	-0.0019757	0.00884009
0.91	0.0285995	0.00683856	-0.00270079	0.00735256
0.91	0.0367707	0.00846098	-0.00631613	0.0105585
0.91	0.044942	0.00847256	0.00965464	0.0128451
0.91	0.0531133	0.00868352	-0.00488712	0.00996431
0.91	0.0612845	0.00873796	-0.0090771	0.0125994
0.91	0.0694558	0.00831193	-0.0032879	0.0089386
0.91	0.0776271	0.00599961	-0.0102308	0.0118602
0.91	0.0857984	0.00749196	-0.0136778	0.0155952
0.91	0.0939696	0.00722247	-0.0230537	0.0241585
0.91	0.102141	0.00928222	-0.0386595	0.0397582
0.91	0.110312	0.00607515	0.00513004	0.0079514
0.91	0.118483	0.00794448	-0.00733339	0.0108117
0.91	0.126655	0.00847525	0.00662996	0.0107604
0.91	0.134826	0.00678677	-0.0292895	0.0300656
0.91	0.142997	0.00729999	0.064454	0.0648661
0.91	0.151169	0.0116765	-0.0342516	0.0361872
0.93	0.00408564	0.0096312	-0.00251264	0.00995356
0.93	0.0122569	0.00925343	-0.000373093	0.00926094
0.93	0.0204282	0.00773363	-0.00265844	0.0081778
0.93	0.0285995	0.00800185	-0.00602848	0.0100186
0.93	0.0367707	0.00510352	0.00303764	0.00593912
0.93	0.044942	0.00752872	-0.00321555	0.00818666
0.93	0.0531133	0.00379608	0.01221	0.0127865
0.93	0.0612845	0.00494561	0.00232302	0.00546401
0.93	0.0694558	0.00623352	-0.00845395	0.0105036
0.93	0.0776271	0.00880935	0.00372829	0.00956582
0.93	0.0857984	0.00753287	-0.0279171	0.0289155
0.93	0.0939696	0.0044423	0.0167956	0.0173732
0.93	0.102141	0.00883694	-0.018653	0.0206404
0.93	0.110312	0.00820514	0.00745537	0.0110863
0.93	0.118483	0.00708827	0.12262	0.122825
0.93	0.126655	0.00453399	0.0363953	0.0366767
0.93	0.142997	0.00161265	0.00756761	0.00773753
0.95	0.00408564	0.00652211	0.00296146	0.00716297
0.95	0.0122569	0.00924444	-0.000773468	0.00927675
0.95	0.0204282	0.00835049	-0.00323389	0.00895481
0.95	0.0285995	0.00523421	-0.00567092	0.00771727
0.95	0.0367707	0.00584721	0.029809	0.030377
0.95	0.044942	0.00412475	0.0100513	0.0108647
0.95	0.0531133	0.00518832	-0.0332102	0.033613
0.95	0.0612845	0.00366679	-0.0157499	0.0161711
0.95	0.0694558	0.00714832	-0.0176346	0.0190283
0.95	0.0776271	0.00373163	0.108407	0.108472
0.95	0.0857984	0.00372528	-0.0146602	0.0151261
0.95	0.0939696	-0.0011784	-0.00326586	0.00347196
0.95	0.102141	0.00292793	-0.0275053	0.0276607
0.97	0.00408564	0.00548586	0.0107158	0.0120384
0.97	0.0122569	0.0065604	0.00300407	0.00721549
0.97	0.0204282	0.00411961	-0.00411502	0.00582276
0.97	0.0285995	0.00259134	-0.00329648	0.00419307
0.97	0.0367707	0.00274041	8.83343e-05	0.00274183

## Sheet: Fig4C
divide by 10000 for I.U. as in Methods
A	W	Adot	Wdot	Mag
8865.2	1400.04	964.09	620.168	1146.33
8865.2	4200.13	4693.96	1218.54	4849.55
8865.2	7000.22	840.421	700.857	1094.31
8865.2	9800.31	14085.6	5462.79	15107.8
26595.6	1400.04	-6067.87	-539.5	6091.8
26595.6	4200.13	-61.3495	-174.76	185.216
26595.6	7000.22	4005.02	856.542	4095.59
26595.6	9800.31	6404.61	1814.88	6656.79
26595.6	12600.4	8000.08	3038.18	8557.56
26595.6	15400.5	8538.5	3803.88	9347.48
26595.6	18200.6	5223.26	2530.14	5803.8
26595.6	21000.7	6017.72	3436.33	6929.74
44326	1400.04	-6472.6	-591.609	6499.58
44326	4200.13	-5706.51	-862.413	5771.31
44326	7000.22	884.74	-237.957	916.182
44326	9800.31	4214.11	459.236	4239.06
44326	12600.4	6242.63	1338.74	6384.56
44326	15400.5	8384.29	2266.65	8685.28
44326	18200.6	9267.43	3058.34	9759.03
44326	21000.7	10539.7	4265.92	11370.3
44326	23800.8	8804.5	3364.97	9425.62
44326	26600.8	10715.4	5517.94	12052.7
44326	29400.9	10594	5214.81	11807.9
44326	32201	11433.9	6349.58	13078.6
62056.4	1400.04	-21395.6	-421.249	21399.8
62056.4	4200.13	-12050.1	-1597.04	12155.5
62056.4	7000.22	-4933.22	-1134.28	5061.94
62056.4	9800.31	-343.6	-441.817	559.699
62056.4	12600.4	3972.77	315.573	3985.28
62056.4	15400.5	6099.3	946.731	6172.34
62056.4	18200.6	9927.26	2143.33	10156
62056.4	21000.7	11637.9	3162.56	12059.9
62056.4	23800.8	12680.9	4052.8	13312.8
62056.4	26600.8	12676.4	4387.4	13414.2
62056.4	29400.9	13524.1	4819.62	14357.2
62056.4	32201	16307.5	5925.09	17350.5
62056.4	35001.1	4109.27	2401	4759.3
62056.4	37801.2	17987.3	7004.35	19302.9
62056.4	40601.3	8665.41	4346.2	9694.26
79786.8	1400.04	-14315.8	-979.935	14349.3
79786.8	4200.13	-17424	-1764.11	17513.1
79786.8	7000.22	-10779.8	-1649.35	10905.3
79786.8	9800.31	-3268.9	-1180.48	3475.52
79786.8	12600.4	1006.88	-471.026	1111.61
79786.8	15400.5	2308.79	-126	2312.22
79786.8	18200.6	8190.73	1387.11	8307.36
79786.8	21000.7	9315.58	1471.63	9431.1
79786.8	23800.8	11123.6	2194.08	11337.9
79786.8	26600.8	13255.3	2781.01	13543.9
79786.8	29400.9	9784.97	2292.4	10049.9
79786.8	32201	16784.7	5363.51	17620.9
79786.8	35001.1	17794.4	5580.03	18648.8
79786.8	37801.2	11201.2	3909.92	11864
79786.8	40601.3	13709.2	4039.62	14292
79786.8	43401.4	13222.4	3939.96	13796.9
79786.8	46201.5	13900.3	5236.1	14853.8
79786.8	49001.5	11920.5	4713.47	12818.6
79786.8	51801.6	12255	4662.4	13111.9
97517.2	1400.04	-23900	-941.727	23918.5
97517.2	4200.13	-17977	-1325.3	18025.8
97517.2	7000.22	-15803.7	-2060.59	15937.5
97517.2	9800.31	-9314.69	-1874.34	9501.4
97517.2	12600.4	-3576.71	-1574.56	3907.95
97517.2	15400.5	439.655	-662.646	795.234
97517.2	18200.6	3590.02	-79.0267	3590.89
97517.2	21000.7	7982.97	826.18	8025.61
97517.2	23800.8	8190.96	921.752	8242.66
97517.2	26600.8	12351.7	2307.17	12565.3
97517.2	29400.9	10909.3	2527.56	11198.3
97517.2	32201	14833.1	3233.96	15181.6
97517.2	35001.1	15529.1	4404.17	16141.6
97517.2	37801.2	12576.1	2825.35	12889.6
97517.2	40601.3	13238.5	3684.63	13741.7
97517.2	43401.4	13511	3732.52	14017.1
97517.2	46201.5	14401.8	5405.33	15382.8
97517.2	49001.5	14872	4573.58	15559.4
97517.2	51801.6	13334.9	3961.59	13911
97517.2	54601.7	14690.9	8800.67	17125.3
97517.2	57401.8	17016.7	6300.2	18145.6
97517.2	60201.9	15110.9	5727.15	16159.9
115248	4200.13	-22534.4	-1572.65	22589.2
115248	7000.22	-22747	-2352.02	22868.3
115248	9800.31	-14704.1	-2559.2	14925.2
115248	12600.4	-9237.62	-1670.46	9387.45
115248	15400.5	-2764.18	-1601	3194.36
115248	18200.6	-235.722	-904.638	934.844
115248	21000.7	4905.51	-277.118	4913.33
115248	23800.8	6819.44	-252.408	6824.1
115248	26600.8	7980.88	560.441	8000.54
115248	29400.9	11966.3	2037.74	12138.6
115248	32201	11689.5	1963.53	11853.3
115248	35001.1	12191	2356.82	12416.7
115248	37801.2	13487.2	2824.28	13779.7
115248	40601.3	16795.4	4487.09	17384.4
115248	43401.4	17574.1	4534.73	18149.7
115248	46201.5	18621	6272.65	19649.1
115248	49001.5	13820.7	4107.16	14418.1
115248	51801.6	19066.8	7030.51	20321.7
115248	54601.7	11093.9	2945.62	11478.3
115248	57401.8	17942.9	6847.91	19205.3
115248	60201.9	13996.7	4851.12	14813.6
115248	63002	10478.9	2468.46	10765.7
115248	65802.1	14474.1	3381.76	14863.9
132978	4200.13	-27342.6	-1744.44	27398.2
132978	7000.22	-33796	-3485.63	33975.3
132978	9800.31	-18760.7	-2496.39	18926.1
132978	12600.4	-15516.7	-2546.89	15724.4
132978	15400.5	-5852.5	-1931.43	6162.97
132978	18200.6	-1141.34	-1211.55	1664.48
132978	21000.7	1210.97	-1170.35	1684.09
132978	23800.8	3290.93	-859.151	3401.23
132978	26600.8	4910.07	-211.98	4914.65
132978	29400.9	8348.22	504.632	8363.45
132978	32201	11140.4	1461.08	11235.8
132978	35001.1	10427.3	1658.21	10558.3
132978	37801.2	12056.1	1601.1	12161.9
132978	40601.3	14474.3	2708.52	14725.6
132978	43401.4	12078.6	2358.28	12306.7
132978	46201.5	13302.8	2888.93	13612.9
132978	49001.5	15067.3	4507.18	15727
132978	51801.6	17030.3	5629.19	17936.5
132978	54601.7	20199.7	6729.41	21291.2
132978	57401.8	18063.4	6105.66	19067.4
132978	60201.9	14401.5	3873.59	14913.3
132978	63002	15038	5245.56	15926.6
132978	65802.1	11427	4039.73	12120
132978	68602.2	18267.4	6828.7	19502
132978	71402.3	16999.7	7442.17	18557.4
150708	4200.13	-41359.5	-2083.64	41411.9
150708	7000.22	-33551.1	-2909.44	33677
150708	9800.31	-26455.9	-3417.16	26675.7
150708	12600.4	-16908.7	-2679.26	17119.7
150708	15400.5	-14425.4	-2441.71	14630.6
150708	18200.6	-1987.23	-1432.14	2449.51
150708	21000.7	894.406	-1392.15	1654.7
150708	23800.8	1551.46	-935.959	1811.92
150708	26600.8	4509.47	-392.127	4526.49
150708	29400.9	6052.63	38.86	6052.76
150708	32201	4431.36	-803.646	4503.64
150708	35001.1	10545.2	936.445	10586.7
150708	37801.2	12319.5	1378.72	12396.4
150708	40601.3	17064.1	2627.69	17265.2
150708	43401.4	11465.3	2193.81	11673.3
150708	46201.5	13522.9	2157.88	13694
150708	49001.5	13284.1	1779.02	13402.7
150708	51801.6	15975.1	3904.12	16445.3
150708	54601.7	17330.9	4896.1	18009.2
150708	57401.8	17944.5	4719.04	18554.6
150708	60201.9	19090.8	5660.71	19912.3
150708	63002	16290.2	4549.38	16913.5
150708	65802.1	26631	9365.32	28229.8
150708	68602.2	14103	3149.15	14450.3
150708	71402.3	24296.1	7209.05	25343
150708	74202.3	20863.4	7257.91	22089.8
150708	77002.4	22033.6	6080.97	22857.4
150708	79802.5	20165.9	9014.18	22088.9
168439	4200.13	-33186.8	-1830.18	33237.3
168439	7000.22	-40716.9	-2836.74	40815.6
168439	9800.31	-31465.3	-3564.96	31666.6
168439	12600.4	-23485	-3526.37	23748.3
168439	15400.5	-14862.3	-2629.57	15093.2
168439	18200.6	-8300.31	-2452.09	8654.93
168439	21000.7	-3837.45	-2193.12	4419.93
168439	23800.8	-2086.79	-1861.85	2796.64
168439	26600.8	-2771.82	-1796.94	3303.33
168439	29400.9	4311.2	-230.701	4317.36
168439	32201	6806.49	-46.5163	6806.65
168439	35001.1	8283.51	185.492	8285.59
168439	37801.2	11180.4	566.932	11194.7
168439	40601.3	14866.1	1652.97	14957.7
168439	43401.4	11316.6	1029.92	11363.3
168439	46201.5	11429.1	1584.01	11538.3
168439	49001.5	12431.4	1214.68	12490.6
168439	51801.6	19886.8	4075.45	20300.1
168439	54601.7	14669.1	2048.41	14811.4
168439	57401.8	17025.5	3260.09	17334.8
168439	60201.9	16932.9	2807.28	17164
168439	63002	17058.1	4177.51	17562.2
168439	65802.1	16577.9	4337.59	17135.9
168439	68602.2	16652.8	3297.74	16976.2
168439	71402.3	15930.3	3244.27	16257.3
168439	74202.3	16664.1	5494.36	17546.5
168439	77002.4	18383.8	4614.13	18954
168439	79802.5	17701.7	4767.77	18332.5
186169	7000.22	-38154	-2369.43	38227.5
186169	9800.31	-32332	-3374.1	32507.6
186169	12600.4	-28383.1	-3812.25	28638
186169	15400.5	-27519.5	-4262.18	27847.6
186169	18200.6	-9387.62	-3120.83	9892.77
186169	21000.7	-13757.1	-3894.6	14297.8
186169	23800.8	-3758.82	-2148.11	4329.33
186169	26600.8	-2113.71	-1573.75	2635.23
186169	29400.9	-258.235	-1329.71	1354.55
186169	32201	7238.23	-290.243	7244.05
186169	35001.1	5543.27	-1114.24	5654.14
186169	37801.2	6197.09	-66.8504	6197.45
186169	40601.3	10390.6	368.918	10397.1
186169	43401.4	9599.84	576.647	9617.14
186169	46201.5	15947.7	2345.45	16119.2
186169	49001.5	13829.3	846.089	13855.1
186169	51801.6	14199.7	1599.01	14289.5
186169	54601.7	12953.2	1388.75	13027.4
186169	57401.8	15364.3	3195.09	15693
186169	60201.9	15897	2392.85	16076.1
186169	63002	12053.4	2184.01	12249.7
186169	65802.1	10669.8	1834.94	10826.4
186169	68602.2	6509.23	-2263.7	6891.62
186169	71402.3	20235.9	5620.54	21001.9
186169	74202.3	19577.4	4962.6	20196.6
186169	77002.4	17357.7	3969.96	17805.9
186169	79802.5	15137	957.344	15167.3
186169	82602.6	22601.1	9170.81	24390.8
186169	85402.7	10679.9	4083.33	11433.9
203900	7000.22	-38773	-2627.66	38862
203900	9800.31	-40439	-2820.83	40537.2
203900	12600.4	-30505.5	-3504.93	30706.1
203900	15400.5	-21665.1	-3606.59	21963.2
203900	18200.6	-17471.2	-3451.9	17809
203900	21000.7	-10412.1	-2926.23	10815.5
203900	23800.8	-4549.45	-2842.41	5364.4
203900	26600.8	-7540.82	-2480.57	7938.34
203900	29400.9	-6198.46	-2784.3	6795.09
203900	32201	4270.31	-935.869	4371.66
203900	35001.1	7161.56	-1105.96	7246.45
203900	37801.2	5437.91	-1196.77	5568.04
203900	40601.3	4929.74	-1003.41	5030.82
203900	43401.4	7509.35	-866.973	7559.23
203900	46201.5	7888.43	384.429	7897.8
203900	49001.5	10370.8	541.06	10384.9
203900	51801.6	10104.2	592.585	10121.6
203900	54601.7	13379.9	1094.21	13424.6
203900	57401.8	17854.3	2026.87	17969
203900	60201.9	17688.7	2786.09	17906.8
203900	63002	14424.9	2835.33	14700.9
203900	65802.1	18576.3	2839.57	18792
203900	68602.2	10602.9	2182.6	10825.2
203900	71402.3	19047.4	4918.57	19672.2
203900	74202.3	8798.99	2552.85	9161.84
203900	77002.4	15556.6	4472.48	16186.7
203900	79802.5	13834.5	2052.8	13986
203900	82602.6	10935.6	3197.13	11393.4
203900	85402.7	23889.2	5554.53	24526.4
203900	88202.8	15745.9	6135.49	16899
221630	7000.22	-55188.7	-2884.49	55264
221630	9800.31	-37390.8	-3063.54	37516.1
221630	12600.4	-31110.6	-3647.96	31323.7
221630	15400.5	-17830.4	-3355.02	18143.3
221630	18200.6	-16246.6	-3232.73	16565.1
221630	21000.7	-15951.4	-4266.89	16512.3
221630	23800.8	-15019.5	-4163.29	15585.9
221630	26600.8	-7383.23	-2906.15	7934.59
221630	29400.9	-5865.41	-2636.59	6430.75
221630	32201	389.514	-2530.3	2560.11
221630	35001.1	5737.29	-1204.84	5862.44
221630	37801.2	6463.95	-1202.16	6574.79
221630	40601.3	5005.62	-784.742	5066.76
221630	43401.4	6665.08	-1256.93	6782.57
221630	46201.5	10510.9	-263.773	10514.2
221630	49001.5	13150.1	739.249	13170.9
221630	51801.6	13851.4	1235.68	13906.4
221630	54601.7	9316.61	614.948	9336.89
221630	57401.8	19900.5	1685.08	19971.7
221630	60201.9	9894.27	980.888	9942.77
221630	63002	17452.6	2750.27	17668
221630	65802.1	10613.5	570.913	10628.8
221630	68602.2	14319	1963.48	14452.9
221630	71402.3	20271.1	5191.66	20925.4
221630	74202.3	13252.5	2564.4	13498.3
221630	77002.4	16821.9	2839.07	17059.8
221630	79802.5	16104.9	1339.04	16160.4
221630	82602.6	14865.5	3975.56	15387.9
221630	85402.7	27303.9	6435.61	28052.1
221630	88202.8	15990.3	3137.11	16295.1
239360	7000.22	-61312.2	-2957.61	61383.4
239360	9800.31	-36986.2	-2670.97	37082.5
239360	12600.4	-32978.5	-3061.16	33120.2
239360	15400.5	-36417.2	-3733.71	36608.1
239360	18200.6	-26868.3	-5085.07	27345.3
239360	21000.7	-18464.5	-4266.93	18951.1
239360	23800.8	-11008.9	-3496.84	11550.9
239360	26600.8	-11453.6	-3803.83	12068.8
239360	29400.9	-3575.63	-2397.1	4304.79
239360	32201	-2344.36	-2442.92	3385.83
239360	35001.1	-1894.57	-2636.26	3246.42
239360	37801.2	857.386	-1887.38	2073
239360	40601.3	5906.32	-2113.95	6273.23
239360	43401.4	135.374	-2784.98	2788.27
239360	46201.5	12518.3	-877.492	12549.1
239360	49001.5	12718.4	87.6842	12718.7
239360	51801.6	11853.9	547.447	11866.5
239360	54601.7	15100.3	1478.01	15172.5
239360	57401.8	12566.8	13.3137	12566.8
239360	60201.9	14845.9	2072.61	14989.9
239360	63002	22790.8	3626.06	23077.5
239360	65802.1	22208	2833.53	22388
239360	68602.2	13789.6	832.516	13814.7
239360	71402.3	15277.5	2021.63	15410.7
239360	74202.3	21115.4	4930.32	21683.3
239360	77002.4	27355	4093.93	27659.6
239360	79802.5	16205	2558.04	16405.6
239360	82602.6	13952.3	5221.88	14897.4
239360	85402.7	15591.9	3992.78	16095.1
239360	88202.8	11374.2	966.534	11415.2
239360	91002.9	17170	3432.04	17509.7
257091	9800.31	-52178.8	-3837.47	52319.7
257091	12600.4	-42740.8	-4211.06	42947.8
257091	15400.5	-36588.3	-5284.32	36967.9
257091	18200.6	-22008.4	-4450.76	22453.9
257091	21000.7	-30507	-4816.87	30885
257091	23800.8	-19096.4	-4705.65	19667.7
257091	26600.8	-10162.7	-3866.21	10873.3
257091	29400.9	-23201.5	-5532.91	23852.1
257091	32201	-2936.92	-2062.68	3588.89
257091	35001.1	-3132.11	-2642.68	4098.03
257091	37801.2	-713.081	-1598.81	1750.62
257091	40601.3	-1716.4	-3662.21	4044.48
257091	43401.4	651.798	-2694.74	2772.45
257091	46201.5	9654.97	-1192.71	9728.36
257091	49001.5	13236.1	-1035.25	13276.5
257091	51801.6	2007.23	-1057.6	2268.81
257091	54601.7	11471.6	232.159	11474
257091	57401.8	9435.12	-209.212	9437.44
257091	60201.9	8545.09	-876.51	8589.92
257091	63002	14961	1323.49	15019.4
257091	65802.1	14195.4	2071.1	14345.7
257091	68602.2	21628.9	3026.39	21839.6
257091	71402.3	16627.1	859.325	16649.2
257091	74202.3	5057.63	-1115.7	5179.23
257091	77002.4	21597.5	4278.1	22017.2
257091	79802.5	10049.5	1069.89	10106.3
257091	82602.6	23458.1	6137.69	24247.7
257091	85402.7	22943.4	4118.97	23310.2
257091	88202.8	16100.2	4507.62	16719.3
257091	91002.9	17548.3	4346.8	18078.7
257091	96603	12077.6	4326.14	12829
274821	9800.31	-37291	-2880.4	37402.1
274821	12600.4	-35658	-3244.76	35805.4
274821	15400.5	-33300.7	-5185.06	33702
274821	18200.6	-22640.5	-4271.69	23039.9
274821	21000.7	-25942.2	-5420.49	26502.5
274821	23800.8	-28029.4	-4961.87	28465.2
274821	26600.8	-16646.2	-5054.94	17396.8
274821	29400.9	-11215.7	-3363.88	11709.3
274821	32201	-10297.5	-3980.37	11040
274821	35001.1	-9850.15	-3739.46	10536.1
274821	37801.2	1918.55	-2431.64	3097.37
274821	40601.3	2198.28	-2871.98	3616.73
274821	43401.4	7932.63	-1793.1	8132.76
274821	46201.5	4428.74	-2181.46	4936.85
274821	49001.5	16905.2	-88.286	16905.5
274821	51801.6	6107.2	-1933.59	6405.99
274821	54601.7	4852.79	-1818.04	5182.16
274821	57401.8	5903.76	-445.99	5920.59
274821	60201.9	15176	-262.079	15178.2
274821	63002	15304.7	477.192	15312.2
274821	65802.1	11086.1	-211.063	11088.1
274821	68602.2	4258.16	-3732.24	5662.29
274821	71402.3	17076.4	2180.3	17215.1
274821	74202.3	18480.6	1783.85	18566.5
274821	77002.4	16423.2	1458.47	16487.8
274821	79802.5	19215.9	3641.61	19557.9
274821	82602.6	16477.7	864.006	16500.3
274821	85402.7	29517.3	2472.24	29620.6
274821	88202.8	33855.8	8226.76	34841
274821	91002.9	6322.48	751.155	6366.94
292552	12600.4	-70728.2	-4462.26	70868.8
292552	15400.5	-35615.8	-5185.83	35991.3
292552	18200.6	-40218.3	-5522.43	40595.6
292552	21000.7	-45707.6	-5316.5	46015.8
292552	23800.8	-16324.4	-3494.25	16694.2
292552	26600.8	-20749.3	-5056.44	21356.5
292552	29400.9	-18013.1	-5328.38	18784.6
292552	32201	-8549.06	-3253.79	9147.33
292552	35001.1	-12216.4	-5145.56	13255.9
292552	37801.2	-13209.6	-4005.33	13803.5
292552	40601.3	-4142.73	-3165.73	5213.83
292552	43401.4	-2031.26	-3711.35	4230.86
292552	46201.5	7324.19	-1060.09	7400.51
292552	49001.5	445.406	-2977	3010.13
292552	51801.6	5868.87	-3172.15	6671.29
292552	54601.7	4828.07	-2182.67	5298.52
292552	57401.8	11298.1	-1835.62	11446.3
292552	60201.9	4732.23	-2737.74	5467.1
292552	63002	5644.05	-3091.91	6435.47
292552	65802.1	8199.81	-3176.39	8793.54
292552	68602.2	12550.1	275.742	12553.1
292552	71402.3	19000.6	1133.07	19034.4
292552	74202.3	18134	-27.9817	18134.1
292552	77002.4	15045.9	484.973	15053.7
292552	79802.5	17659.8	854.903	17680.4
292552	82602.6	12441.6	-169.138	12442.7
292552	85402.7	8771.54	606.319	8792.47
292552	88202.8	19476.1	520.902	19483.1
292552	91002.9	14789.7	408.26	14795.3
292552	93803	23508.2	5020.34	24038.3
310282	15400.5	-51345	-6252.48	51724.3
310282	18200.6	-60944.6	-6571.29	61297.8
310282	21000.7	-26230.8	-3948.04	26526.3
310282	23800.8	-44657.2	-7447.54	45273.9
310282	26600.8	-18232.2	-4996.22	18904.3
310282	29400.9	-26171.8	-5955.9	26840.9
310282	32201	-16998.4	-5297.64	17804.8
310282	35001.1	-16879.1	-4891.81	17573.7
310282	37801.2	-2071.84	-2567.56	3299.22
310282	40601.3	-2586.12	-3765.72	4568.22
310282	43401.4	6067.31	-2319.53	6495.57
310282	46201.5	5993.36	-2980.07	6693.37
310282	49001.5	-2862.57	-4751.2	5546.91
310282	51801.6	127.594	-2467.91	2471.21
310282	54601.7	1046.77	-4909.59	5019.94
310282	57401.8	-198.421	-4426.7	4431.15
310282	60201.9	19229.1	-62.4572	19229.2
310282	63002	17927.7	-315.663	17930.4
310282	65802.1	15290.2	-118.82	15290.7
310282	68602.2	10303.9	-1918.88	10481
310282	71402.3	16527	-12.0295	16527
310282	74202.3	18193.9	-852.729	18213.9
310282	77002.4	7941.39	1010.91	8005.47
310282	79802.5	19343.7	1283.19	19386.2
310282	82602.6	25720.2	2963.36	25890.3
310282	85402.7	21067.9	1080.82	21095.6
310282	88202.8	25408.5	1893.39	25479
310282	91002.9	14534.5	645.131	14548.8
310282	93803	32693.2	6125.05	33262
328012	18200.6	-29790	-4146.45	30077.2
328012	21000.7	-31881.4	-5315.52	32321.5
328012	23800.8	-35896.2	-5129.35	36260.8
328012	26600.8	-25165.8	-5012.64	25660.2
328012	29400.9	-19310.4	-5157.48	19987.3
328012	32201	-14745.4	-5890.1	15878.3
328012	35001.1	-15069.5	-4540.29	15738.7
328012	37801.2	4504.43	-3678.94	5815.88
328012	40601.3	-18107.1	-5093.26	18809.8
328012	43401.4	2813.5	-3832.81	4754.6
328012	46201.5	2423.16	-3290.37	4086.35
328012	49001.5	-4203.71	-5297.33	6762.61
328012	51801.6	-4339.18	-3575.93	5622.79
328012	54601.7	-4757.98	-3557.16	5940.68
328012	57401.8	575.266	-3648.7	3693.77
328012	60201.9	10777.4	-2417.19	11045.1
328012	63002	6555.91	-3716.73	7536.18
328012	65802.1	4085.48	-2289.07	4683.05
328012	68602.2	22736.8	2115.79	22835
328012	71402.3	17321.7	-1280.37	17369
328012	74202.3	18074.5	-551.353	18082.9
328012	77002.4	31121.4	1004.53	31137.6
328012	79802.5	14120.9	3335.7	14509.5
328012	82602.6	14264.9	-1103.79	14307.6
328012	85402.7	19382.6	744.155	19396.9
328012	91002.9	34471.3	4996.21	34831.5
345743	23800.8	-10406.2	-1919.48	10581.8
345743	29400.9	-28747.7	-5412.47	29252.8
345743	32201	-21349.6	-5915.03	22153.8
345743	35001.1	218.647	-6053.22	6057.17
345743	37801.2	-11407.5	-4235.64	12168.5
345743	40601.3	-12647.3	-4163.25	13314.9
345743	43401.4	2967.83	-3493.17	4583.69
345743	46201.5	-6359.9	-4318.29	7687.39
345743	49001.5	267.788	-3567.05	3577.09
345743	51801.6	-1875.07	-4478.39	4855.08
345743	54601.7	6655.59	-1609.8	6847.5
345743	57401.8	8609.89	-2305.51	8913.22
345743	60201.9	17849.6	-586.651	17859.2
345743	63002	14668.9	-1421.9	14737.6
345743	65802.1	14042.8	-2045	14190.9
345743	68602.2	20281.6	16.556	20281.6
345743	71402.3	1879.89	-2935.44	3485.8
345743	74202.3	14865.5	-2143.87	15019.3
345743	77002.4	15069	-517.117	15077.9
345743	79802.5	28791.2	4052.61	29075
345743	82602.6	13268.2	-2412.05	13485.7
345743	88202.8	5880.18	-1932.85	6189.7
345743	91002.9	19891.7	2991.42	20115.4
345743	93803	19389.6	3371.83	19680.6
363473	32201	-14003.6	-4207.05	14621.9
363473	35001.1	-9640.75	-5774.29	11237.7
363473	37801.2	-12046.9	-5219.21	13128.9
363473	40601.3	-20235.5	-7082.83	21439.3
363473	43401.4	-7229.94	-4888.23	8727.36
363473	46201.5	-12458.5	-5448.83	13597.9
363473	49001.5	-426.841	-2706.26	2739.71
363473	51801.6	-2630.86	-4246.76	4995.64
363473	54601.7	7902.21	-2068.48	8168.45
363473	57401.8	9605.31	-1243.26	9685.44
363473	60201.9	-2531.47	-4244.08	4941.72
363473	63002	-1213.1	-2514.31	2791.66
363473	65802.1	-8706.83	-6560.49	10901.8
363473	68602.2	-2858.34	-5495.08	6194.03
363473	71402.3	-3261.86	-5919.72	6758.91
363473	74202.3	19429.4	-613.323	19439.1
363473	77002.4	34470.8	5240.3	34866.8
363473	79802.5	19985	678.421	19996.5
381203	35001.1	-27322.4	-5058.63	27786.8
381203	37801.2	-30579.4	-6666.52	31297.6
381203	43401.4	-21585	-6137.69	22440.7
381203	46201.5	-5967.58	-3554.43	6945.94
381203	49001.5	-5056.39	-5331.54	7347.95
381203	51801.6	1746.18	-4222.54	4569.35
381203	54601.7	4057.56	-4193.07	5834.86
381203	57401.8	-2432.76	-3857.45	4560.51
381203	60201.9	18932.5	-1952.75	19032.9
381203	63002	2217.9	-4181.7	4733.47
381203	65802.1	15037.5	-1069.24	15075.5
381203	71402.3	8152.54	-1910	8373.29
381203	77002.4	5822.42	-905.698	5892.44
381203	79802.5	10169.2	-3333.86	10701.8
398934	46201.5	7521.71	-4239.98	8634.44
398934	49001.5	-7113.78	-5682.18	9104.56
398934	51801.6	26.8003	-4234.24	4234.32
398934	60201.9	1649.3	-3040.93	3459.4
398934	63002	8708.59	-1639.12	8861.51

## Sheet: Fig4D
divide by 10000 for I.U. as in Methods
Ac	Wc	Acdot	Wcdot	Mag
0	4.54795e+06	-11975.7	-568705	568831
0	5.39016e+06	-16810.6	-552369	552625
1.88615e+06	0	-5437.6	-2059.18	5814.44
1.88615e+06	168443	-10588.2	-3861.85	11270.5
1.88615e+06	336885	10850.1	-1627.33	10971.4
1.88615e+06	1.34754e+06	-195712	-142035	241820
1.88615e+06	1.51598e+06	-184685	-185901	262045
1.88615e+06	1.68443e+06	2663.37	-98338.3	98374.4
1.88615e+06	1.85287e+06	-159266	-31867.4	162423
1.88615e+06	2.02131e+06	-171425	-203472	266059
1.88615e+06	2.18975e+06	-108692	-140820	177888
1.88615e+06	2.3582e+06	-131261	-221198	257212
1.88615e+06	2.52664e+06	-187305	-14049.5	187831
1.88615e+06	2.69508e+06	-626882	-948888	1.13726e+06
1.88615e+06	3.03197e+06	-462385	-897556	1.00966e+06
1.88615e+06	3.53729e+06	-517127	-1.01294e+06	1.13731e+06
1.88615e+06	3.87418e+06	-572215	-1.2813e+06	1.40327e+06
1.88615e+06	5.39016e+06	32687.6	-44622.5	55314
2.26338e+06	0	-150.765	-2449.4	2454.04
2.26338e+06	168443	-8134.63	-6822.92	10617.2
2.26338e+06	336885	3649.53	-7095.95	7979.44
2.26338e+06	505328	21174	-8722.86	22900.3
2.26338e+06	1.01066e+06	113152	73558.5	134960
2.26338e+06	1.1791e+06	273996	137473	306550
2.26338e+06	1.34754e+06	169829	55921.1	178799
2.26338e+06	1.51598e+06	33923.7	-44344.3	55832.2
2.26338e+06	1.68443e+06	-54286.5	-39814.7	67321.8
2.26338e+06	1.85287e+06	-65482.5	-128506	144228
2.26338e+06	2.02131e+06	-58054.2	-44283.8	73016
2.26338e+06	2.18975e+06	-47911.7	-35335	59532.3
2.26338e+06	2.3582e+06	-91862.5	-134713	163053
2.26338e+06	2.52664e+06	247433	133333	281070
2.26338e+06	2.69508e+06	35249.5	-88403.4	95171.9
2.26338e+06	2.86352e+06	-187945	-462282	499027
2.26338e+06	3.03197e+06	-314842	-469192	565037
2.26338e+06	3.20041e+06	-240056	-584459	631838
2.26338e+06	3.36885e+06	113386	35577.8	118836
2.26338e+06	3.53729e+06	-280330	-644176	702529
2.26338e+06	3.70574e+06	-582414	-897957	1.0703e+06
2.26338e+06	3.87418e+06	-696875	-355660	782387
2.26338e+06	4.04262e+06	-291975	-460016	544853
2.26338e+06	4.54795e+06	-136060	-389436	412520
2.64062e+06	0	-26625.3	-5208.25	27130
2.64062e+06	168443	-18945.1	-6639.84	20074.9
2.64062e+06	336885	2704.13	-8053.4	8495.27
2.64062e+06	505328	53620.1	-12479	55053.1
2.64062e+06	673770	42662.9	-43742.6	61102.6
2.64062e+06	842213	169660	2963.53	169686
2.64062e+06	1.01066e+06	152365	12890.9	152909
2.64062e+06	1.1791e+06	193080	15204.2	193678
2.64062e+06	1.34754e+06	67181.1	-15410.5	68925.9
2.64062e+06	1.51598e+06	203888	-25370.5	205461
2.64062e+06	1.68443e+06	-32230.1	-152743	156107
2.64062e+06	1.85287e+06	172679	7270.25	172832
2.64062e+06	2.02131e+06	107084	-7764.52	107365
2.64062e+06	2.18975e+06	-44435	-127967	135462
2.64062e+06	2.3582e+06	-137033	-213972	254090
2.64062e+06	2.52664e+06	-153707	-283010	322056
2.64062e+06	2.69508e+06	-101807	-298032	314941
2.64062e+06	2.86352e+06	-83799.9	-149589	171462
2.64062e+06	3.03197e+06	-28616.4	-63247.8	69420.3
2.64062e+06	3.20041e+06	179162	78696	195684
2.64062e+06	3.36885e+06	-144378	-272410	308305
2.64062e+06	3.53729e+06	-444865	-755361	876627
2.64062e+06	3.70574e+06	-431261	-674184	800319
2.64062e+06	3.87418e+06	-208038	-330984	390935
2.64062e+06	4.04262e+06	-62188.5	-171213	182157
2.64062e+06	4.21106e+06	-123660	-226610	258154
2.64062e+06	4.37951e+06	175707	-26189.7	177648
2.64062e+06	4.54795e+06	-546862	-889105	1.04382e+06
2.64062e+06	4.88483e+06	-8469.82	-204797	204973
2.64062e+06	5.05328e+06	802566	999185	1.28159e+06
3.01785e+06	0	-20944.1	-6700.99	21990
3.01785e+06	168443	36699.9	-6589.53	37286.8
3.01785e+06	336885	-23037.6	-15098.6	27544.4
3.01785e+06	505328	51526.9	-8327.21	52195.4
3.01785e+06	673770	103481	-2366.71	103508
3.01785e+06	842213	77408.1	-6643.3	77692.7
3.01785e+06	1.01066e+06	200233	-27863.4	202162
3.01785e+06	1.1791e+06	153824	-42176	159501
3.01785e+06	1.34754e+06	209293	-20138.5	210260
3.01785e+06	1.51598e+06	234376	11030.5	234635
3.01785e+06	1.68443e+06	177540	-39573.2	181897
3.01785e+06	1.85287e+06	198676	-53901	205858
3.01785e+06	2.02131e+06	59709.9	-92422.9	110033
3.01785e+06	2.18975e+06	7821.2	-55976.6	56520.4
3.01785e+06	2.3582e+06	88973.3	-54535.1	104357
3.01785e+06	2.52664e+06	-19290.3	-51568.5	55058.4
3.01785e+06	2.69508e+06	-4533.65	-191812	191865
3.01785e+06	2.86352e+06	25503.4	-28147.1	37982.7
3.01785e+06	3.03197e+06	31938.9	-117736	121991
3.01785e+06	3.20041e+06	-83185.1	-84968.5	118909
3.01785e+06	3.36885e+06	22579	-148537	150243
3.01785e+06	3.53729e+06	92641.8	-117555	149672
3.01785e+06	3.70574e+06	-273313	-308469	412133
3.01785e+06	3.87418e+06	-99473.3	-228220	248957
3.01785e+06	4.04262e+06	-180152	-625478	650906
3.01785e+06	4.21106e+06	-111141	-250873	274389
3.01785e+06	4.37951e+06	-425650	-795534	902248
3.01785e+06	4.54795e+06	-379959	-591445	702977
3.01785e+06	4.71639e+06	113677	-150417	188541
3.01785e+06	4.88483e+06	-32472.7	-21691.3	39051.1
3.01785e+06	5.05328e+06	479926	184641	514219
3.01785e+06	5.22172e+06	-326706	-700648	773075
3.01785e+06	5.39016e+06	144098	128961	193378
3.39508e+06	0	16079	-3066.15	16368.8
3.39508e+06	168443	-62543.5	-14369.1	64172.9
3.39508e+06	336885	-97.7253	-18148.5	18148.8
3.39508e+06	505328	24112.9	-24012.4	34029.8
3.39508e+06	673770	101847	-40320.6	109538
3.39508e+06	842213	74639.2	-61437.9	96672.8
3.39508e+06	1.01066e+06	47575.5	-100786	111451
3.39508e+06	1.1791e+06	126886	-78396.8	149151
3.39508e+06	1.34754e+06	164665	-47048.2	171254
3.39508e+06	1.51598e+06	186343	-30975.8	188900
3.39508e+06	1.68443e+06	147674	-43894.1	154060
3.39508e+06	1.85287e+06	65885.8	-60709.5	89591.2
3.39508e+06	2.02131e+06	159823	-2632.39	159845
3.39508e+06	2.18975e+06	152345	-73385.8	169099
3.39508e+06	2.3582e+06	207539	-4118.12	207580
3.39508e+06	2.52664e+06	176365	-35558.7	179914
3.39508e+06	2.69508e+06	42564.4	-116648	124171
3.39508e+06	2.86352e+06	191747	-1719.4	191755
3.39508e+06	3.03197e+06	13812.2	-123493	124263
3.39508e+06	3.20041e+06	152370	3533.93	152411
3.39508e+06	3.36885e+06	-45396.4	-105606	114950
3.39508e+06	3.53729e+06	102208	-121711	158934
3.39508e+06	3.70574e+06	120925	-128727	176617
3.39508e+06	3.87418e+06	170995	-68437.1	184181
3.39508e+06	4.04262e+06	197238	107383	224575
3.39508e+06	4.21106e+06	160147	127809	204896
3.39508e+06	4.37951e+06	-207020	-320608	381637
3.39508e+06	4.54795e+06	128701	-14828.7	129552
3.39508e+06	4.71639e+06	-95170.8	-212073	232449
3.39508e+06	4.88483e+06	100911	54.3204	100911
3.39508e+06	5.05328e+06	425290	236621	486684
3.39508e+06	5.39016e+06	-160402	-299656	339886
3.77231e+06	0	-29968.6	-5052.08	30391.5
3.77231e+06	168443	27490.7	-16401.4	32011.7
3.77231e+06	336885	6176.77	-22983.1	23798.6
3.77231e+06	505328	35179.4	-35317.4	49848.8
3.77231e+06	673770	43073.8	-58194.4	72401.3
3.77231e+06	842213	83497.1	-72681.1	110699
3.77231e+06	1.01066e+06	143467	-41960.9	149477
3.77231e+06	1.1791e+06	184716	-50018.1	191368
3.77231e+06	1.34754e+06	148390	-58327.1	159442
3.77231e+06	1.51598e+06	185117	-41236.2	189654
3.77231e+06	1.68443e+06	245049	-16333.9	245593
3.77231e+06	1.85287e+06	191429	-33771	194385
3.77231e+06	2.02131e+06	231360	-21997.9	232403
3.77231e+06	2.18975e+06	221832	-36755.8	224857
3.77231e+06	2.3582e+06	194784	-48940.5	200839
3.77231e+06	2.52664e+06	168622	-50628.5	176058
3.77231e+06	2.69508e+06	187858	-64618.1	198661
3.77231e+06	2.86352e+06	275033	23083	276000
3.77231e+06	3.03197e+06	245098	32286	247215
3.77231e+06	3.20041e+06	95107.7	-61576.6	113301
3.77231e+06	3.36885e+06	101001	-86158.9	132758
3.77231e+06	3.53729e+06	-23942.4	-202645	204055
3.77231e+06	3.70574e+06	-220011	-414495	469266
3.77231e+06	3.87418e+06	-195393	-344511	396063
3.77231e+06	4.04262e+06	232756	7598.53	232880
3.77231e+06	4.21106e+06	-73519.7	-381371	388393
3.77231e+06	4.37951e+06	-86577.6	-330896	342035
3.77231e+06	4.54795e+06	504203	265866	570005
3.77231e+06	4.71639e+06	299444	-32860.2	301241
3.77231e+06	4.88483e+06	-319855	-197029	375670
3.77231e+06	5.05328e+06	510212	606845	792829
3.77231e+06	5.22172e+06	-344266	-671413	754529
3.77231e+06	5.39016e+06	819667	1.12046e+06	1.38826e+06
3.77231e+06	5.72705e+06	-1.96994e+06	-2.58555e+06	3.25049e+06
3.77231e+06	5.89549e+06	-259804	-359353	443433
3.77231e+06	6.06393e+06	309011	470827	563175
4.14954e+06	0	3.17071	-8425.13	8425.13
4.14954e+06	168443	-273559	-32780.2	275516
4.14954e+06	336885	-73869.2	-44806.6	86396.1
4.14954e+06	505328	-57021.9	-60387	83054.7
4.14954e+06	673770	15336.5	-68767.4	70456.8
4.14954e+06	842213	112308	-50290.7	123054
4.14954e+06	1.01066e+06	141258	-61585.2	154099
4.14954e+06	1.1791e+06	137105	-57811.2	148795
4.14954e+06	1.34754e+06	180218	-42888.8	185251
4.14954e+06	1.51598e+06	257065	-23496.1	258137
4.14954e+06	1.68443e+06	269075	-14114.1	269445
4.14954e+06	1.85287e+06	286397	333.645	286397
4.14954e+06	2.02131e+06	360591	6107.74	360643
4.14954e+06	2.18975e+06	282906	-15563.1	283334
4.14954e+06	2.3582e+06	363113	-2387.3	363121
4.14954e+06	2.52664e+06	373329	71187	380055
4.14954e+06	2.69508e+06	286065	-3099.46	286082
4.14954e+06	2.86352e+06	375177	61231.9	380141
4.14954e+06	3.03197e+06	252661	-53154.8	258192
4.14954e+06	3.20041e+06	93903.6	-142417	170588
4.14954e+06	3.36885e+06	184264	-185891	261741
4.14954e+06	3.53729e+06	246425	41491.7	249894
4.14954e+06	3.70574e+06	60253.2	-160466	171405
4.14954e+06	3.87418e+06	84540.5	-154574	176182
4.14954e+06	4.04262e+06	190839	73191.5	204393
4.14954e+06	4.21106e+06	275911	33995.2	277997
4.14954e+06	4.37951e+06	-228732	-352358	420089
4.14954e+06	4.54795e+06	-302579	-368697	476960
4.14954e+06	4.71639e+06	-457640	-1.05299e+06	1.14814e+06
4.14954e+06	4.88483e+06	36819.7	-398650	400346
4.14954e+06	5.05328e+06	72903.5	-244260	254907
4.14954e+06	5.22172e+06	82310.8	57479	100394
4.14954e+06	5.39016e+06	234534	73826.6	245880
4.52677e+06	0	-207660	-13631.3	208107
4.52677e+06	168443	-225139	-44940.1	229580
4.52677e+06	336885	-194036	-60915.2	203373
4.52677e+06	505328	-126138	-78651.5	148650
4.52677e+06	673770	24226.8	-68515.4	72672.5
4.52677e+06	842213	99148.4	-66185.1	119209
4.52677e+06	1.01066e+06	160984	-56875.5	170736
4.52677e+06	1.1791e+06	181505	-56286.6	190033
4.52677e+06	1.34754e+06	220155	-49574.8	225668
4.52677e+06	1.51598e+06	218225	-48212.8	223487
4.52677e+06	1.68443e+06	259690	-44085.6	263405
4.52677e+06	1.85287e+06	298457	-38309.2	300905
4.52677e+06	2.02131e+06	333488	-3987.09	333512
4.52677e+06	2.18975e+06	355271	6912.6	355338
4.52677e+06	2.3582e+06	309635	-34996.4	311606
4.52677e+06	2.52664e+06	332317	-32131.9	333867
4.52677e+06	2.69508e+06	330220	33771.9	331942
4.52677e+06	2.86352e+06	350654	-37429.1	352646
4.52677e+06	3.03197e+06	341550	-13960.6	341835
4.52677e+06	3.20041e+06	223695	-43168.3	227822
4.52677e+06	3.36885e+06	285731	-55731.5	291116
4.52677e+06	3.53729e+06	168454	-99318.9	195553
4.52677e+06	3.70574e+06	59159.8	-223546	231242
4.52677e+06	3.87418e+06	84777.3	-133780	158380
4.52677e+06	4.04262e+06	80163.3	-49721.4	94331.2
4.52677e+06	4.21106e+06	299142	106347	317484
4.52677e+06	4.37951e+06	-450758	-514297	683874
4.52677e+06	4.54795e+06	-140568	-283191	316159
4.52677e+06	4.71639e+06	213060	-38012.2	216424
4.52677e+06	4.88483e+06	112135	-316217	335511
4.52677e+06	5.05328e+06	925606	953555	1.32892e+06
4.52677e+06	5.22172e+06	-2.17269e+06	-1.83681e+06	2.84507e+06
4.52677e+06	5.39016e+06	-277342	-712157	764255
4.52677e+06	5.72705e+06	-39673.5	-465345	467033
4.52677e+06	5.89549e+06	-183765	-625034	651488
4.904e+06	0	-1.00985e+06	-41635.4	1.01071e+06
4.904e+06	168443	-335381	-56336.1	340080
4.904e+06	336885	-296793	-81047.7	307660
4.904e+06	505328	-151061	-76166.6	169177
4.904e+06	673770	-33662.7	-75313.7	82494.4
4.904e+06	842213	35563.3	-74117.3	82207.8
4.904e+06	1.01066e+06	116270	-59385.2	130557
4.904e+06	1.1791e+06	178268	-57513.2	187316
4.904e+06	1.34754e+06	202079	-46055.2	207261
4.904e+06	1.51598e+06	252486	-58189.5	259104
4.904e+06	1.68443e+06	287623	-32855.8	289494
4.904e+06	1.85287e+06	371756	-9187.67	371870
4.904e+06	2.02131e+06	358657	-8219.67	358751
4.904e+06	2.18975e+06	390723	-4456.05	390748
4.904e+06	2.3582e+06	355808	-18311.6	356279
4.904e+06	2.52664e+06	499713	45662.9	501795
4.904e+06	2.69508e+06	329955	-45976.3	333143
4.904e+06	2.86352e+06	317948	-28758.5	319246
4.904e+06	3.03197e+06	305681	-48110.6	309444
4.904e+06	3.20041e+06	341650	-18560.9	342154
4.904e+06	3.36885e+06	418294	10126.2	418417
4.904e+06	3.53729e+06	666545	244436	709952
4.904e+06	3.70574e+06	199539	-66046.2	210185
4.904e+06	3.87418e+06	481094	-10821.4	481216
4.904e+06	4.04262e+06	48887.2	-147428	155322
4.904e+06	4.21106e+06	148705	-90785.7	174228
4.904e+06	4.37951e+06	570070	335755	661598
4.904e+06	4.54795e+06	302573	-148670	337125
4.904e+06	4.71639e+06	-365941	-654768	750089
4.904e+06	4.88483e+06	-398579	-634234	749078
4.904e+06	5.05328e+06	811869	513166	960453
4.904e+06	5.22172e+06	2.25201e+06	1.04463e+06	2.4825e+06
4.904e+06	5.39016e+06	445164	336814	558225
4.904e+06	5.5586e+06	-982512	-1.47878e+06	1.77542e+06
4.904e+06	5.89549e+06	-1.33236e+06	-1.61235e+06	2.09161e+06
5.28123e+06	0	-523378	-46406.3	525432
5.28123e+06	168443	-597970	-67711.4	601791
5.28123e+06	336885	-361332	-82536.6	370639
5.28123e+06	505328	-169972	-80129.1	187913
5.28123e+06	673770	-32278.4	-71030	78020.2
5.28123e+06	842213	47518.2	-67060.4	82189.2
5.28123e+06	1.01066e+06	127500	-68938.4	144944
5.28123e+06	1.1791e+06	152126	-77273.2	170627
5.28123e+06	1.34754e+06	218675	-63002.7	227570
5.28123e+06	1.51598e+06	245422	-48752.4	250218
5.28123e+06	1.68443e+06	318272	-34867	320176
5.28123e+06	1.85287e+06	359753	-23533	360522
5.28123e+06	2.02131e+06	428029	5943.44	428070
5.28123e+06	2.18975e+06	416006	-13006.6	416209
5.28123e+06	2.3582e+06	479275	43779.9	481271
5.28123e+06	2.52664e+06	495200	9395.2	495289
5.28123e+06	2.69508e+06	413482	-1827.33	413486
5.28123e+06	2.86352e+06	518631	59832.2	522071
5.28123e+06	3.03197e+06	583544	62436.9	586875
5.28123e+06	3.20041e+06	610040	116943	621148
5.28123e+06	3.36885e+06	492040	35621.1	493327
5.28123e+06	3.53729e+06	217926	-132888	255247
5.28123e+06	3.70574e+06	385432	-34681.4	386989
5.28123e+06	3.87418e+06	521545	-5403.95	521573
5.28123e+06	4.04262e+06	790486	448400	908807
5.28123e+06	4.21106e+06	421940	163655	452566
5.28123e+06	4.37951e+06	1.24625e+06	653620	1.40726e+06
5.28123e+06	4.54795e+06	340498	196455	393108
5.28123e+06	4.71639e+06	-393247	-181498	433111
5.28123e+06	4.88483e+06	278043	21965.8	278909
5.28123e+06	5.05328e+06	1.28366e+06	1.16536e+06	1.73374e+06
5.28123e+06	5.22172e+06	899660	676155	1.12542e+06
5.28123e+06	5.39016e+06	381815	80110.7	390128
5.28123e+06	5.5586e+06	-45048.3	-924075	925172
5.28123e+06	5.72705e+06	-356478	-624201	718821
5.28123e+06	5.89549e+06	-168059	-446015	476627
5.65846e+06	0	-944654	-65266	946906
5.65846e+06	168443	-569363	-69779.8	573624
5.65846e+06	336885	-427769	-84743.8	436082
5.65846e+06	505328	-226818	-84062.1	241895
5.65846e+06	673770	-90310.2	-79113.7	120062
5.65846e+06	842213	-1128.42	-83885.3	83892.9
5.65846e+06	1.01066e+06	55512.3	-75917.3	94048.2
5.65846e+06	1.1791e+06	116358	-78733.5	140492
5.65846e+06	1.34754e+06	230646	-58894.9	238046
5.65846e+06	1.51598e+06	258779	-57685	265130
5.65846e+06	1.68443e+06	391293	-17254	391673
5.65846e+06	1.85287e+06	437095	-15593.7	437373
5.65846e+06	2.02131e+06	428772	-11354.4	428922
5.65846e+06	2.18975e+06	456423	16013.6	456703
5.65846e+06	2.3582e+06	496043	16621.1	496321
5.65846e+06	2.52664e+06	463665	11567	463809
5.65846e+06	2.69508e+06	472681	-4240.09	472700
5.65846e+06	2.86352e+06	542296	63759.2	546032
5.65846e+06	3.03197e+06	442068	-25575.6	442807
5.65846e+06	3.20041e+06	320912	-33117.7	322617
5.65846e+06	3.36885e+06	274711	10559	274914
5.65846e+06	3.53729e+06	521034	41415.3	522678
5.65846e+06	3.70574e+06	344590	-113069	362666
5.65846e+06	3.87418e+06	493370	53907.2	496306
5.65846e+06	4.04262e+06	192296	-114826	223970
5.65846e+06	4.21106e+06	-120911	-245714	273851
5.65846e+06	4.37951e+06	462041	109318	474797
5.65846e+06	4.54795e+06	24168	-353878	354703
5.65846e+06	4.71639e+06	619456	498266	794981
5.65846e+06	4.88483e+06	368461	276628	460746
5.65846e+06	5.05328e+06	148536	-242205	284124
5.65846e+06	5.22172e+06	568737	602471	828512
5.65846e+06	5.39016e+06	-278770	-545497	612601
5.65846e+06	5.5586e+06	1.02065e+06	391515	1.09316e+06
5.65846e+06	6.06393e+06	-450811	-571540	727934
6.03569e+06	0	-1.04909e+06	-63041	1.05098e+06
6.03569e+06	168443	-568021	-69971.5	572315
6.03569e+06	336885	-485360	-92893	494170
6.03569e+06	505328	-246298	-86732.6	261123
6.03569e+06	673770	-134827	-89766.7	161977
6.03569e+06	842213	-53435.3	-95148.7	109127
6.03569e+06	1.01066e+06	80062.8	-86695.3	118009
6.03569e+06	1.1791e+06	154837	-72467.9	170956
6.03569e+06	1.34754e+06	211371	-71953.2	223282
6.03569e+06	1.51598e+06	271772	-57195.6	277726
6.03569e+06	1.68443e+06	306337	-57616.6	311708
6.03569e+06	1.85287e+06	374195	-53628.9	378019
6.03569e+06	2.02131e+06	386661	-47244.5	389537
6.03569e+06	2.18975e+06	512705	-14662.8	512915
6.03569e+06	2.3582e+06	457274	-1928.63	457279
6.03569e+06	2.52664e+06	547180	29639.6	547982
6.03569e+06	2.69508e+06	638475	46683.8	640179
6.03569e+06	2.86352e+06	625286	94073.2	632323
6.03569e+06	3.03197e+06	672874	99199.4	680147
6.03569e+06	3.20041e+06	757798	172118	777099
6.03569e+06	3.36885e+06	613948	33849.8	614880
6.03569e+06	3.53729e+06	1.10853e+06	251426	1.13669e+06
6.03569e+06	3.70574e+06	445868	59885.9	449871
6.03569e+06	3.87418e+06	642430	185235	668602
6.03569e+06	4.04262e+06	-126638	-673539	685341
6.03569e+06	4.21106e+06	830465	543182	992329
6.03569e+06	4.37951e+06	499927	133967	517566
6.03569e+06	4.54795e+06	549581	391343	674676
6.03569e+06	4.71639e+06	-415518	-741529	850012
6.03569e+06	4.88483e+06	334936	18870.8	335467
6.03569e+06	5.05328e+06	628593	400107	745128
6.03569e+06	5.22172e+06	-617714	-995237	1.17135e+06
6.03569e+06	5.39016e+06	-255386	-1.38507e+06	1.40842e+06
6.03569e+06	5.5586e+06	1.72032e+06	989509	1.9846e+06
6.03569e+06	5.72705e+06	2.18877e+06	2.13753e+06	3.05937e+06
6.03569e+06	5.89549e+06	858908	335745	922197
6.41292e+06	0	-732126	-58451	734455
6.41292e+06	168443	-786680	-72030.9	789971
6.41292e+06	336885	-605861	-98071.8	613747
6.41292e+06	505328	-391370	-96483.4	403087
6.41292e+06	673770	-211064	-102288	234544
6.41292e+06	842213	-85817	-90901.6	125011
6.41292e+06	1.01066e+06	41998.1	-93863.1	102831
6.41292e+06	1.1791e+06	71918.1	-94815.4	119005
6.41292e+06	1.34754e+06	200868	-64761.7	211050
6.41292e+06	1.51598e+06	276478	-67557.2	284612
6.41292e+06	1.68443e+06	344223	-31155.4	345630
6.41292e+06	1.85287e+06	419037	-27857.5	419962
6.41292e+06	2.02131e+06	408875	-21170.9	409422
6.41292e+06	2.18975e+06	564423	23931.1	564930
6.41292e+06	2.3582e+06	534457	978.998	534458
6.41292e+06	2.52664e+06	470930	-7785.79	470994
6.41292e+06	2.69508e+06	488551	11223.5	488680
6.41292e+06	2.86352e+06	492878	-30794.3	493839
6.41292e+06	3.03197e+06	839375	143936	851626
6.41292e+06	3.20041e+06	881892	191502	902445
6.41292e+06	3.36885e+06	877559	199374	899922
6.41292e+06	3.53729e+06	640624	77913.6	645345
6.41292e+06	3.70574e+06	713940	195844	740314
6.41292e+06	3.87418e+06	251507	-97176.1	269628
6.41292e+06	4.04262e+06	-74275.5	-440437	446657
6.41292e+06	4.21106e+06	253442	69350.9	262760
6.41292e+06	4.37951e+06	389703	96234.7	401409
6.41292e+06	4.54795e+06	-803359	-1.17142e+06	1.42043e+06
6.41292e+06	4.71639e+06	1.97298e+06	763841	2.11568e+06
6.41292e+06	4.88483e+06	218410	-119340	248888
6.41292e+06	5.05328e+06	137657	-136626	193949
6.41292e+06	5.22172e+06	895586	444583	999864
6.41292e+06	5.39016e+06	1.27265e+06	708464	1.45656e+06
6.41292e+06	5.5586e+06	2.04333e+06	1.37822e+06	2.46469e+06
6.41292e+06	5.89549e+06	886051	631650	1.08815e+06
6.41292e+06	6.23238e+06	115037	58417.2	129019
6.41292e+06	6.7377e+06	-856723	-1.31663e+06	1.57082e+06
6.79015e+06	0	-1.01287e+06	-36729.4	1.01354e+06
6.79015e+06	168443	-579975	-58698	582938
6.79015e+06	336885	-620858	-101062	629029
6.79015e+06	505328	-409781	-109244	424093
6.79015e+06	673770	-345206	-123367	366587
6.79015e+06	842213	-108343	-98792.5	146623
6.79015e+06	1.01066e+06	-31026.1	-108455	112805
6.79015e+06	1.1791e+06	69994.2	-95848.8	118685
6.79015e+06	1.34754e+06	155681	-89357.1	179503
6.79015e+06	1.51598e+06	265383	-67693.8	273881
6.79015e+06	1.68443e+06	328880	-58482.5	334039
6.79015e+06	1.85287e+06	345866	-83384.4	355776
6.79015e+06	2.02131e+06	595169	26226.3	595746
6.79015e+06	2.18975e+06	517585	-23467.7	518117
6.79015e+06	2.3582e+06	584932	22278.9	585357
6.79015e+06	2.52664e+06	485233	-11759.8	485375
6.79015e+06	2.69508e+06	586408	9797.89	586490
6.79015e+06	2.86352e+06	624787	37165.5	625892
6.79015e+06	3.03197e+06	733103	123277	743395
6.79015e+06	3.20041e+06	395275	-36027.9	396914
6.79015e+06	3.36885e+06	706856	71956.5	710509
6.79015e+06	3.53729e+06	731076	76367	735054
6.79015e+06	3.70574e+06	699654	13715.1	699789
6.79015e+06	3.87418e+06	724106	109547	732346
6.79015e+06	4.04262e+06	496788	21119.9	497237
6.79015e+06	4.21106e+06	-798745	-1.46103e+06	1.66512e+06
6.79015e+06	4.37951e+06	756276	160336	773086
6.79015e+06	4.54795e+06	335393	-84493.2	345872
6.79015e+06	4.71639e+06	-382299	-479533	613274
6.79015e+06	4.88483e+06	1.95643e+06	1.45798e+06	2.43994e+06
6.79015e+06	5.05328e+06	1.505e+06	1.08485e+06	1.85524e+06
6.79015e+06	5.22172e+06	-483901	-193376	521109
6.79015e+06	5.39016e+06	-2279.36	-24386.1	24492.4
6.79015e+06	5.5586e+06	683045	460179	823599
6.79015e+06	5.72705e+06	480990	217907	528048
6.79015e+06	5.89549e+06	-1.14616e+06	-1.45337e+06	1.85094e+06
6.79015e+06	6.06393e+06	32299.1	-4355.35	32591.4
6.79015e+06	6.56926e+06	-1.11326e+06	-1.63726e+06	1.97989e+06
7.16739e+06	0	-559896	-30996.6	560754
7.16739e+06	168443	-730672	-69072.8	733930
7.16739e+06	336885	-893828	-131302	903421
7.16739e+06	505328	-484311	-111042	496878
7.16739e+06	673770	-360234	-124575	381166
7.16739e+06	842213	-125162	-110136	166720
7.16739e+06	1.01066e+06	-62875.9	-113577	129820
7.16739e+06	1.1791e+06	49540.2	-113660	123987
7.16739e+06	1.34754e+06	152273	-94392.2	179156
7.16739e+06	1.51598e+06	287802	-76694.1	297845
7.16739e+06	1.68443e+06	325610	-69042.4	332850
7.16739e+06	1.85287e+06	442681	-51343.9	445648
7.16739e+06	2.02131e+06	603088	3777.11	603099
7.16739e+06	2.18975e+06	566113	-21924.1	566538
7.16739e+06	2.3582e+06	502728	-4323.18	502746
7.16739e+06	2.52664e+06	620355	33922	621281
7.16739e+06	2.69508e+06	497043	-43605.3	498952
7.16739e+06	2.86352e+06	721678	43318.5	722977
7.16739e+06	3.03197e+06	808345	113845	816323
7.16739e+06	3.20041e+06	505233	-35026.3	506446
7.16739e+06	3.36885e+06	616739	109452	626376
7.16739e+06	3.53729e+06	1.18411e+06	246485	1.2095e+06
7.16739e+06	3.70574e+06	1.05738e+06	313282	1.10281e+06
7.16739e+06	3.87418e+06	620032	154182	638914
7.16739e+06	4.04262e+06	915244	323258	970653
7.16739e+06	4.21106e+06	606837	183869	634081
7.16739e+06	4.37951e+06	798824	499300	942030
7.16739e+06	4.54795e+06	476033	-328627	578449
7.16739e+06	4.71639e+06	28750.6	125217	128475
7.16739e+06	4.88483e+06	-559627	-351058	660624
7.16739e+06	5.05328e+06	3.10352e+06	1.31019e+06	3.36874e+06
7.16739e+06	5.22172e+06	1.2172e+06	261313	1.24494e+06
7.16739e+06	5.39016e+06	1.83072e+06	1.29748e+06	2.24388e+06
7.16739e+06	5.5586e+06	611925	154398	631103
7.16739e+06	5.72705e+06	771179	191756	794662
7.16739e+06	6.23238e+06	577489	679019	891381
7.16739e+06	6.40082e+06	-2.96037e+06	-3.57024e+06	4.63793e+06
7.16739e+06	6.90615e+06	286116	316030	426307
7.54462e+06	0	-861869	-37616.5	862690
7.54462e+06	168443	-673953	-66347.6	677211
7.54462e+06	336885	-847790	-113180	855311
7.54462e+06	505328	-592192	-127231	605705
7.54462e+06	673770	-350539	-118161	369918
7.54462e+06	842213	-260404	-137330	294397
7.54462e+06	1.01066e+06	-81167.1	-113665	139670
7.54462e+06	1.1791e+06	12688.3	-126348	126983
7.54462e+06	1.34754e+06	113617	-112151	159646
7.54462e+06	1.51598e+06	176041	-91076.6	198205
7.54462e+06	1.68443e+06	264591	-83177.3	277357
7.54462e+06	1.85287e+06	452178	-42676.6	454188
7.54462e+06	2.02131e+06	548540	-2500.48	548546
7.54462e+06	2.18975e+06	548674	17495.7	548953
7.54462e+06	2.3582e+06	580583	-1948.35	580586
7.54462e+06	2.52664e+06	723077	15882.2	723251
7.54462e+06	2.69508e+06	503131	-121305	517548
7.54462e+06	2.86352e+06	1.0046e+06	163138	1.01776e+06
7.54462e+06	3.03197e+06	1.04685e+06	124585	1.05423e+06
7.54462e+06	3.20041e+06	854877	136944	865776
7.54462e+06	3.36885e+06	401251	-128507	421326
7.54462e+06	3.53729e+06	990255	211214	1.01253e+06
7.54462e+06	3.70574e+06	540984	-19933.4	541351
7.54462e+06	3.87418e+06	871148	230511	901129
7.54462e+06	4.04262e+06	751308	-157591	767658
7.54462e+06	4.21106e+06	960524	347351	1.0214e+06
7.54462e+06	4.37951e+06	950575	380776	1.024e+06
7.54462e+06	4.54795e+06	-404866	-367045	546478
7.54462e+06	4.71639e+06	2.13384e+06	888589	2.31146e+06
7.54462e+06	4.88483e+06	-735801	-759127	1.0572e+06
7.54462e+06	5.05328e+06	-1.23357e+06	-1.20812e+06	1.72663e+06
7.54462e+06	5.22172e+06	476450	-151065	499826
7.54462e+06	5.39016e+06	826244	-61819.7	828553
7.54462e+06	5.5586e+06	-16913.8	183623	184400
7.54462e+06	5.72705e+06	566271	854284	1.02492e+06
7.54462e+06	6.40082e+06	466851	675729	821316
7.92185e+06	0	-774071	-30921.2	774688
7.92185e+06	168443	-794757	-67645.4	797631
7.92185e+06	336885	-1.04959e+06	-121873	1.05664e+06
7.92185e+06	505328	-747134	-143500	760790
7.92185e+06	673770	-467275	-141184	488138
7.92185e+06	842213	-225282	-127837	259026
7.92185e+06	1.01066e+06	-60106.5	-123304	137174
7.92185e+06	1.1791e+06	-52767.9	-130093	140388
7.92185e+06	1.34754e+06	77850.8	-109164	134080
7.92185e+06	1.51598e+06	317630	-59066.8	323076
7.92185e+06	1.68443e+06	220930	-122845	252787
7.92185e+06	1.85287e+06	484005	-39738.3	485633
7.92185e+06	2.02131e+06	540221	-26249.4	540858
7.92185e+06	2.18975e+06	504286	-9470.45	504375
7.92185e+06	2.3582e+06	860173	114001	867695
7.92185e+06	2.52664e+06	729772	223.107	729772
7.92185e+06	2.69508e+06	977805	138063	987504
7.92185e+06	2.86352e+06	773641	54212.6	775538
7.92185e+06	3.03197e+06	649081	20993.9	649421
7.92185e+06	3.20041e+06	870323	40634.7	871271
7.92185e+06	3.36885e+06	1.00834e+06	217321	1.03149e+06
7.92185e+06	3.53729e+06	132291	-369271	392252
7.92185e+06	3.70574e+06	874264	136900	884918
7.92185e+06	3.87418e+06	1.31895e+06	380122	1.37263e+06
7.92185e+06	4.04262e+06	204546	-305860	367953
7.92185e+06	4.21106e+06	353329	241504	427978
7.92185e+06	4.37951e+06	1.84785e+06	782386	2.00666e+06
7.92185e+06	4.54795e+06	549857	314056	633225
7.92185e+06	4.71639e+06	-1.86472e+06	-1.33121e+06	2.29114e+06
7.92185e+06	4.88483e+06	592803	30904.2	593608
7.92185e+06	5.05328e+06	335004	-247609	416579
7.92185e+06	5.22172e+06	951276	392146	1.02893e+06
7.92185e+06	5.39016e+06	-539969	-942611	1.08632e+06
8.29908e+06	0	-1.77234e+06	-67373.4	1.77362e+06
8.29908e+06	168443	-992579	-77451.6	995597
8.29908e+06	336885	-703241	-96887.3	709884
8.29908e+06	505328	-745726	-143526	759413
8.29908e+06	673770	-435678	-156739	463014
8.29908e+06	842213	-332054	-151823	365116
8.29908e+06	1.01066e+06	-74014.9	-95540.4	120856
8.29908e+06	1.1791e+06	47901.5	-114782	124376
8.29908e+06	1.34754e+06	256803	-94415.5	273609
8.29908e+06	1.51598e+06	158992	-91280.3	183332
8.29908e+06	1.68443e+06	380313	-81750.1	389000
8.29908e+06	1.85287e+06	349288	-105152	364773
8.29908e+06	2.02131e+06	541459	-107427	552013
8.29908e+06	2.18975e+06	402399	-52162.3	405766
8.29908e+06	2.3582e+06	510607	-63208	514505
8.29908e+06	2.52664e+06	823609	31662	824217
8.29908e+06	2.69508e+06	718020	-29951.8	718644
8.29908e+06	2.86352e+06	1.25579e+06	179774	1.26859e+06
8.29908e+06	3.03197e+06	1.11384e+06	152168	1.12418e+06
8.29908e+06	3.20041e+06	700108	21278.4	700431
8.29908e+06	3.36885e+06	815694	10739.8	815765
8.29908e+06	3.53729e+06	418171	44914	420576
8.29908e+06	3.70574e+06	219531	1275.26	219535
8.29908e+06	3.87418e+06	-150983	-222807	269145
8.29908e+06	4.04262e+06	1.01882e+06	-57951.4	1.02047e+06
8.29908e+06	4.21106e+06	-98637.3	-158277	186497
8.29908e+06	4.37951e+06	1.07e+06	276618	1.10518e+06
8.29908e+06	4.54795e+06	467685	-25840.8	468399
8.29908e+06	4.71639e+06	533063	-170544	559680
8.29908e+06	4.88483e+06	317819	-181781	366133
8.29908e+06	5.05328e+06	288136	-1747.33	288142
8.29908e+06	5.22172e+06	-117011	-558008	570145
8.29908e+06	5.39016e+06	-1.20109e+06	-1.52646e+06	1.94234e+06
8.29908e+06	5.5586e+06	634465	-68524.4	638155
8.29908e+06	5.72705e+06	-358977	-702403	788818
8.29908e+06	6.23238e+06	28685.1	-458964	459860
8.67631e+06	0	-600371	-56020.5	602979
8.67631e+06	168443	-690036	-76314.5	694243
8.67631e+06	336885	-745165	-102106	752128
8.67631e+06	505328	-819767	-155458	834377
8.67631e+06	673770	-750853	-175948	771192
8.67631e+06	842213	-310229	-149924	344556
8.67631e+06	1.01066e+06	-366933	-182732	409915
8.67631e+06	1.1791e+06	-24685.5	-147662	149711
8.67631e+06	1.34754e+06	88611.2	-118405	147891
8.67631e+06	1.51598e+06	248864	-97792.3	267388
8.67631e+06	1.68443e+06	416766	-61492.7	421278
8.67631e+06	1.85287e+06	438781	-120593	455051
8.67631e+06	2.02131e+06	435880	-74075.7	442130
8.67631e+06	2.18975e+06	558997	-31974.1	559910
8.67631e+06	2.3582e+06	888794	101303	894548
8.67631e+06	2.52664e+06	772883	29609.2	773450
8.67631e+06	2.69508e+06	920300	41676.6	921243
8.67631e+06	2.86352e+06	291728	-155192	330439
8.67631e+06	3.03197e+06	1.50389e+06	237089	1.52246e+06
8.67631e+06	3.20041e+06	281726	-191151	340453
8.67631e+06	3.36885e+06	1.16478e+06	240868	1.18943e+06
8.67631e+06	3.53729e+06	920773	136561	930845
8.67631e+06	3.70574e+06	720961	111582	729545
8.67631e+06	3.87418e+06	1.62289e+06	226729	1.63865e+06
8.67631e+06	4.04262e+06	1.8298e+06	787719	1.99215e+06
8.67631e+06	4.21106e+06	865541	432337	967510
8.67631e+06	4.37951e+06	1.01135e+06	443173	1.10419e+06
8.67631e+06	4.54795e+06	2.02878e+06	568944	2.10705e+06
8.67631e+06	4.71639e+06	1.43446e+06	408239	1.49142e+06
8.67631e+06	4.88483e+06	526640	-188628	559402
8.67631e+06	5.05328e+06	1.43587e+06	819689	1.65336e+06
8.67631e+06	5.22172e+06	788603	78007.3	792452
8.67631e+06	5.39016e+06	1.85405e+06	986833	2.10032e+06
8.67631e+06	5.5586e+06	43577.9	-59509.4	73759.1
8.67631e+06	5.72705e+06	660338	333157	739622
9.05354e+06	0	-1.25427e+06	-46749.1	1.25514e+06
9.05354e+06	168443	-1.02496e+06	-81217.3	1.02817e+06
9.05354e+06	336885	-942165	-124685	950379
9.05354e+06	505328	-739233	-141639	752680
9.05354e+06	673770	-518092	-146593	538432
9.05354e+06	842213	-385786	-150377	414058
9.05354e+06	1.01066e+06	-226604	-159589	277160
9.05354e+06	1.1791e+06	161893	-112739	197280
9.05354e+06	1.34754e+06	28552.4	-163613	166086
9.05354e+06	1.51598e+06	242559	-91914.7	259390
9.05354e+06	1.68443e+06	259836	-96621.5	277219
9.05354e+06	1.85287e+06	579666	-46915.4	581562
9.05354e+06	2.02131e+06	412937	-107678	426745
9.05354e+06	2.18975e+06	557762	-68739.4	561981
9.05354e+06	2.3582e+06	728712	-16542.4	728900
9.05354e+06	2.52664e+06	828982	-2041.12	828985
9.05354e+06	2.69508e+06	344385	-63703.8	350227
9.05354e+06	2.86352e+06	735894	25465.5	736334
9.05354e+06	3.03197e+06	709237	71424.3	712824
9.05354e+06	3.20041e+06	1.16431e+06	103452	1.1689e+06
9.05354e+06	3.36885e+06	1.34748e+06	295972	1.3796e+06
9.05354e+06	3.53729e+06	174941	-211700	274629
9.05354e+06	3.70574e+06	-102685	-189946	215926
9.05354e+06	3.87418e+06	745148	301264	803745
9.05354e+06	4.04262e+06	998037	169478	1.01232e+06
9.05354e+06	4.21106e+06	414582	-182619	453021
9.05354e+06	4.37951e+06	744811	82764.7	749396
9.05354e+06	4.54795e+06	6.67674e+06	1.82517e+06	6.92171e+06
9.05354e+06	4.71639e+06	1.33488e+06	428259	1.4019e+06
9.05354e+06	4.88483e+06	1.02169e+06	443526	1.11381e+06
9.05354e+06	5.05328e+06	1.74482e+06	1.52317e+06	2.31613e+06
9.05354e+06	5.22172e+06	88306.5	662973	668828
9.05354e+06	5.39016e+06	-811926	-1.06184e+06	1.33668e+06
9.43077e+06	0	-519575	-37206.5	520906
9.43077e+06	168443	-676521	-64089.9	679550
9.43077e+06	336885	-913093	-99026.7	918447
9.43077e+06	505328	-915158	-154971	928186
9.43077e+06	673770	-643772	-144998	659899
9.43077e+06	842213	-435452	-176389	469821
9.43077e+06	1.01066e+06	-470490	-205533	513424
9.43077e+06	1.1791e+06	27937.1	-139035	141814
9.43077e+06	1.34754e+06	182803	-80495.5	199741
9.43077e+06	1.51598e+06	67294.9	-229019	238701
9.43077e+06	1.68443e+06	449746	-60380.7	453781
9.43077e+06	1.85287e+06	174416	-136571	221523
9.43077e+06	2.02131e+06	512379	-51019.5	514913
9.43077e+06	2.18975e+06	658589	-71790.8	662490
9.43077e+06	2.3582e+06	855707	-10298.4	855769
9.43077e+06	2.52664e+06	723805	9453.49	723867
9.43077e+06	2.69508e+06	1.11168e+06	162940	1.12356e+06
9.43077e+06	2.86352e+06	977961	12615.9	978043
9.43077e+06	3.03197e+06	213832	-110701	240788
9.43077e+06	3.20041e+06	946142	34104.4	946757
9.43077e+06	3.36885e+06	235688	122789	265756
9.43077e+06	3.53729e+06	685485	123534	696528
9.43077e+06	3.70574e+06	1.67397e+06	199237	1.68579e+06
9.43077e+06	3.87418e+06	704858	197492	732002
9.43077e+06	4.04262e+06	732756	-109672	740918
9.43077e+06	4.21106e+06	99203.2	-186696	211416
9.43077e+06	4.37951e+06	2.61131e+06	358516	2.63581e+06
9.43077e+06	4.54795e+06	1.92825e+06	427889	1.97516e+06
9.43077e+06	4.71639e+06	1.38247e+06	463955	1.45825e+06
9.43077e+06	4.88483e+06	1.63433e+06	107708	1.63788e+06
9.43077e+06	5.05328e+06	872294	107843	878935
9.43077e+06	5.22172e+06	-465621	389938	607334
9.43077e+06	5.39016e+06	287719	-160120	329273
9.43077e+06	6.06393e+06	3.26202e+06	1.70526e+06	3.68085e+06
9.808e+06	0	-1.17132e+06	-59538.4	1.17284e+06
9.808e+06	168443	-893630	-55399.9	895345
9.808e+06	336885	-908457	-109655	915051
9.808e+06	505328	-955922	-160680	969332
9.808e+06	673770	-479737	-162696	506575
9.808e+06	842213	-509983	-158489	534043
9.808e+06	1.01066e+06	-359674	-177611	401138
9.808e+06	1.1791e+06	53507.6	-136385	146506
9.808e+06	1.34754e+06	241528	-68309.7	251002
9.808e+06	1.51598e+06	332217	-123051	354274
9.808e+06	1.68443e+06	412237	-73691.9	418772
9.808e+06	1.85287e+06	394279	-95251.2	405621
9.808e+06	2.02131e+06	791362	-32676.2	792037
9.808e+06	2.18975e+06	1.08314e+06	66147.7	1.08516e+06
9.808e+06	2.3582e+06	1.08768e+06	72289.3	1.09008e+06
9.808e+06	2.52664e+06	1.14959e+06	111852	1.15502e+06
9.808e+06	2.69508e+06	1.29887e+06	63816.7	1.30043e+06
9.808e+06	2.86352e+06	718812	-53473.6	720798
9.808e+06	3.03197e+06	1.30854e+06	271048	1.33632e+06
9.808e+06	3.20041e+06	437008	-116837	452358
9.808e+06	3.36885e+06	660623	44475.1	662118
9.808e+06	3.53729e+06	183635	-228892	293451
9.808e+06	3.70574e+06	1.02381e+06	-20267.4	1.02401e+06
9.808e+06	3.87418e+06	1.19096e+06	169934	1.20302e+06
9.808e+06	4.04262e+06	-591705	-664439	889716
9.808e+06	4.21106e+06	486200	-210430	529784
9.808e+06	4.37951e+06	549557	-220587	592175
9.808e+06	4.54795e+06	724713	371571	814416
9.808e+06	4.71639e+06	882780	149579	895363
9.808e+06	4.88483e+06	1.51703e+06	182916	1.52801e+06
9.808e+06	5.05328e+06	-1.68595e+06	-702420	1.82642e+06
9.808e+06	5.22172e+06	-1.2126e+06	-577207	1.34297e+06
9.808e+06	5.39016e+06	-654608	-298874	719609
9.808e+06	5.5586e+06	-167714	-1.5434e+06	1.55248e+06
1.01852e+07	0	-1.20581e+06	-74883.7	1.20813e+06
1.01852e+07	168443	-1.38274e+06	-119575	1.3879e+06
1.01852e+07	336885	-1.05366e+06	-119312	1.0604e+06
1.01852e+07	505328	-1.28068e+06	-176095	1.29273e+06
1.01852e+07	673770	-857327	-192094	878584
1.01852e+07	842213	-472133	-166692	500696
1.01852e+07	1.01066e+06	-478233	-174495	509073
1.01852e+07	1.1791e+06	5011.03	-155749	155830
1.01852e+07	1.34754e+06	168011	-100495	195773
1.01852e+07	1.51598e+06	129792	-88540.1	157116
1.01852e+07	1.68443e+06	481597	-95228.5	490922
1.01852e+07	1.85287e+06	518357	-86064.2	525453
1.01852e+07	2.02131e+06	887376	-27836.8	887812
1.01852e+07	2.18975e+06	1.22743e+06	151045	1.23668e+06
1.01852e+07	2.3582e+06	761721	49609.1	763335
1.01852e+07	2.52664e+06	995308	5951.84	995326
1.01852e+07	2.69508e+06	1.16778e+06	43445.5	1.16858e+06
1.01852e+07	2.86352e+06	702705	27626.3	703248
1.01852e+07	3.03197e+06	1.59691e+06	145554	1.60353e+06
1.01852e+07	3.20041e+06	978285	-105562	983964
1.01852e+07	3.36885e+06	389484	-328273	509373
1.01852e+07	3.53729e+06	1.13044e+06	-58425.9	1.13195e+06
1.01852e+07	3.70574e+06	1.43575e+06	344402	1.47648e+06
1.01852e+07	3.87418e+06	847537	248615	883249
1.01852e+07	4.04262e+06	1.67554e+06	182428	1.68544e+06
1.01852e+07	4.21106e+06	1.69571e+06	-101265	1.69873e+06
1.01852e+07	4.37951e+06	976009	60188.5	977863
1.01852e+07	4.54795e+06	1.73784e+06	429942	1.79023e+06
1.01852e+07	4.71639e+06	1.06341e+06	-726720	1.28801e+06
1.01852e+07	4.88483e+06	459947	-290861	544198
1.01852e+07	5.05328e+06	1.10542e+06	551421	1.23532e+06
1.01852e+07	5.22172e+06	-1.06181e+06	-434287	1.14719e+06
1.01852e+07	5.5586e+06	-954499	-805598	1.24902e+06
1.05625e+07	0	-1.43727e+06	-64668.9	1.43873e+06
1.05625e+07	168443	-1.09967e+06	-68102.1	1.10178e+06
1.05625e+07	336885	-1.05084e+06	-106692	1.05625e+06
1.05625e+07	505328	-1.04568e+06	-149622	1.05633e+06
1.05625e+07	673770	-862733	-186016	882559
1.05625e+07	842213	-1.0056e+06	-216978	1.02874e+06
1.05625e+07	1.01066e+06	-416770	-184566	455809
1.05625e+07	1.1791e+06	-67506.8	-159205	172926
1.05625e+07	1.34754e+06	105324	-136405	172335
1.05625e+07	1.51598e+06	408329	-98367.3	420011
1.05625e+07	1.68443e+06	345632	-85334.8	356010
1.05625e+07	1.85287e+06	509444	-116852	522674
1.05625e+07	2.02131e+06	1.05216e+06	70449.2	1.05452e+06
1.05625e+07	2.18975e+06	768969	-21415.5	769267
1.05625e+07	2.3582e+06	1.15766e+06	40318.4	1.15836e+06
1.05625e+07	2.52664e+06	387618	-142039	412823
1.05625e+07	2.69508e+06	690495	-89123.2	696223
1.05625e+07	2.86352e+06	1.72973e+06	275681	1.75156e+06
1.05625e+07	3.03197e+06	1.81161e+06	296449	1.83571e+06
1.05625e+07	3.20041e+06	1.40175e+06	66540.8	1.40333e+06
1.05625e+07	3.36885e+06	968118	56182.8	969747
1.05625e+07	3.53729e+06	1.27392e+06	83803.1	1.27667e+06
1.05625e+07	3.70574e+06	601572	60314.6	604588
1.05625e+07	3.87418e+06	2.07182e+06	25310.5	2.07198e+06
1.05625e+07	4.04262e+06	-1.05444e+06	-934300	1.40881e+06
1.05625e+07	4.21106e+06	2.15238e+06	142581	2.1571e+06
1.05625e+07	4.37951e+06	-357222	-430327	559275
1.05625e+07	4.54795e+06	3.50849e+06	915037	3.62585e+06
1.05625e+07	4.71639e+06	1.61197e+06	951882	1.87204e+06
1.05625e+07	4.88483e+06	981938	-560468	1.13063e+06
1.05625e+07	5.05328e+06	54257.7	-136531	146917
1.05625e+07	5.22172e+06	79690.9	-286732	297600
1.05625e+07	5.39016e+06	2.58623e+06	1.44389e+06	2.96199e+06
1.09397e+07	0	-1.88604e+06	-59531.9	1.88698e+06
1.09397e+07	168443	-926321	-94970	931177
1.09397e+07	336885	-1.04282e+06	-111006	1.04871e+06
1.09397e+07	505328	-815966	-138842	827694
1.09397e+07	673770	-699275	-174074	720616
1.09397e+07	842213	-909350	-242762	941197
1.09397e+07	1.01066e+06	-276441	-144431	311898
1.09397e+07	1.1791e+06	73092.5	-156095	172361
1.09397e+07	1.34754e+06	-54104.2	-184181	191963
1.09397e+07	1.51598e+06	-108477	-155833	189872
1.09397e+07	1.68443e+06	836323	-44147.4	837488
1.09397e+07	1.85287e+06	388796	-160751	420718
1.09397e+07	2.02131e+06	542616	-93618.4	550633
1.09397e+07	2.18975e+06	591629	2495.46	591634
1.09397e+07	2.3582e+06	1.48962e+06	121680	1.49458e+06
1.09397e+07	2.52664e+06	1.23961e+06	109360	1.24443e+06
1.09397e+07	2.69508e+06	934183	84397.7	937988
1.09397e+07	2.86352e+06	813766	-42392.1	814870
1.09397e+07	3.03197e+06	763119	-101645	769859
1.09397e+07	3.20041e+06	1.30179e+06	196838	1.31659e+06
1.09397e+07	3.36885e+06	700615	58044.1	703015
1.09397e+07	3.53729e+06	1.57595e+06	212873	1.59027e+06
1.09397e+07	3.70574e+06	-50355.5	-560943	563199
1.09397e+07	3.87418e+06	-907251	-894343	1.27395e+06
1.09397e+07	4.04262e+06	1.44469e+06	275117	1.47065e+06
1.09397e+07	4.21106e+06	2.73429e+06	873065	2.87029e+06
1.09397e+07	4.37951e+06	2.09387e+06	669366	2.19826e+06
1.09397e+07	4.54795e+06	4.5078e+06	855896	4.58833e+06
1.09397e+07	4.71639e+06	786405	-15507.8	786557
1.09397e+07	4.88483e+06	2.21778e+06	732103	2.33549e+06
1.09397e+07	5.05328e+06	3.05213e+06	1.5689e+06	3.43176e+06
1.09397e+07	5.39016e+06	4.41562e+06	1.77867e+06	4.7604e+06
1.13169e+07	0	-984735	-33210.9	985295
1.13169e+07	168443	-1.64477e+06	-72591.5	1.64638e+06
1.13169e+07	336885	-867171	-93846.3	872235
1.13169e+07	505328	-886951	-185437	906128
1.13169e+07	673770	-958294	-173813	973929
1.13169e+07	842213	-1.0102e+06	-215272	1.03288e+06
1.13169e+07	1.01066e+06	-513380	-221670	559192
1.13169e+07	1.1791e+06	-708879	-292127	766712
1.13169e+07	1.34754e+06	55264.9	-147323	157347
1.13169e+07	1.51598e+06	398365	-115912	414886
1.13169e+07	1.68443e+06	156680	-134753	206657
1.13169e+07	1.85287e+06	635925	-71432.6	639925
1.13169e+07	2.02131e+06	597517	-92440.7	604626
1.13169e+07	2.18975e+06	1.17903e+06	-40141	1.17971e+06
1.13169e+07	2.3582e+06	1.03739e+06	371335	1.10185e+06
1.13169e+07	2.52664e+06	1.32728e+06	-53658.7	1.32836e+06
1.13169e+07	2.69508e+06	1.16683e+06	84726.4	1.1699e+06
1.13169e+07	2.86352e+06	1.01481e+06	42393.8	1.0157e+06
1.13169e+07	3.03197e+06	294714	-98936.4	310877
1.13169e+07	3.20041e+06	929700	140536	940262
1.13169e+07	3.36885e+06	-494314	-813812	952175
1.13169e+07	3.53729e+06	3.18743e+06	651196	3.25327e+06
1.13169e+07	3.70574e+06	201625	70804.4	213696
1.13169e+07	3.87418e+06	2.22261e+06	931828	2.41004e+06
1.13169e+07	4.04262e+06	1.14225e+06	-202323	1.16003e+06
1.13169e+07	4.21106e+06	4.86567e+06	1.7723e+06	5.17839e+06
1.13169e+07	4.37951e+06	-1.96793e+06	-1.03996e+06	2.22581e+06
1.13169e+07	4.54795e+06	-741163	-369206	828031
1.13169e+07	4.71639e+06	348600	42616.4	351195
1.13169e+07	4.88483e+06	2.90569e+06	984893	3.06807e+06
1.13169e+07	5.22172e+06	-1.10858e+06	-1.03673e+06	1.51781e+06
1.13169e+07	5.39016e+06	2.23693e+06	1.15378e+06	2.51695e+06
1.13169e+07	5.5586e+06	-5.17528e+06	-3.48097e+06	6.23704e+06
1.16942e+07	0	-2.48742e+06	-51303.3	2.48795e+06
1.16942e+07	168443	-400219	-65193.5	405495
1.16942e+07	336885	-875225	-123700	883924
1.16942e+07	505328	-698649	-128853	710432
1.16942e+07	673770	-1.16002e+06	-189213	1.17535e+06
1.16942e+07	842213	-254749	-161859	301820
1.16942e+07	1.01066e+06	-335092	-196710	388563
1.16942e+07	1.1791e+06	143478	-145766	204533
1.16942e+07	1.34754e+06	-35846.8	-190980	194315
1.16942e+07	1.51598e+06	371520	-201294	422548
1.16942e+07	1.68443e+06	659832	-106983	668449
1.16942e+07	1.85287e+06	871031	27526.5	871466
1.16942e+07	2.02131e+06	309860	-194500	365846
1.16942e+07	2.18975e+06	1.49853e+06	156434	1.50667e+06
1.16942e+07	2.3582e+06	980143	14797.8	980255
1.16942e+07	2.52664e+06	797916	-204435	823690
1.16942e+07	2.69508e+06	498330	-118368	512195
1.16942e+07	2.86352e+06	2.16642e+06	359087	2.19598e+06
1.16942e+07	3.03197e+06	1.66283e+06	188162	1.67345e+06
1.16942e+07	3.20041e+06	1.03259e+06	-214502	1.05463e+06
1.16942e+07	3.36885e+06	2.67068e+06	590775	2.73524e+06
1.16942e+07	3.53729e+06	2.62053e+06	502940	2.66835e+06
1.16942e+07	3.70574e+06	1.66086e+06	304752	1.68859e+06
1.16942e+07	3.87418e+06	1.25096e+06	-250113	1.27572e+06
1.16942e+07	4.04262e+06	958308	186408	976269
1.16942e+07	4.21106e+06	840561	198833	863757
1.16942e+07	4.37951e+06	1.54959e+06	513948	1.63259e+06
1.16942e+07	4.54795e+06	2.90213e+06	471065	2.94011e+06
1.16942e+07	4.71639e+06	-403471	-869506	958556
1.16942e+07	4.88483e+06	2.09662e+06	11261.5	2.09665e+06
1.16942e+07	5.05328e+06	1.48498e+06	391169	1.53564e+06
1.16942e+07	5.22172e+06	1.68393e+06	736817	1.83808e+06
1.16942e+07	5.39016e+06	-1.682e+06	-1.54276e+06	2.28238e+06
1.20714e+07	0	-2.0101e+06	-134091	2.01457e+06
1.20714e+07	168443	-1.86898e+06	-92547.2	1.87127e+06
1.20714e+07	336885	-1.24372e+06	-156753	1.25356e+06
1.20714e+07	505328	-576536	-96236.1	584513
1.20714e+07	673770	-460255	-133962	479355
1.20714e+07	842213	-1.17146e+06	-233328	1.19447e+06
1.20714e+07	1.01066e+06	-1.27076e+06	-433347	1.34262e+06
1.20714e+07	1.1791e+06	-160590	-196999	254161
1.20714e+07	1.34754e+06	-202870	-232965	308916
1.20714e+07	1.51598e+06	402189	-158650	432350
1.20714e+07	1.68443e+06	526481	-183416	557516
1.20714e+07	1.85287e+06	591673	-84136.8	597625
1.20714e+07	2.02131e+06	-112840	-176201	209236
1.20714e+07	2.18975e+06	713818	-148292	729058
1.20714e+07	2.3582e+06	501683	-180207	533067
1.20714e+07	2.52664e+06	1.24094e+06	-51548.4	1.24201e+06
1.20714e+07	2.69508e+06	652119	-180517	676643
1.20714e+07	2.86352e+06	914159	-33047.2	914756
1.20714e+07	3.03197e+06	1.63135e+06	116320	1.63549e+06
1.20714e+07	3.20041e+06	-305774	-628188	698655
1.20714e+07	3.36885e+06	4.11396e+06	740051	4.18e+06
1.20714e+07	3.53729e+06	1.52764e+06	239501	1.5463e+06
1.20714e+07	3.70574e+06	1.50728e+06	423894	1.56575e+06
1.20714e+07	3.87418e+06	621605	-2573.51	621610
1.20714e+07	4.04262e+06	1.82717e+06	317853	1.85461e+06
1.20714e+07	4.21106e+06	-1.51113e+06	-709312	1.66933e+06
1.20714e+07	4.37951e+06	890283	-687279	1.1247e+06
1.20714e+07	4.54795e+06	2.74561e+06	590904	2.80848e+06
1.20714e+07	4.71639e+06	312612	-543791	627244
1.20714e+07	4.88483e+06	2.435e+06	659622	2.52276e+06
1.20714e+07	5.22172e+06	-97162.7	168781	194750
1.24486e+07	0	-567133	-79269.3	572646
1.24486e+07	168443	-847117	-108832	854080
1.24486e+07	336885	-1.58751e+06	-108064	1.59119e+06
1.24486e+07	505328	-1.44844e+06	-127676	1.45405e+06
1.24486e+07	673770	-272.427	-128648	128649
1.24486e+07	842213	-1.54828e+06	-322143	1.58144e+06
1.24486e+07	1.01066e+06	-460815	-153979	485861
1.24486e+07	1.1791e+06	-84897.3	-190242	208326
1.24486e+07	1.34754e+06	870409	-73225.1	873483
1.24486e+07	1.51598e+06	-411696	-247196	480208
1.24486e+07	1.68443e+06	2.14076e+06	-128233	2.1446e+06
1.24486e+07	1.85287e+06	392034	-42956.6	394380
1.24486e+07	2.02131e+06	204010	-360538	414255
1.24486e+07	2.18975e+06	687706	-130377	699955
1.24486e+07	2.3582e+06	786533	-140234	798937
1.24486e+07	2.52664e+06	818462	38764.6	819380
1.24486e+07	2.69508e+06	674044	-72759	677959
1.24486e+07	2.86352e+06	3.0437e+06	590455	3.10044e+06
1.24486e+07	3.03197e+06	2.69049e+06	577172	2.7517e+06
1.24486e+07	3.20041e+06	1.59354e+06	137573	1.59947e+06
1.24486e+07	3.36885e+06	1.11627e+06	272193	1.14898e+06
1.24486e+07	3.53729e+06	1.58127e+06	63372.9	1.58253e+06
1.24486e+07	3.70574e+06	1.12439e+06	-210829	1.14398e+06
1.24486e+07	3.87418e+06	2.73874e+06	441602	2.77411e+06
1.24486e+07	4.04262e+06	680918	-139124	694986
1.24486e+07	4.21106e+06	837731	-228878	868434
1.24486e+07	4.37951e+06	1.94898e+06	454409	2.00125e+06
1.24486e+07	4.54795e+06	1.17938e+06	455891	1.26442e+06
1.24486e+07	4.71639e+06	3.27616e+06	899741	3.39746e+06
1.24486e+07	5.05328e+06	-940050	-872783	1.28275e+06
1.28258e+07	0	-143063	-18670.5	144276
1.28258e+07	168443	-155962	-55515.3	165548
1.28258e+07	336885	-1.74434e+06	-153353	1.75106e+06
1.28258e+07	505328	-1.13564e+06	-137920	1.14398e+06
1.28258e+07	673770	-1.82766e+06	-314971	1.8546e+06
1.28258e+07	842213	-1.55321e+06	-317406	1.58531e+06
1.28258e+07	1.01066e+06	-388292	-187112	431024
1.28258e+07	1.1791e+06	-362179	-202778	415081
1.28258e+07	1.34754e+06	-784191	-251001	823381
1.28258e+07	1.51598e+06	376434	-133089	399269
1.28258e+07	1.68443e+06	-44317.1	-232345	236533
1.28258e+07	1.85287e+06	400496	-163991	432771
1.28258e+07	2.02131e+06	878794	-76314.4	882102
1.28258e+07	2.18975e+06	1.1339e+06	27436.5	1.13423e+06
1.28258e+07	2.3582e+06	-591319	-445284	740227
1.28258e+07	2.52664e+06	931527	-2237.65	931530
1.28258e+07	2.69508e+06	1.50936e+06	23534.3	1.50954e+06
1.28258e+07	2.86352e+06	1.69683e+06	92365.1	1.69934e+06
1.28258e+07	3.03197e+06	1.99017e+06	290032	2.01119e+06
1.28258e+07	3.20041e+06	2.58774e+06	357949	2.61238e+06
1.28258e+07	3.36885e+06	-771173	-545356	944522
1.28258e+07	3.53729e+06	3.36735e+06	1.03598e+06	3.52311e+06
1.28258e+07	3.70574e+06	761648	179340	782478
1.28258e+07	3.87418e+06	557128	-11845.3	557254
1.28258e+07	4.04262e+06	1.27766e+06	64017.9	1.27926e+06
1.28258e+07	4.21106e+06	327461	-100900	342653
1.28258e+07	4.37951e+06	-2.18347e+06	-1.26908e+06	2.52549e+06
1.28258e+07	4.54795e+06	5.72542e+06	1.29273e+06	5.86955e+06
1.28258e+07	4.71639e+06	1.99261e+06	192453	2.00188e+06
1.28258e+07	5.22172e+06	36559.2	-576939	578096
1.32031e+07	0	1.2177e+06	8632.79	1.21773e+06
1.32031e+07	168443	699648	4213.76	699660
1.32031e+07	336885	-1.24272e+06	-149830	1.25172e+06
1.32031e+07	505328	-1.16282e+06	-157265	1.1734e+06
1.32031e+07	673770	-2.22543e+06	-259488	2.24051e+06
1.32031e+07	842213	651740	-37336.8	652809
1.32031e+07	1.01066e+06	-452617	-200047	494855
1.32031e+07	1.1791e+06	301936	-141811	333580
1.32031e+07	1.34754e+06	532933	-166830	558436
1.32031e+07	1.51598e+06	-1.31896e+06	-416693	1.38321e+06
1.32031e+07	1.68443e+06	-71755.4	-221179	232527
1.32031e+07	1.85287e+06	778175	-209774	805954
1.32031e+07	2.02131e+06	714233	-84708.4	719239
1.32031e+07	2.18975e+06	751475	-153925	767078
1.32031e+07	2.3582e+06	1.9466e+06	110836	1.94976e+06
1.32031e+07	2.52664e+06	-755718	-328540	824044
1.32031e+07	2.69508e+06	1.27563e+06	18197	1.27576e+06
1.32031e+07	2.86352e+06	575930	-145797	594098
1.32031e+07	3.03197e+06	264227	-186757	323565
1.32031e+07	3.20041e+06	292388	191072	349285
1.32031e+07	3.36885e+06	-55944.1	-288215	293594
1.32031e+07	3.53729e+06	5.93854e+06	1.2934e+06	6.07776e+06
1.32031e+07	3.70574e+06	-494902	-706235	862378
1.32031e+07	3.87418e+06	-2.96327e+06	-873728	3.0894e+06
1.32031e+07	4.04262e+06	-474849	-804371	934074
1.32031e+07	4.21106e+06	6.38853e+06	1.3763e+06	6.5351e+06
1.32031e+07	4.37951e+06	-2.96075e+06	-1.4205e+06	3.28388e+06
1.32031e+07	4.54795e+06	470267	-324585	571408
1.32031e+07	4.71639e+06	1.92627e+06	448636	1.97783e+06
1.32031e+07	4.88483e+06	-1.6403e+06	-1.46986e+06	2.20251e+06
1.32031e+07	5.22172e+06	4.11986e+06	1.20086e+06	4.2913e+06
1.32031e+07	5.39016e+06	469769	-30974.7	470789
1.35803e+07	0	-967674	-24508.5	967985
1.35803e+07	168443	-31179.9	-75796.6	81959.1
1.35803e+07	336885	230783	-61185.3	238756
1.35803e+07	505328	-2.42098e+06	-231727	2.43204e+06
1.35803e+07	673770	610652	-130541	624450
1.35803e+07	842213	-1.85325e+06	-295124	1.8766e+06
1.35803e+07	1.01066e+06	-609108	-269597	666105
1.35803e+07	1.1791e+06	-412703	-254559	484896
1.35803e+07	1.34754e+06	-453940	-250888	518658
1.35803e+07	1.51598e+06	-859090	-345996	926148
1.35803e+07	1.68443e+06	2.00203e+06	79853.3	2.00362e+06
1.35803e+07	1.85287e+06	-527778	-265029	590584
1.35803e+07	2.02131e+06	322911	-175677	367606
1.35803e+07	2.18975e+06	366026	-98476	379042
1.35803e+07	2.3582e+06	2.51601e+06	247229	2.52813e+06
1.35803e+07	2.52664e+06	2.68906e+06	286494	2.70428e+06
1.35803e+07	2.69508e+06	-1.48545e+06	-464898	1.5565e+06
1.35803e+07	2.86352e+06	2.47179e+06	144549	2.47601e+06
1.35803e+07	3.03197e+06	1.02076e+06	-78655	1.02379e+06
1.35803e+07	3.20041e+06	2.81314e+06	208882	2.82088e+06
1.35803e+07	3.36885e+06	846077	-61001.9	848274
1.35803e+07	3.53729e+06	-1.8134e+06	-780014	1.97404e+06
1.35803e+07	3.70574e+06	-1.1649e+06	-830031	1.43037e+06
1.35803e+07	3.87418e+06	5.19786e+06	724405	5.24809e+06
1.35803e+07	4.04262e+06	-1.68154e+06	-323348	1.71234e+06
1.35803e+07	4.21106e+06	686277	-551149	880194
1.35803e+07	4.37951e+06	2.72352e+06	720661	2.81725e+06
1.35803e+07	4.54795e+06	-507492	-854742	994048
1.35803e+07	4.71639e+06	-367661	-579786	686532
1.35803e+07	5.05328e+06	323175	-422634	532035
1.35803e+07	5.39016e+06	1.4809e+06	-155879	1.48908e+06
1.39575e+07	168443	-2.35508e+06	-108086	2.35755e+06
1.39575e+07	336885	-1.26156e+06	-103413	1.26579e+06
1.39575e+07	505328	-892133	-142540	903448
1.39575e+07	673770	-1.13981e+06	-167849	1.1521e+06
1.39575e+07	842213	-2.03119e+06	-390030	2.06829e+06
1.39575e+07	1.01066e+06	749852	-67969.7	752926
1.39575e+07	1.1791e+06	-1.44539e+06	-499419	1.52924e+06
1.39575e+07	1.34754e+06	-252854	-128852	283792
1.39575e+07	1.51598e+06	616291	70584.9	620320
1.39575e+07	1.68443e+06	85939.9	-173937	194009
1.39575e+07	1.85287e+06	-250830	-280525	376311
1.39575e+07	2.02131e+06	1.58387e+06	53821.4	1.58478e+06
1.39575e+07	2.18975e+06	359101	-250440	437805
1.39575e+07	2.3582e+06	-310919	-377853	489330
1.39575e+07	2.52664e+06	338079	-61377.1	343605
1.39575e+07	2.69508e+06	142804	-302686	334681
1.39575e+07	2.86352e+06	-160533	-364508	398293
1.39575e+07	3.03197e+06	2.58843e+06	448016	2.62692e+06
1.39575e+07	3.20041e+06	1.44293e+06	-234981	1.46194e+06
1.39575e+07	3.36885e+06	2.27929e+06	252569	2.29324e+06
1.39575e+07	3.53729e+06	-393839	-673959	780596
1.39575e+07	3.70574e+06	3.66557e+06	679919	3.7281e+06
1.39575e+07	3.87418e+06	3.2679e+06	749506	3.35275e+06
1.39575e+07	4.04262e+06	4.08942e+06	1.3275e+06	4.29949e+06
1.39575e+07	4.21106e+06	1.01489e+06	-97399.1	1.01955e+06
1.39575e+07	4.37951e+06	2.48496e+06	542082	2.5434e+06
1.39575e+07	4.54795e+06	-1.70527e+06	-1.95975e+06	2.5978e+06
1.39575e+07	4.71639e+06	-1.16052e+07	-2.42227e+06	1.18553e+07
1.39575e+07	5.22172e+06	-1.49986e+06	-909137	1.75389e+06
1.43348e+07	0	-295368	71358.6	303866
1.43348e+07	168443	-1.78953e+06	-62039.3	1.79061e+06
1.43348e+07	336885	-1.35848e+06	-96474	1.3619e+06
1.43348e+07	505328	-1.22891e+06	-198316	1.24481e+06
1.43348e+07	673770	-1.76268e+06	-233514	1.77809e+06
1.43348e+07	842213	-3.40722e+06	-946190	3.53616e+06
1.43348e+07	1.01066e+06	-1.2592e+06	-384700	1.31665e+06
1.43348e+07	1.1791e+06	-2.44631e+06	-472581	2.49154e+06
1.43348e+07	1.34754e+06	-1.68283e+06	-494034	1.75385e+06
1.43348e+07	1.51598e+06	976452	64170.7	978558
1.43348e+07	1.68443e+06	-80102	-208721	223564
1.43348e+07	1.85287e+06	1.70975e+06	-36218.5	1.71013e+06
1.43348e+07	2.02131e+06	81278.2	-225584	239779
1.43348e+07	2.18975e+06	2.20033e+06	13690.3	2.20038e+06
1.43348e+07	2.3582e+06	1.67799e+06	150654	1.68474e+06
1.43348e+07	2.52664e+06	934761	98918.8	939980
1.43348e+07	2.69508e+06	1.75867e+06	-807.62	1.75867e+06
1.43348e+07	2.86352e+06	3.28039e+06	484142	3.31593e+06
1.43348e+07	3.03197e+06	-1.48478e+06	-287018	1.51227e+06
1.43348e+07	3.20041e+06	4.00804e+06	592599	4.05161e+06
1.43348e+07	3.36885e+06	3.84842e+06	1.14612e+06	4.01546e+06
1.43348e+07	3.53729e+06	-3.00994e+06	-1.41846e+06	3.32743e+06
1.43348e+07	3.70574e+06	1.03878e+06	17357.9	1.03893e+06
1.43348e+07	3.87418e+06	3.55333e+06	729685	3.62748e+06
1.43348e+07	4.04262e+06	753921	-101808	760764
1.43348e+07	4.21106e+06	-366812	-236143	436250
1.43348e+07	4.37951e+06	282279	-463225	542456
1.43348e+07	4.54795e+06	5.75102e+06	1.55181e+06	5.9567e+06
1.43348e+07	5.05328e+06	1.22783e+06	155840	1.23768e+06
1.43348e+07	5.22172e+06	-1.24215e+06	-1.28088e+06	1.78426e+06
1.43348e+07	5.72705e+06	2.56579e+06	276332	2.58063e+06
1.4712e+07	0	-5.56695e+06	-80946.3	5.56753e+06
1.4712e+07	168443	-1.08584e+06	-110213	1.09142e+06
1.4712e+07	336885	-1.40866e+06	-183558	1.42057e+06
1.4712e+07	505328	-2.14494e+06	-213137	2.15551e+06
1.4712e+07	673770	-1.53397e+06	65894.4	1.53539e+06
1.4712e+07	842213	-4.21137e+06	-536531	4.24541e+06
1.4712e+07	1.01066e+06	-2.88277e+06	-364784	2.90575e+06
1.4712e+07	1.1791e+06	1.04796e+06	-49440.9	1.04913e+06
1.4712e+07	1.34754e+06	876767	24522.8	877110
1.4712e+07	1.51598e+06	626152	-83912.3	631749
1.4712e+07	1.68443e+06	1.92817e+06	71738.8	1.9295e+06
1.4712e+07	1.85287e+06	1.85489e+06	19374	1.85499e+06
1.4712e+07	2.02131e+06	-368497	-4930.51	368530
1.4712e+07	2.18975e+06	2.41553e+06	10650	2.41555e+06
1.4712e+07	2.3582e+06	3.22104e+06	394011	3.24505e+06
1.4712e+07	2.52664e+06	2.3269e+06	84262.7	2.32842e+06
1.4712e+07	2.69508e+06	-1.47783e+06	-395144	1.52975e+06
1.4712e+07	2.86352e+06	2.34293e+06	-97797.6	2.34497e+06
1.4712e+07	3.03197e+06	-638092	-135169	652251
1.4712e+07	3.20041e+06	1.28342e+06	311359	1.32064e+06
1.4712e+07	3.36885e+06	2.36454e+06	168119	2.37051e+06
1.4712e+07	3.53729e+06	-3.07846e+06	-1.45762e+06	3.40611e+06
1.4712e+07	3.70574e+06	794975	138546	806957
1.4712e+07	3.87418e+06	401360	-283669	491486
1.4712e+07	4.04262e+06	-2.80393e+06	-1.16656e+06	3.03692e+06
1.4712e+07	4.21106e+06	-1.67732e+06	-869516	1.8893e+06
1.4712e+07	4.37951e+06	1.54269e+06	-4034.55	1.5427e+06
1.4712e+07	5.22172e+06	-1.38479e+06	-863687	1.63205e+06
1.50892e+07	168443	-3.6002e+06	-125339	3.60238e+06
1.50892e+07	336885	-3.21026e+06	-318176	3.22599e+06
1.50892e+07	505328	-1.40416e+06	-149002	1.41205e+06
1.50892e+07	673770	-2.37393e+06	-253496	2.38742e+06
1.50892e+07	842213	1.37422e+06	-32809.5	1.37461e+06
1.50892e+07	1.01066e+06	-1.76961e+06	-184234	1.77917e+06
1.50892e+07	1.1791e+06	-386881	-305233	492792
1.50892e+07	1.34754e+06	-663149	-288710	723270
1.50892e+07	1.51598e+06	1.19281e+06	-185075	1.20708e+06
1.50892e+07	1.68443e+06	808996	-114837	817106
1.50892e+07	1.85287e+06	-1.12836e+06	-306542	1.16925e+06
1.50892e+07	2.02131e+06	-83768.6	-300648	312100
1.50892e+07	2.18975e+06	1.24695e+06	-50591.5	1.24797e+06
1.50892e+07	2.3582e+06	691570	-2938.24	691577
1.50892e+07	2.52664e+06	1.50172e+06	-44759.4	1.50238e+06
1.50892e+07	2.69508e+06	789764	-41597.5	790859
1.50892e+07	2.86352e+06	4.5239e+06	605909	4.5643e+06
1.50892e+07	3.03197e+06	2.62917e+06	433745	2.6647e+06
1.50892e+07	3.20041e+06	-2.19332e+06	-309040	2.21498e+06
1.50892e+07	3.36885e+06	1.06838e+06	-177049	1.08295e+06
1.50892e+07	3.53729e+06	-2.11872e+06	-813913	2.26967e+06
1.50892e+07	3.70574e+06	-296222	-353758	461402
1.50892e+07	3.87418e+06	395603	-298128	495360
1.50892e+07	4.04262e+06	-7.74977e+06	-2.48955e+06	8.13983e+06
1.50892e+07	4.21106e+06	563182	-835073	1.00723e+06
1.50892e+07	4.54795e+06	2.45625e+06	-43156	2.45663e+06
1.54665e+07	168443	-2.92968e+06	-101352	2.93144e+06
1.54665e+07	336885	-1.0303e+07	-451532	1.03129e+07
1.54665e+07	505328	624713	-66917.9	628287
1.54665e+07	673770	1.20124e+06	-20368.2	1.20141e+06
1.54665e+07	842213	-1.56858e+06	-256900	1.58948e+06
1.54665e+07	1.01066e+06	286418	-123772	312017
1.54665e+07	1.1791e+06	1.17715e+06	-10013.7	1.17719e+06
1.54665e+07	1.34754e+06	-1.96409e+06	-378354	2.0002e+06
1.54665e+07	1.51598e+06	-620095	-341833	708073
1.54665e+07	1.68443e+06	2.29189e+06	-187541	2.29955e+06
1.54665e+07	1.85287e+06	49819.6	-178718	185532
1.54665e+07	2.02131e+06	2.63951e+06	-165917	2.64472e+06
1.54665e+07	2.18975e+06	-518244	-460461	693255
1.54665e+07	2.3582e+06	-661527	-241841	704347
1.54665e+07	2.52664e+06	30823.2	-145425	148656
1.54665e+07	2.69508e+06	-1.96843e+06	-732584	2.10033e+06
1.54665e+07	2.86352e+06	705813	100975	712999
1.54665e+07	3.03197e+06	2.14888e+06	466327	2.1989e+06
1.54665e+07	3.20041e+06	-2.15319e+06	-588918	2.23227e+06
1.54665e+07	3.36885e+06	4.28082e+06	1.14955e+06	4.43248e+06
1.54665e+07	3.53729e+06	-1.45929e+06	-992803	1.76499e+06
1.54665e+07	3.70574e+06	2.63664e+06	587429	2.70128e+06
1.54665e+07	3.87418e+06	5.01859e+06	873790	5.09409e+06
1.54665e+07	4.04262e+06	780604	-176513	800312
1.54665e+07	4.37951e+06	4.32743e+06	1.28837e+06	4.51515e+06
1.54665e+07	4.71639e+06	5.48371e+06	-141685	5.48554e+06
1.54665e+07	5.22172e+06	-1.90801e+06	-1.16818e+06	2.23722e+06
1.58437e+07	0	1.28684e+06	44726.5	1.28762e+06
1.58437e+07	168443	810761	-40753.4	811784
1.58437e+07	336885	-91961.9	-104529	139224
1.58437e+07	505328	-617234	-171491	640615
1.58437e+07	673770	-2.49726e+06	-308817	2.51628e+06
1.58437e+07	842213	-1.7232e+06	-13646.7	1.72326e+06
1.58437e+07	1.01066e+06	678508	-35801.1	679452
1.58437e+07	1.1791e+06	214451	-138210	255129
1.58437e+07	1.34754e+06	2.59181e+06	64234.9	2.59261e+06
1.58437e+07	1.51598e+06	-2.02812e+06	-166403	2.03494e+06
1.58437e+07	1.68443e+06	946102	-384460	1.02123e+06
1.58437e+07	1.85287e+06	-822369	-411327	919500
1.58437e+07	2.02131e+06	1.39736e+06	-57683.9	1.39855e+06
1.58437e+07	2.18975e+06	1.51373e+06	-171820	1.52345e+06
1.58437e+07	2.3582e+06	890137	-130488	899650
1.58437e+07	2.52664e+06	1.11117e+07	21497	1.11117e+07
1.58437e+07	2.69508e+06	-5.03694e+06	-1.01126e+06	5.13746e+06
1.58437e+07	2.86352e+06	-5.73266e+06	-1.2028e+06	5.85748e+06
1.58437e+07	3.03197e+06	1.16137e+06	622741	1.3178e+06
1.58437e+07	3.20041e+06	-1.64222e+06	-544934	1.73027e+06
1.58437e+07	3.36885e+06	-430904	-91475.5	440507
1.58437e+07	3.53729e+06	6.2565e+06	1.18265e+06	6.3673e+06
1.58437e+07	3.70574e+06	-784242	-311200	843730
1.58437e+07	3.87418e+06	14622.6	-466645	466874
1.62209e+07	168443	-2.67573e+06	-145648	2.67969e+06
1.62209e+07	336885	-1.68227e+06	-97488.7	1.68509e+06
1.62209e+07	505328	140188	-101666	173173
1.62209e+07	673770	1.46379e+06	-51583.2	1.4647e+06
1.62209e+07	842213	-602006	-180026	628348
1.62209e+07	1.01066e+06	-3.98492e+06	-524518	4.01929e+06
1.62209e+07	1.1791e+06	2.1268e+06	125014	2.13047e+06
1.62209e+07	1.34754e+06	4.81922e+06	349284	4.83186e+06
1.62209e+07	1.51598e+06	-1.18193e+06	-431305	1.25817e+06
1.62209e+07	1.68443e+06	2.84611e+06	305922	2.8625e+06
1.62209e+07	1.85287e+06	2.15282e+06	184041	2.16067e+06
1.62209e+07	2.02131e+06	-2.71208e+06	-727994	2.80808e+06
1.62209e+07	2.18975e+06	4.26011e+06	954228	4.36567e+06
1.62209e+07	2.3582e+06	-1.84368e+06	-151005	1.84985e+06
1.62209e+07	2.52664e+06	730258	253360	772961
1.62209e+07	2.69508e+06	753703	393288	850144
1.62209e+07	2.86352e+06	-1.37208e+06	-395871	1.42804e+06
1.62209e+07	3.03197e+06	-2.75064e+06	-1.37098e+06	3.07337e+06
1.62209e+07	3.36885e+06	-229957	-510714	560097
1.62209e+07	3.53729e+06	-2.50346e+06	-480890	2.54923e+06
1.62209e+07	3.70574e+06	4.48265e+06	964564	4.58525e+06
1.62209e+07	4.04262e+06	-7.88027e+06	-2.14107e+06	8.16595e+06
1.62209e+07	4.21106e+06	1.86941e+06	369818	1.90564e+06
1.62209e+07	4.37951e+06	-1.03121e+06	254107	1.06206e+06
1.62209e+07	5.05328e+06	8.384e+06	1.24728e+06	8.47627e+06
1.65982e+07	168443	-580831	-21011.9	581211
1.65982e+07	336885	1.88034e+06	306.706	1.88034e+06
1.65982e+07	505328	-4.04665e+06	-263844	4.05525e+06
1.65982e+07	673770	-648756	-156441	667351
1.65982e+07	842213	-2.07019e+06	-325794	2.09567e+06
1.65982e+07	1.01066e+06	-3.70459e+06	-607063	3.754e+06
1.65982e+07	1.1791e+06	-1.15534e+06	-406644	1.22482e+06
1.65982e+07	1.34754e+06	1.15453e+06	-60415.6	1.15611e+06
1.65982e+07	1.51598e+06	2.0543e+06	17935.9	2.05438e+06
1.65982e+07	1.68443e+06	-2.60021e+06	-502472	2.64831e+06
1.65982e+07	1.85287e+06	-1.99464e+06	-737102	2.12647e+06
1.65982e+07	2.02131e+06	-509682	-683886	852922
1.65982e+07	2.18975e+06	1.9996e+06	6366.62	1.99961e+06
1.65982e+07	2.3582e+06	2.01607e+06	267351	2.03372e+06
1.65982e+07	2.52664e+06	-4.16515e+06	-919733	4.26549e+06
1.65982e+07	2.69508e+06	2.07733e+06	-56699.1	2.07811e+06
1.65982e+07	2.86352e+06	-619368	-315099	694913
1.65982e+07	3.03197e+06	-2.42915e+06	-711720	2.53127e+06
1.65982e+07	3.20041e+06	6.94694e+06	765778	6.98902e+06
1.65982e+07	3.53729e+06	3.25543e+06	571074	3.30514e+06
1.65982e+07	3.70574e+06	3.6176e+06	653478	3.67615e+06
1.65982e+07	3.87418e+06	-476467	-334210	581994
1.69754e+07	336885	-1.76855e+06	-87206.2	1.7707e+06
1.69754e+07	505328	2.88849e+06	18677.8	2.88855e+06
1.69754e+07	673770	157806	-123161	200178
1.69754e+07	842213	-2.80252e+06	-278772	2.81635e+06
1.69754e+07	1.01066e+06	-2.75031e+06	-448823	2.78669e+06
1.69754e+07	1.1791e+06	-1.74829e+06	-388794	1.791e+06
1.69754e+07	1.34754e+06	-4.15454e+06	-580301	4.19487e+06
1.69754e+07	1.51598e+06	-3.41785e+06	-797865	3.50974e+06
1.69754e+07	1.68443e+06	1.87137e+06	-23212.8	1.87152e+06
1.69754e+07	1.85287e+06	5.27198e+06	509473	5.29654e+06
1.69754e+07	2.02131e+06	-395529	-260968	473865
1.69754e+07	2.18975e+06	-3.63983e+06	-711095	3.70864e+06
1.69754e+07	2.3582e+06	4.47177e+06	488840	4.49841e+06
1.69754e+07	2.52664e+06	715326	-132148	727430
1.69754e+07	2.69508e+06	-2.24207e+06	-813874	2.38522e+06
1.69754e+07	3.03197e+06	910592	337979	971292
1.69754e+07	3.20041e+06	-4.26238e+07	-1.10158e+07	4.40242e+07
1.69754e+07	3.36885e+06	-4.24806e+06	-666542	4.30003e+06
1.69754e+07	3.53729e+06	-2.7889e+06	-1.07586e+06	2.98922e+06
1.69754e+07	3.70574e+06	-5.16716e+06	-1.17303e+06	5.29864e+06
1.69754e+07	4.21106e+06	3.94113e+06	260971	3.94976e+06
1.69754e+07	4.88483e+06	6.01129e+06	1.31243e+06	6.15289e+06
1.73526e+07	168443	-2.0242e+06	-2734.7	2.0242e+06
1.73526e+07	336885	-4.75794e+06	-236115	4.7638e+06
1.73526e+07	505328	-577988	-241207	626299
1.73526e+07	673770	-4.05026e+06	-402182	4.07017e+06
1.73526e+07	842213	-1.28276e+06	-288232	1.31474e+06
1.73526e+07	1.01066e+06	-619193	-385896	729600
1.73526e+07	1.1791e+06	-694023	-1666.03	694025
1.73526e+07	1.34754e+06	-2.44594e+06	-399486	2.47835e+06
1.73526e+07	1.51598e+06	3.67974e+06	183441	3.68431e+06
1.73526e+07	1.68443e+06	-4.37023e+06	-564061	4.40648e+06
1.73526e+07	1.85287e+06	5.20953e+06	444587	5.22847e+06
1.73526e+07	2.02131e+06	-682166	-592758	903721
1.73526e+07	2.18975e+06	-1.41201e+06	-685404	1.56957e+06
1.73526e+07	2.3582e+06	100327	-521896	531451
1.73526e+07	2.52664e+06	2.19884e+06	347704	2.22616e+06
1.73526e+07	2.69508e+06	3.63834e+06	-248072	3.64678e+06
1.73526e+07	2.86352e+06	1.19064e+07	1.92981e+06	1.20618e+07
1.73526e+07	3.20041e+06	-117886	-188789	222572
1.73526e+07	3.36885e+06	-2.31462e+06	-1.17517e+06	2.59586e+06
1.73526e+07	4.04262e+06	-2.05396e+06	-720514	2.17667e+06
1.73526e+07	4.21106e+06	5.05935e+06	1.27525e+06	5.2176e+06
1.73526e+07	4.37951e+06	1.28557e+06	-25196.2	1.28582e+06
1.77298e+07	336885	-528025	-38219.1	529406
1.77298e+07	505328	-6.90792e+06	-317633	6.91521e+06
1.77298e+07	673770	3.71318e+06	63523.4	3.71372e+06
1.77298e+07	842213	-3.24626e+06	-434170	3.27517e+06
1.77298e+07	1.01066e+06	-47587.2	-25088.6	53795.7
1.77298e+07	1.1791e+06	213735	-293726	363260
1.77298e+07	1.34754e+06	-3.01581e+06	-531355	3.06227e+06
1.77298e+07	1.51598e+06	-3.63659e+06	-503325	3.67126e+06
1.77298e+07	1.68443e+06	-422458	-359767	554890
1.77298e+07	1.85287e+06	-3.61667e+06	-820575	3.70859e+06
1.77298e+07	2.02131e+06	2.67001e+06	-120417	2.67273e+06
1.77298e+07	2.18975e+06	1.67909e+06	-203063	1.69132e+06
1.77298e+07	2.3582e+06	5.97653e+06	675609	6.01459e+06
1.77298e+07	2.52664e+06	-775942	-25259.5	776353
1.77298e+07	2.69508e+06	994773	-148890	1.00585e+06
1.77298e+07	2.86352e+06	1.59304e+06	228675	1.60937e+06
1.77298e+07	3.03197e+06	785996	-47253.9	787416
1.77298e+07	3.20041e+06	6.62265e+06	1.28102e+06	6.74541e+06
1.77298e+07	3.36885e+06	8.39531e+06	2.26502e+06	8.69549e+06
1.77298e+07	3.53729e+06	-1.93181e+06	-1.31892e+06	2.33911e+06
1.77298e+07	3.70574e+06	2.48718e+06	628118	2.56527e+06
1.77298e+07	3.87418e+06	-1.48682e+06	31176.3	1.48715e+06
1.77298e+07	4.71639e+06	-1.22884e+07	-4.14144e+06	1.29675e+07
1.81071e+07	336885	906665	-37673.8	907447
1.81071e+07	505328	-605378	-227915	646860
1.81071e+07	673770	1.79647e+06	-177326	1.8052e+06
1.81071e+07	842213	2.54906e+06	92585.9	2.55074e+06
1.81071e+07	1.01066e+06	-1.44073e+06	-424857	1.50207e+06
1.81071e+07	1.1791e+06	4.76855e+06	78067.3	4.76919e+06
1.81071e+07	1.34754e+06	542661	-365763	654418
1.81071e+07	1.51598e+06	369488	-483526	608538
1.81071e+07	1.68443e+06	-4.53528e+06	-603353	4.57524e+06
1.81071e+07	1.85287e+06	-1.1516e+07	-1.45772e+06	1.16079e+07
1.81071e+07	2.02131e+06	-1.01571e+06	-419452	1.09891e+06
1.81071e+07	2.18975e+06	4.69382e+06	501019	4.72048e+06
1.81071e+07	2.3582e+06	-204768	462765	506045
1.81071e+07	2.52664e+06	812678	-363856	890413
1.81071e+07	2.69508e+06	258068	-164672	306131
1.81071e+07	2.86352e+06	1.01265e+06	78382.5	1.01568e+06
1.81071e+07	3.03197e+06	3.13465e+06	210481	3.14171e+06
1.84843e+07	336885	-1.3401e+06	-48745	1.34099e+06
1.84843e+07	505328	858344	-17841.1	858530
1.84843e+07	673770	-2.34849e+06	-9791.68	2.34851e+06
1.84843e+07	842213	-314739	-122224	337638
1.84843e+07	1.01066e+06	-4.27383e+06	-215752	4.27927e+06
1.84843e+07	1.1791e+06	5.56144e+06	-38207.4	5.56157e+06
1.84843e+07	1.34754e+06	584542	51835.7	586836
1.84843e+07	1.51598e+06	1.05927e+06	-70709.9	1.06163e+06
1.84843e+07	1.68443e+06	1.46719e+06	98165.3	1.47047e+06
1.84843e+07	1.85287e+06	-1.49252e+06	-275622	1.51775e+06
1.84843e+07	2.02131e+06	1.96521e+06	202564	1.97562e+06
1.84843e+07	2.18975e+06	157561	-201621	255883
1.84843e+07	2.3582e+06	7.42061e+06	-252573	7.4249e+06
1.84843e+07	2.52664e+06	8.90981e+06	1.11044e+06	8.97875e+06
1.84843e+07	2.86352e+06	8.10039e+06	1.64691e+06	8.26611e+06
1.84843e+07	3.20041e+06	2.66683e+06	123900	2.66971e+06
1.84843e+07	3.36885e+06	1.63373e+06	-147695	1.64039e+06
1.84843e+07	3.53729e+06	3.09146e+06	29012.9	3.09159e+06
1.88615e+07	505328	-6.43566e+06	-245413	6.44034e+06
1.88615e+07	673770	5.50473e+06	-122254	5.50609e+06
1.88615e+07	842213	-1.76871e+06	-317378	1.79696e+06
1.88615e+07	1.01066e+06	-262676	-399827	478394
1.88615e+07	1.34754e+06	-2.64623e+06	-642237	2.72305e+06
1.88615e+07	1.51598e+06	-474085	-328220	576615
1.88615e+07	1.68443e+06	2.83493e+06	319998	2.85294e+06
1.88615e+07	1.85287e+06	-1.43534e+07	-2.38e+06	1.45494e+07
1.88615e+07	2.3582e+06	-3.55409e+06	-423053	3.57918e+06
1.88615e+07	3.03197e+06	1.5123e+06	-586741	1.62213e+06
1.92388e+07	842213	3.32347e+06	218910	3.33067e+06
1.92388e+07	1.01066e+06	-488516	-103144	499286
1.92388e+07	1.1791e+06	-4.39977e+06	-458400	4.42358e+06
1.92388e+07	1.34754e+06	-5.82898e+06	-1.22439e+06	5.95619e+06
1.92388e+07	1.85287e+06	3.14317e+06	411888	3.17005e+06
1.92388e+07	2.52664e+06	-186267	-738384	761515
1.92388e+07	2.69508e+06	2.51294e+06	1.33709e+06	2.84653e+06
1.92388e+07	2.86352e+06	1.89215e+06	42064.4	1.89262e+06
1.92388e+07	4.88483e+06	-3.14841e+06	-2.58976e+06	4.07668e+06
1.9616e+07	505328	-1.51152e+06	40673.6	1.51207e+06
1.9616e+07	673770	1.88707e+06	36062.7	1.88741e+06
1.9616e+07	842213	903340	-165371	918352
1.9616e+07	1.01066e+06	3.39684e+06	-205570	3.40306e+06
1.9616e+07	1.1791e+06	-126088	-101023	161567
1.9616e+07	1.34754e+06	507227	-179395	538016
1.9616e+07	1.51598e+06	866654	-375620	944553
1.9616e+07	2.02131e+06	3.71578e+06	494542	3.74854e+06
1.9616e+07	2.3582e+06	6.27358e+06	648050	6.30697e+06
1.9616e+07	2.52664e+06	2.92457e+06	173034	2.92969e+06
1.9616e+07	3.36885e+06	3.17797e+06	66497.6	3.17867e+06
1.99932e+07	673770	2.80221e+06	-99234.4	2.80397e+06
1.99932e+07	1.01066e+06	5.09434e+06	-3.53188e+06	6.19891e+06
1.99932e+07	1.68443e+06	419263	198699	463965
1.99932e+07	1.85287e+06	8.27373e+06	805464	8.31284e+06
1.99932e+07	2.02131e+06	768330	-693029	1.03471e+06
1.99932e+07	2.52664e+06	5.20002e+06	526896	5.22664e+06
1.99932e+07	2.86352e+06	7.35035e+06	-327836	7.35766e+06
1.99932e+07	3.03197e+06	-1.24645e+06	-709246	1.43411e+06
2.03705e+07	673770	562186	-51075.4	564501
2.03705e+07	1.51598e+06	-1.7476e+06	-109766	1.75104e+06
2.07477e+07	1.01066e+06	968686	-386646	1.043e+06
2.07477e+07	1.1791e+06	-2.04406e+06	-351279	2.07402e+06
2.07477e+07	1.34754e+06	818698	-189703	840389
2.07477e+07	1.51598e+06	3.596e+06	-186308	3.60083e+06
2.07477e+07	1.85287e+06	9.22902e+06	618321	9.24971e+06
2.07477e+07	2.52664e+06	1.06686e+06	3225.27	1.06686e+06
2.07477e+07	3.36885e+06	1.99497e+07	1.52086e+06	2.00076e+07
2.11249e+07	1.1791e+06	-532845	-340726	632469
2.11249e+07	1.51598e+06	815912	127014	825739
2.15022e+07	1.1791e+06	5.39641e+06	166075	5.39897e+06
2.15022e+07	2.18975e+06	3.15762e+06	489436	3.19533e+06
2.18794e+07	3.03197e+06	-373516	-94517.5	385290
2.22566e+07	2.3582e+06	-1.63662e+06	-204468	1.64934e+06
2.26338e+07	505328	-3.10015e+06	-137456	3.10319e+06
