# Supplementary material for: A condensate dynamic instability orchestrates actomyosin cortex activation
Source: Nature. 2022 Aug 17;609(7927):597–604. doi: 10.1038/s41586-022-05084-3 (PMC9477739; doi:10.1038/s41586-022-05084-3)
Supplement: Supplementary file 15 — Source Data Extended Data Fig. 2 [file 41586_2022_5084_MOESM15_ESM.xlsx]

## Sheet: S2
deviation	phi	Col
0.493457	0.672562	dev
0.50127	0.704966	dev
0.504695	0.677298	dev
0.506617	0.679891	dev
0.519205	0.6922	dev
0.520499	0.712155	dev
0.522544	0.6973	dev
0.526267	0.718368	dev
0.531082	0.718744	dev
0.535162	0.735675	dev
0.535162	0.724708	dev
0.538664	0.761246	dev
0.541703	0.770694	dev
0.543514	0.77004	dev
0.549451	0.764505	dev
0.550676	0.79559	dev
0.553887	0.765992	dev
0.553887	0.757643	dev
0.556543	0.759065	dev
0.557328	0.768322	dev
0.560678	0.785567	dev
0.562319	0.826188	dev
0.56375	0.819426	dev
0.566122	0.831153	dev
0.567116	0.82854	dev
0.570211	0.788824	dev
0.572373	0.79255	dev
0.57397	0.82219	dev
0.575197	0.831602	dev
0.584568	0.8165	dev
0.584568	0.850428	dev
0.584568	0.84415	dev
0.584568	0.812418	dev
0.584568	0.972681	dev
0.584568	0.986809	dev
0.584568	0.980548	dev
0.584568	0.95055	dev
0.584568	0.976263	dev
0.584568	0.88107	dev
0.59238	0.925523	dev
0.593214	0.953712	dev
0.594249	0.986163	dev
0.595564	0.97223	dev
0.597292	0.932576	dev
0.599666	0.930268	dev
0.600404	0.90523	dev
0.602121	0.912149	dev
0.603127	0.968527	dev
0.604256	0.934739	dev
0.606476	0.882558	dev
0.606982	0.884868	dev
0.608649	0.853267	dev
0.608649	0.827746	dev
0.610583	0.875674	dev
0.611299	0.904793	dev
0.614149	0.915057	dev
0.614606	0.940549	dev
0.615564	0.909286	dev
0.617123	0.877757	dev
0.618846	0.882648	dev
0.618846	0.906922	dev
0.620762	0.908701	dev
0.622018	0.935267	dev
0.622904	0.941332	dev
0.62448	0.97489	dev
0.625317	0.942679	dev
0.625836	0.93796	dev
0.62619	0.952074	dev
0.630091	0.949092	dev
0.630522	0.89026	dev
0.631183	0.950501	dev
0.632329	0.958048	dev
0.63371	0.947098	dev
0.634799	0.960158	dev
0.634799	1.04895	dev
0.636408	1.01274	dev
0.636826	1.02283	dev
0.638377	1.02643	dev
0.639023	1.00046	dev
0.639537	0.949104	dev
0.640593	0.913427	dev
0.641413	0.910201	dev
0.644023	0.959362	dev
0.644023	1.03626	dev
0.644023	0.998585	dev
0.644023	1.05416	dev
0.644023	1.04264	dev
0.646883	1.01161	dev
0.647899	0.945086	dev
0.649306	0.969413	dev
0.650033	1.02306	dev
0.650992	1.07163	dev
0.651384	1.04168	dev
0.653186	1.0651	dev
0.653518	1.06746	dev
0.65426	1.02952	dev
0.655619	0.971659	dev
0.657395	0.989305	dev
0.657395	1.03225	dev
0.657395	1.0339	dev
0.658915	1.04835	dev
0.659813	1.06981	dev
0.660231	1.12579	dev
0.661734	1.07388	dev
0.663298	1.0713	dev
0.663298	1.03825	dev
0.664595	1.03845	dev
0.665688	0.955393	dev
0.666623	1.02001	dev
0.666623	1.03376	dev
0.667431	0.994627	dev
0.668135	1.00908	dev
0.668756	1.0345	dev
0.670241	0.982909	dev
0.671335	0.975177	dev
0.672173	0.981164	dev
0.672836	0.967094	dev
0.673374	0.986143	dev
0.673819	0.981899	dev
0.674194	0.971814	dev
0.674513	1.00263	dev
0.674788	1.00101	dev
0.675028	1.02141	dev
0.675239	1.03175	dev
0.681849	1.09228	dev
0.682065	1.0958	dev
0.68231	1.10747	dev
0.682592	1.09767	dev
0.682919	1.09295	dev
0.683304	1.03457	dev
0.683762	1.012	dev
0.684318	1.01391	dev
0.685005	0.987118	dev
0.685878	0.960217	dev
0.687023	1.00257	dev
0.688007	1.00165	dev
0.68859	1.01035	dev
0.68859	0.994944	dev
0.68925	1.02707	dev
0.690002	0.972124	dev
0.690867	0.996609	dev
0.690867	1.00878	dev
0.691874	1.03952	dev
0.693059	1.0168	dev
0.694475	1.00107	dev
0.694475	0.948194	dev
0.694475	0.93474	dev
0.695466	0.940291	dev
0.696197	0.928192	dev
0.696588	0.962533	dev
0.697869	1.00974	dev
0.698337	1.01439	dev
0.699345	0.970461	dev
0.701066	0.991982	dev
0.701066	1.00225	dev
0.701066	0.966176	dev
0.701066	0.952601	dev
0.70248	0.938926	dev
0.703096	0.950582	dev
0.704083	0.968389	dev
0.704666	0.989028	dev
0.705529	1.03522	dev
0.705917	1.03925	dev
0.706137	1.05594	dev
0.707782	1.04034	dev
0.708034	1.01596	dev
0.708497	0.966735	dev
0.709637	1.01113	dev
0.709637	0.964977	dev
0.710505	0.961619	dev
0.710751	1.01205	dev
0.711742	1.03104	dev
0.712198	0.994166	dev
0.713429	1.03408	dev
0.714153	1.02398	dev
0.714629	1.00826	dev
0.716941	1.03025	dev
0.716941	1.0443	dev
0.716941	1.02268	dev
0.716941	1.02002	dev
0.716941	1.02272	dev
0.716941	0.960817	dev
0.716941	0.969299	dev
0.719142	0.993086	dev
0.719569	0.99765	dev
0.720203	1.00137	dev
0.721239	1.03575	dev
0.72161	1.01433	dev
0.722583	1.00177	dev
0.72324	1.0029	dev
0.72324	0.987857	dev
0.72407	0.962156	dev
0.724397	0.988789	dev
0.725826	1.00895	dev
0.726075	1.02517	dev
0.72662	1.03986	dev
0.727571	1.04017	dev
0.728728	1.01662	dev
0.728728	0.990831	dev
0.728728	0.984531	dev
0.730169	0.975609	dev
0.731215	1.03342	dev
0.73201	1.07172	dev
0.73201	1.0828	dev
0.732635	1.09402	dev
0.733552	1.09982	dev
0.734448	1.09093	dev
0.735033	1.07188	dev
0.735445	1.05143	dev
0.735752	1.01317	dev
0.735988	0.991732	dev
0.736176	0.916679	dev
0.739573	0.915394	dev
0.739785	0.961637	dev
0.740056	0.992134	dev
0.740414	1.01867	dev
0.740909	1.01933	dev
0.741638	1.03736	dev
0.742819	0.99332	dev
0.742819	0.996178	dev
0.743394	0.989404	dev
0.744119	1.01971	dev
0.745061	1.01262	dev
0.745061	1.04512	dev
0.746333	1.04586	dev
0.746644	1.01716	dev
0.747727	1.03533	dev
0.748149	1.00174	dev
0.749113	0.995247	dev
0.749584	0.955692	dev
0.750951	0.96013	dev
0.750951	1.00261	dev
0.750951	0.999948	dev
0.750951	0.995738	dev
0.752257	1.04444	dev
0.752679	1.06671	dev
0.753504	1.02944	dev
0.753851	1.05041	dev
0.75493	1.02711	dev
0.755841	1.03411	dev
0.755841	1.03816	dev
0.756472	1.03695	dev
0.757291	1.06416	dev
0.757986	1.06871	dev
0.758395	1.01126	dev
0.758663	0.974061	dev
0.758853	0.949073	dev
0.761026	0.9514	dev
0.761199	0.950003	dev
0.761438	0.988924	dev
0.761793	1.03572	dev
0.762372	1.07521	dev
0.763488	1.06138	dev
0.763488	1.08738	dev
0.764133	1.03695	dev
0.765065	1.03703	dev
0.765567	0.982803	dev
0.766535	0.973833	dev
0.766535	0.954043	dev
0.766535	0.991486	dev
0.767461	0.959847	dev
0.767909	1.02073	dev
0.768691	1.07871	dev
0.769196	1.06107	dev
0.770009	1.07346	dev
0.770403	1.0548	dev
0.770636	1.02248	dev
0.7724	0.97377	dev
0.772609	1.01564	dev
0.772952	1.01139	dev
0.773618	1.05315	dev
0.774572	1.04682	dev
0.775476	1.03214	dev
0.775476	1.01627	dev
0.776332	1.02586	dev
0.777146	0.965675	dev
0.777665	0.988952	dev
0.777919	1.01152	dev
0.779356	1.01937	dev
0.779582	0.994134	dev
0.780025	1.08185	dev
0.780664	1.06533	dev
0.781275	1.06791	dev
0.781275	1.06328	dev
0.782419	1.06296	dev
0.78278	1.0438	dev
0.784127	1.04048	dev
0.784442	1.02949	dev
0.78534	1.01417	dev
0.78534	0.990998	dev
0.786174	1.01577	dev
0.786438	1.04913	dev
0.787672	1.06282	dev
0.788349	1.04208	dev
0.788983	1.08563	dev
0.790137	1.05796	dev
0.790665	1.01545	dev
0.791163	1.01066	dev
0.79208	1.00427	dev
0.792503	0.994852	dev
0.792905	1.00913	dev
0.793651	1.02452	dev
0.793998	1.05727	dev
0.794328	1.09976	dev
0.795236	1.09907	dev
0.79628	1.08947	dev
0.797171	1.12121	dev
0.797941	1.05597	dev
0.798612	1.0324	dev
0.799203	1.05066	dev
0.799728	0.992461	dev
0.800196	0.93472	dev
0.800617	0.927732	dev
0.800997	0.945491	dev
0.801342	0.895139	dev
0.80848	0.962395	dev
0.80848	0.994107	dev
0.80848	1.02991	dev
0.80848	1.03153	dev
0.80848	1.07018	dev
0.80848	1.05247	dev
0.80848	1.42158	dev
0.80848	1.42263	dev
0.80848	1.42013	dev
0.80848	1.39779	dev
0.80848	1.40289	dev
0.80848	1.00892	dev
0.80848	0.986974	dev
0.80848	0.991	dev
0.80848	1.02387	dev
0.80848	0.946913	dev
0.80848	0.955403	dev
0.80848	0.947878	dev
0.80848	0.9605	dev
0.80848	0.944058	dev
0.80848	0.980123	dev
0.80848	0.981714	dev
0.80848	0.988854	dev
0.815421	0.967738	dev
0.815747	0.963592	dev
0.816105	0.987754	dev
0.816499	1.00165	dev
0.816937	1.0188	dev
0.817426	1.02258	dev
0.817975	1.04206	dev
0.818595	1.06141	dev
0.819302	1.06145	dev
0.820115	1.06794	dev
0.82106	1.05292	dev
0.822172	1.03997	dev
0.823145	0.970808	dev
0.823501	0.932764	dev
0.823874	0.932234	dev
0.824679	0.917781	dev
0.825114	0.939648	dev
0.825573	1.00815	dev
0.826572	1.03197	dev
0.827117	1.05889	dev
0.827695	1.09666	dev
0.828966	1.10888	dev
0.829666	1.0349	dev
0.830417	1.02841	dev
0.830679	0.99804	dev
0.831793	0.987897	dev
0.832089	0.960084	dev
0.833025	1.03644	dev
0.833025	1.02133	dev
0.834038	1.03653	dev
0.834394	1.03092	dev
0.835925	1.00683	dev
0.836337	0.968613	dev
0.836978	0.996236	dev
0.837649	0.922156	dev
0.837649	0.949405	dev
0.838352	0.994099	dev
0.83909	0.983206	dev
0.839603	0.975541	dev
0.839866	1.0591	dev
0.841541	1.03422	dev
0.841838	1.01003	dev
0.842448	1.03562	dev
0.843405	1.02483	dev
0.844418	0.934082	dev
0.844418	0.923053	dev
0.844418	0.931599	dev
0.845492	0.925297	dev
0.846168	0.944234	dev
0.846632	1.00297	dev
0.847432	0.999815	dev
0.847845	0.987567	dev
0.848097	1.00319	dev
0.850233	1.0054	dev
0.850516	0.988857	dev
0.850997	0.983343	dev
0.851993	1.01221	dev
0.851993	1.01409	dev
0.852613	1.05333	dev
0.853577	1.06746	dev
0.854131	1.10244	dev
0.855281	1.05005	dev
0.855281	1.04353	dev
0.855281	1.01317	dev
0.85649	1.02756	dev
0.857119	1.02704	dev
0.858292	1.04088	dev
0.859107	1.05125	dev
0.859107	1.03768	dev
0.860525	1.02551	dev
0.861264	1.03501	dev
0.861718	1.03447	dev
0.862024	1.02466	dev
0.865052	1.0434	dev
0.865299	1.04084	dev
0.865649	1.00036	dev
0.866181	1.03451	dev
0.867091	1.07231	dev
0.868167	1.04011	dev
0.869	1.03951	dev
0.869	1.00458	dev
0.870207	1.00544	dev
0.870516	0.963045	dev
0.871646	1.02467	dev
0.872109	1.03803	dev
0.873218	1.07625	dev
0.873786	1.0436	dev
0.875555	1.00553	dev
0.875555	0.958374	dev
0.875555	0.930106	dev
0.875555	0.961756	dev
0.877421	0.993528	dev
0.878066	1.03305	dev
0.878946	1.05836	dev
0.879394	1.06136	dev
0.879979	1.02789	dev
0.881484	1.01569	dev
0.881917	1.02224	dev
0.882699	0.961791	dev
0.883701	1.00625	dev
0.883701	1.01641	dev
0.885029	0.961726	dev
0.886056	0.952209	dev
0.886874	0.981742	dev
0.886874	0.976482	dev
0.888564	0.983018	dev
0.889613	1.03405	dev
0.890328	1.05488	dev
0.890846	1.05814	dev
0.891239	1.0311	dev
0.891547	1.05986	dev
0.896813	1.07996	dev
0.897164	1.09449	dev
0.89762	1.07286	dev
0.898235	1.05607	dev
0.89911	1.10172	dev
0.900456	1.12262	dev
0.901843	1.05593	dev
0.902791	1.0911	dev
0.902791	1.11809	dev
0.904003	1.11009	dev
0.905608	1.06293	dev
0.906405	1.11109	dev
0.907833	1.03153	dev
0.907833	1.07202	dev
0.907833	0.96717	dev
0.909636	0.994039	dev
0.911126	1.0799	dev
0.911984	1.21931	dev
0.912379	1.1769	dev
0.914645	1.14751	dev
0.915168	1.09748	dev
0.916497	0.986242	dev
0.917554	0.885353	dev
0.919128	0.828654	dev
0.919731	0.89257	dev
0.921421	0.973785	dev
0.92246	0.96154	dev
0.923164	0.921616	dev
0.926816	0.934262	dev
0.926816	0.844578	dev
0.926816	0.78303	dev
0.926816	0.793491	dev
0.926816	0.863988	dev
0.926816	0.887594	dev
0.930708	0.928553	dev
0.931517	0.875195	dev
0.932752	0.86521	dev
0.934865	0.789776	dev
0.935651	0.741738	dev
0.937797	0.697712	dev
0.939315	0.658902	dev
0.939315	0.648345	dev
0.941319	0.669102	dev
0.942138	0.649028	dev
0.945913	0.633767	dev
0.946609	0.661504	dev
0.948167	0.632022	dev
0.949225	0.60326	dev
0.951025	0.593963	dev
0.954765	0.621278	dev
0.954765	0.599675	dev
0.954765	0.640764	dev
0.957975	0.656655	dev
0.959874	0.648065	dev
0.963945	0.671026	dev
0.967267	0.748429	dev
0.974354	0.71154	dev
0.978919	0.726082	dev
