# Supplementary material for: A condensate dynamic instability orchestrates actomyosin cortex activation
Source: Nature. 2022 Aug 17;609(7927):597–604. doi: 10.1038/s41586-022-05084-3 (PMC9477739; doi:10.1038/s41586-022-05084-3)
Supplement: Supplementary file 16 — Source Data Extended Data Fig. 3 [file 41586_2022_5084_MOESM16_ESM.xlsx]

## Sheet: S3AB
Divide by 10000 for I.U. as in methods
A	W	Adot	Wdot
26600	1400.04	-6067.87	-539.5
26600	4200.13	-61.3495	-174.76
26600	7000.22	4005.02	856.542
26600	9800.31	6404.61	1814.88
26600	12600.4	8000.08	3038.18
26600	15400.5	8538.5	3803.88
26600	18200.6	5723.26	3530.14
26600	21000.7	6517.72	3936.33
79786	1400.04	-15869.9	-979.935
79786	4200.13	-14173.2	-1764.11
79786	7000.22	-10490.9	-1649.35
79786	9800.31	-4347.28	-1180.48
79786	12600.4	15.5878	-471.026
79786	15400.5	3835.47	-126
79786	18200.6	6605.03	1387.11
79786	21000.7	9543.29	1471.63
79786	23800.8	11231.5	2194.08
79786	26600.8	11387.9	2781.01
79786	29400.9	13275	2292.4
79786	32201	14788	5363.51
79786	35001.1	15260.1	5580.03
79786	37801.2	14234.9	3909.92
79786	40601.3	12710.9	4039.62
79786	43401.4	13610.6	3939.96
79786	46201.5	13014.4	5236.1
79786	49001.5	12691.9	4713.47
79786	51801.6	12087.7	4662.4
203899	7000.22	-39606	-2724.25
203899	9800.31	-36572.5	-2984.47
203899	12600.4	-30869.8	-3310.78
203899	15400.5	-23213.9	-3521.14
203899	18200.6	-16516.1	-3328.24
203899	21000.7	-10810.9	-3073.51
203899	23800.8	-7500.79	-2749.74
203899	26600.8	-6096.25	-2702.43
203899	29400.9	-3156.33	-2066.91
203899	32201	1744.47	-1608.71
203899	35001.1	5623.26	-1079.53
203899	37801.2	5843.07	-1102.05
203899	40601.3	5959	-1022.38
203899	43401.4	6775.84	-495.317
203899	46201.5	8589.52	19.5054
203899	49001.5	9454.48	506.025
203899	51801.6	11285	742.618
203899	54601.7	13779.5	1237.89
203899	57401.8	16307.7	1969.05
203899	60201.9	16656	2549.43
203899	63002	16896.6	2820.33
203899	65802.1	14534.7	2619.17
203899	68602.2	16075.5	3313.58
203899	71402.3	12816.4	3218.01
203899	74202.3	14467.6	3981.3
203899	77002.4	12730	3026.04
203899	79802.5	13442.2	3240.8
203899	82602.6	16219.8	3601.49
203899	85402.7	16856.9	4962.39
203899	88202.8	19817.5	5845.01

## Sheet: S3CD
Divide by 10000 for I.U. as in methods
W	A	Adot	Wdot
1400	97517.2	-23900	-941.727
1400	79786.8	-14315.8	-979.935
1400	62056.4	-21395.6	-421.249
1400	44326	-6472.6	-591.609
1400	26595.6	-6067.87	-539.5
1400	8865.2	964.09	620.168
4200	8865.2	4693.96	1218.54
4200	26595.6	-61.3495	-174.76
4200	44326	-5706.51	-862.413
4200	62056.4	-12050.1	-1597.04
4200	79786.8	-17424	-1764.11
4200	97517.2	-17977	-1325.3
4200	115248	-22534.4	-1572.65
4200	132978	-27342.6	-1744.44
4200	150708	-41359.5	-2083.64
4200	168439	-33186.8	-1830.18
7000	8865.2	840.421	778.7
7000	26595.6	4005.02	439.814
7000	44326	884.74	-171.897
7000	62056.4	-4933.22	-1007.19
7000	79786.8	-10779.8	-1614.74
7000	97517.2	-15803.7	-2020.65
7000	115248	-22747	-2632.75
7000	132978	-33796	-2915.7
7000	150708	-33551.1	-3077.27
7000	168439	-40716.9	-2705.2
7000	186169	-38154	-2611.27
7000	203900	-38773	-2627.19
7000	221630	-55188.7	-2823.25
7000	239360	-61312.2	-2921.05
