# Supplementary material for: A condensate dynamic instability orchestrates actomyosin cortex activation
Source: Nature. 2022 Aug 17;609(7927):597–604. doi: 10.1038/s41586-022-05084-3 (PMC9477739; doi:10.1038/s41586-022-05084-3)
Supplement: Supplementary file 17 — Source Data Extended Data Fig. 5 [file 41586_2022_5084_MOESM17_ESM.xlsx]

## Sheet: S5AB
				phi	V	phidot	Vdot	mag
				0.11	0.0845293	-0.000496407	-0.00186851	0.00193333
				0.11	0.108681	-6.38339e-05	-0.00157585	0.00157714
				0.11	0.132832	-0.000546993	0.00534889	0.00537678
				0.13	0.0845293	0.00166951	-0.00249653	0.00300332
				0.13	0.108681	-7.42059e-06	0.0040656	0.0040656
				0.13	0.132832	-0.00182581	-0.00628488	0.00654472
				0.15	0.0845293	-0.001738	0.00094107	0.00197642
				0.17	0.0120756	-0.000916339	-0.00439179	0.00448637
				0.17	0.0603781	0.00135092	0.0132973	0.0133658
				0.17	0.0845293	-6.02574e-05	0.00542149	0.00542183
				0.17	0.108681	0.000783897	-0.00145158	0.00164972
				0.19	0.0120756	-0.000719863	-0.000790508	0.00106916
				0.19	0.0362268	0.000731558	-0.000838822	0.00111301
				0.19	0.0603781	-0.00226724	0.0275302	0.0276234
				0.19	0.0845293	-0.00063735	-0.00474585	0.00478846
				0.19	0.108681	0.00217949	-0.00220367	0.00309941
				0.19	0.132832	-0.00403185	0.00542848	0.00676196
				0.19	0.156983	-0.000168663	0.00101225	0.00102621
				0.21	0.0120756	0.00582976	0.00260735	0.00638626
				0.21	0.0362268	0.00133972	-0.00038832	0.00139486
				0.21	0.0603781	-0.00012077	-0.0197957	0.0197961
				0.21	0.0845293	-0.000123269	0.00504362	0.00504513
				0.21	0.132832	0.00165902	-0.000359238	0.00169747
				0.21	0.156983	-0.000262191	-0.00134834	0.00137359
				0.23	0.0120756	0.00354925	0.000309073	0.00356268
				0.23	0.0362268	0.00496526	0.000632543	0.00500539
				0.23	0.0603781	-0.00120409	0.000824972	0.00145959
				0.23	0.0845293	0.00141411	-0.000589332	0.001532
				0.23	0.108681	0.00112608	-0.00741384	0.00749887
				0.25	0.0120756	0.00535279	-0.00112891	0.00547054
				0.25	0.0362268	0.000219668	0.0118224	0.0118244
				0.25	0.0603781	0.00103998	0.00328989	0.00345036
				0.25	0.0845293	0.00400272	0.00632399	0.0074843
				0.25	0.108681	-0.00312381	0.0161587	0.0164579
				0.25	0.132832	0.000418154	0.00602301	0.0060375
				0.27	0.0120756	0.00486193	-0.0129197	0.0138042
				0.27	0.0362268	0.00720262	0.0076886	0.0105353
				0.27	0.0603781	0.00330893	0.00166279	0.00370323
				0.27	0.0845293	0.00508633	0.0140583	0.0149502
				0.27	0.108681	0.00329776	0.0103705	0.0108822
				0.27	0.132832	-0.000568873	-0.0126329	0.0126457
				0.27	0.156983	0.00376492	-0.00172896	0.00414294
				0.27	0.181134	0.00342479	0.00243219	0.00420057
				0.27	0.205285	0.00094792	-0.010305	0.0103485
				0.29	0.0120756	0.0076559	0.000479003	0.00767087
				0.29	0.0362268	0.00786375	0.00519726	0.00942603
				0.29	0.0603781	0.00200454	0.0132046	0.0133559
				0.29	0.0845293	0.00046597	0.0107628	0.0107729
				0.29	0.108681	0.00346523	0.00623636	0.00713442
				0.29	0.132832	-0.00049538	0.00159455	0.00166973
				0.29	0.156983	-0.00196501	0.00236393	0.00307399
				0.29	0.181134	0.00343328	-0.0138056	0.0142261
				0.29	0.205285	0.00564501	0.00160372	0.00586839
				0.29	0.229437	0.00563695	0.00846804	0.0101727
				0.29	0.253588	-0.00505584	-0.00131831	0.00522489
				0.31	0.0120756	0.00528807	0.00425417	0.00678688
				0.31	0.0362268	0.00771637	0.00548859	0.00946927
				0.31	0.0603781	0.0029171	0.00875418	0.00922741
				0.31	0.0845293	0.00503503	0.0113488	0.0124156
				0.31	0.108681	0.00581324	0.00847572	0.0102777
				0.31	0.132832	0.0053367	0.00129485	0.00549154
				0.31	0.156983	0.00459068	-0.00334248	0.0056786
				0.31	0.181134	-0.00189468	-0.00458158	0.0049579
				0.31	0.205285	0.00199273	-0.00777573	0.00802701
				0.31	0.229437	-0.00177071	0.00625235	0.00649825
				0.31	0.253588	0.00198423	-0.00357656	0.0040901
				0.33	0.0120756	0.00906431	-0.00161005	0.00920619
				0.33	0.0362268	0.00641488	0.00179952	0.00666251
				0.33	0.0603781	0.0041964	0.00746549	0.00856407
				0.33	0.0845293	0.00658654	0.0222989	0.0232513
				0.33	0.108681	0.00353138	0.00942127	0.0100614
				0.33	0.132832	0.0034562	0.0150646	0.015456
				0.33	0.156983	0.00208748	0.00836222	0.00861883
				0.33	0.181134	0.00364829	0.0136162	0.0140965
				0.33	0.205285	0.00373973	0.000905516	0.0038478
				0.33	0.229437	0.00699207	0.000840912	0.00704245
				0.33	0.253588	0.00138078	0.0119039	0.0119837
				0.33	0.277739	-0.00176943	0.0234136	0.0234804
				0.33	0.30189	-0.00335614	-7.95843e-05	0.00335708
				0.35	0.0120756	0.00656613	-0.00382343	0.00759821
				0.35	0.0362268	0.00762904	0.00547746	0.00939174
				0.35	0.0603781	0.00506618	0.00728759	0.00887554
				0.35	0.0845293	0.00362178	0.0114982	0.0120552
				0.35	0.108681	0.00661116	0.00691018	0.00956337
				0.35	0.132832	0.00249094	0.00697332	0.00740486
				0.35	0.156983	0.0023453	0.00673965	0.00713605
				0.35	0.181134	0.00594169	-0.00520051	0.00789614
				0.35	0.205285	0.00486823	0.00404126	0.00632704
				0.35	0.229437	-5.54703e-05	0.00188607	0.00188688
				0.35	0.253588	0.00284162	0.0104731	0.0108517
				0.35	0.277739	0.00246327	0.0140838	0.0142975
				0.35	0.30189	0.00298034	0.0195241	0.0197503
				0.35	0.326042	0.00229283	0.0129982	0.0131989
				0.37	0.0120756	0.00827195	-0.0144386	0.0166403
				0.37	0.0362268	0.0060615	0.00314655	0.00682954
				0.37	0.0603781	0.00478674	0.00761534	0.00899479
				0.37	0.0845293	0.00639806	0.00910928	0.0111317
				0.37	0.108681	0.00350018	0.00986151	0.0104643
				0.37	0.132832	0.00240273	0.00962301	0.00991844
				0.37	0.156983	0.00376281	0.00843437	0.00923566
				0.37	0.181134	0.00465533	0.00903038	0.0101597
				0.37	0.205285	0.00255341	0.0075635	0.00798288
				0.37	0.229437	0.00345011	0.00537124	0.00638385
				0.37	0.253588	0.000523663	0.0132902	0.0133005
				0.37	0.277739	0.00399055	0.0183094	0.0187393
				0.37	0.30189	-0.00122998	0.00455282	0.00471604
				0.39	0.0120756	0.00657673	0.000343987	0.00658572
				0.39	0.0362268	0.00593397	0.00202448	0.00626981
				0.39	0.0603781	0.0051702	-0.0177377	0.0184758
				0.39	0.0845293	0.00625442	0.00552343	0.00834422
				0.39	0.108681	0.00872519	0.00685125	0.0110936
				0.39	0.132832	0.00464085	0.0114678	0.0123712
				0.39	0.156983	0.00358253	0.00828315	0.0090247
				0.39	0.181134	0.00517636	0.00510988	0.00727362
				0.39	0.205285	0.00450275	0.00590348	0.00742468
				0.39	0.229437	0.00440884	0.00907391	0.0100883
				0.39	0.253588	0.00127302	0.010703	0.0107784
				0.39	0.277739	0.00531125	0.00416964	0.00675243
				0.39	0.30189	-0.000557319	0.00519165	0.00522147
				0.39	0.326042	-0.00509946	0.00385932	0.00639522
				0.39	0.350193	-0.000591826	0.00100025	0.00116222
				0.39	0.374344	0.00377173	-0.0703495	0.0704506
				0.41	0.0120756	0.00630696	0.00054887	0.0063308
				0.41	0.0362268	0.00542458	0.00404899	0.00676908
				0.41	0.0603781	0.00612858	0.00426637	0.00746736
				0.41	0.0845293	0.00562606	0.0053863	0.00778876
				0.41	0.108681	0.00703155	0.00549634	0.00892483
				0.41	0.132832	0.00675568	0.00837462	0.0107598
				0.41	0.156983	0.0050415	0.00694246	0.00857989
				0.41	0.181134	0.00404032	0.00659701	0.00773594
				0.41	0.205285	0.00240446	0.00149397	0.00283079
				0.41	0.229437	0.00476063	0.0191445	0.0197275
				0.41	0.253588	0.00456381	0.00527618	0.00697613
				0.41	0.277739	0.00309372	0.000325709	0.00311082
				0.41	0.30189	0.00539576	0.00137128	0.00556728
				0.41	0.326042	0.00355828	0.0125067	0.013003
				0.41	0.398495	-0.00597596	0.00920611	0.0109756
				0.43	0.0120756	0.00601284	-0.00131761	0.00615551
				0.43	0.0362268	0.00705035	-0.00171429	0.00725577
				0.43	0.0603781	0.00520649	0.00877841	0.0102063
				0.43	0.0845293	0.0053737	0.00532505	0.00756524
				0.43	0.108681	0.00669156	0.00556042	0.0087003
				0.43	0.132832	0.00354635	0.00671627	0.00759506
				0.43	0.156983	0.00837836	0.00624586	0.0104502
				0.43	0.181134	0.00524526	0.00623673	0.00814921
				0.43	0.205285	0.00238117	0.00519665	0.00571622
				0.43	0.229437	0.00666689	0.00944925	0.0115644
				0.43	0.253588	0.0065862	0.0131319	0.014691
				0.43	0.277739	0.00854987	-0.00349604	0.00923702
				0.43	0.30189	0.00459855	0.0219727	0.0224488
				0.43	0.326042	0.000320092	0.00647107	0.00647899
				0.43	0.350193	0.00614436	0.00541943	0.00819289
				0.43	0.374344	0.00405674	-0.0149681	0.0155081
				0.43	0.398495	0.00134658	0.0313625	0.0313914
				0.45	0.0120756	0.00656288	-0.00134124	0.00669853
				0.45	0.0362268	0.00735576	0.00215029	0.00766361
				0.45	0.0603781	0.00629452	0.0196194	0.0206044
				0.45	0.0845293	0.00749026	0.0038636	0.00842801
				0.45	0.108681	0.00684608	0.0050828	0.00852664
				0.45	0.132832	0.00906612	0.00358608	0.00974959
				0.45	0.156983	0.00571672	0.0105072	0.0119617
				0.45	0.181134	0.00768777	0.00481381	0.00907054
				0.45	0.205285	0.00555453	0.00176406	0.00582793
				0.45	0.229437	0.00570852	0.00662154	0.00874254
				0.45	0.253588	0.00452858	0.00674643	0.00812541
				0.45	0.277739	0.0046281	0.00740273	0.00873039
				0.45	0.30189	0.00573671	0.00429503	0.00716639
				0.45	0.326042	0.00478932	0.00764776	0.00902363
				0.45	0.350193	0.0103905	0.0188231	0.0215005
				0.45	0.374344	0.000540036	-0.0113846	0.0113974
				0.45	0.422646	0.00473897	-0.0102353	0.0112792
				0.47	0.0120756	0.00634034	-0.0030641	0.00704191
				0.47	0.0362268	0.00686788	0.00134708	0.00699874
				0.47	0.0603781	0.00753206	0.00207171	0.00781178
				0.47	0.0845293	0.00594672	0.00479892	0.00764154
				0.47	0.108681	0.01015	0.00278689	0.0105256
				0.47	0.132832	0.0080726	0.00383466	0.00893708
				0.47	0.156983	0.00599643	0.00552786	0.00815564
				0.47	0.181134	0.00749398	-0.00143495	0.00763012
				0.47	0.205285	0.00669312	0.000764567	0.00673665
				0.47	0.229437	0.00625202	0.00200111	0.00656447
				0.47	0.253588	0.00924115	-0.087521	0.0880076
				0.47	0.277739	0.0092183	0.00568684	0.0108313
				0.47	0.30189	0.008527	-0.00165038	0.00868524
				0.47	0.326042	0.0108613	0.0189426	0.0218355
				0.47	0.350193	0.0037493	-0.0184136	0.0187914
				0.47	0.374344	-0.00137541	0.0255165	0.0255536
				0.47	0.398495	0.0155025	-0.0348104	0.0381063
				0.47	0.422646	0.00501391	0.00674633	0.00840549
				0.49	0.0120756	0.00673968	-0.00343344	0.00756385
				0.49	0.0362268	0.0053624	0.000206692	0.00536638
				0.49	0.0603781	0.00697922	0.00300177	0.00759738
				0.49	0.0845293	0.00582491	0.000944125	0.00590093
				0.49	0.108681	0.00802521	-0.000741674	0.00805941
				0.49	0.132832	0.00807798	0.00164597	0.00824397
				0.49	0.156983	0.00935318	0.0159618	0.0185003
				0.49	0.181134	0.00575372	0.00140632	0.0059231
				0.49	0.205285	0.00584937	0.00583324	0.00826086
				0.49	0.229437	0.00816616	0.00644897	0.0104055
				0.49	0.253588	0.0113967	-0.0101497	0.0152611
				0.49	0.277739	0.00389806	0.00941209	0.0101874
				0.49	0.30189	0.00621634	0.00555356	0.00833576
				0.49	0.326042	0.0124931	-0.0056042	0.0136925
				0.49	0.350193	0.00449346	-0.00719534	0.00848317
				0.49	0.374344	0.00831394	-0.0175835	0.01945
				0.49	0.446798	0.000639634	0.00660395	0.00663485
				0.49	0.543403	0.0115823	0.0427637	0.0443044
				0.51	0.0120756	0.0075563	0.00464531	0.00886998
				0.51	0.0362268	0.00861573	0.000712626	0.00864515
				0.51	0.0603781	0.00980753	0.000325407	0.00981292
				0.51	0.0845293	0.00842977	0.00118668	0.00851289
				0.51	0.108681	0.011567	0.000324013	0.0115716
				0.51	0.132832	0.0116122	-0.00165001	0.0117289
				0.51	0.156983	0.0122331	-0.00228764	0.0124452
				0.51	0.181134	0.00540157	-0.00671966	0.00862153
				0.51	0.205285	0.0090455	0.00493698	0.0103051
				0.51	0.229437	0.00579803	0.000356109	0.00580895
				0.51	0.253588	0.0124274	-0.00189287	0.0125707
				0.51	0.277739	0.00769815	-0.0123288	0.0145348
				0.51	0.30189	0.00795995	0.00131172	0.0080673
				0.51	0.326042	0.0186884	0.0283759	0.0339772
				0.51	0.350193	0.00908411	-0.00619544	0.0109957
				0.51	0.374344	0.0110099	8.42656e-05	0.0110102
				0.53	0.0120756	0.00761398	0.00104383	0.0076852
				0.53	0.0362268	0.00844039	-1.93938e-05	0.00844042
				0.53	0.0603781	0.00860224	0.000867435	0.00864587
				0.53	0.0845293	0.0095744	9.12789e-05	0.00957483
				0.53	0.108681	0.0157106	-0.00151132	0.0157831
				0.53	0.132832	0.0106911	-0.00323333	0.0111694
				0.53	0.156983	0.0123541	0.00137336	0.0124302
				0.53	0.181134	0.00925448	0.00135038	0.00935248
				0.53	0.205285	0.00515929	-0.00614449	0.00802328
				0.53	0.229437	0.0078755	0.0057639	0.00975941
				0.53	0.253588	0.0115065	-0.00428932	0.01228
				0.53	0.277739	0.0140534	0.00383946	0.0145685
				0.53	0.30189	0.0159506	-0.00162809	0.0160335
				0.53	0.326042	0.00574831	0.00697327	0.00903712
				0.53	0.350193	0.0117991	0.0138592	0.0182016
				0.53	0.374344	0.00577515	0.00557307	0.00802567
				0.55	0.0120756	0.00768637	0.00582157	0.00964215
				0.55	0.0362268	0.0084082	-0.000918748	0.00845825
				0.55	0.0603781	0.0091635	0.00656001	0.0112696
				0.55	0.0845293	0.0137646	-0.00193532	0.0138999
				0.55	0.108681	0.0152329	-0.00178557	0.0153372
				0.55	0.132832	0.00980267	-0.00290514	0.0102241
				0.55	0.156983	0.0115609	-0.00349294	0.012077
				0.55	0.181134	0.00846737	0.000603848	0.00848888
				0.55	0.205285	0.0115892	-0.00246483	0.0118484
				0.55	0.229437	0.00931134	-0.00553553	0.0108325
				0.55	0.253588	0.0101999	-0.00149448	0.0103088
				0.55	0.277739	0.0093166	0.000143901	0.00931772
				0.55	0.30189	0.00753725	-0.0161881	0.0178568
				0.55	0.326042	0.0121073	-0.000522753	0.0121185
				0.55	0.350193	0.000543695	-0.00937397	0.00938973
				0.55	0.374344	0.00522164	-0.0104483	0.0116805
				0.55	0.422646	0.0107143	-0.00170889	0.0108497
				0.57	0.0120756	0.0103198	-0.000528784	0.0103333
				0.57	0.0362268	0.0106033	-0.00305234	0.0110339
				0.57	0.0603781	0.0113417	-0.00130512	0.0114166
				0.57	0.0845293	0.0118559	-0.00175177	0.0119847
				0.57	0.108681	0.0175476	-0.00379207	0.0179526
				0.57	0.132832	0.0112788	-0.0016574	0.0113999
				0.57	0.156983	0.0108997	-0.00794691	0.0134892
				0.57	0.181134	0.0152505	-0.0102883	0.0183964
				0.57	0.205285	0.0157807	-0.00372691	0.0162149
				0.57	0.229437	0.00963792	-0.0217648	0.0238033
				0.57	0.253588	0.0129953	0.00198844	0.0131465
				0.57	0.277739	0.020411	-0.611112	0.611452
				0.57	0.30189	0.0169286	-0.0288566	0.0334556
				0.57	0.326042	0.0147419	-0.0134849	0.0199791
				0.57	0.350193	0.0169124	-0.0250976	0.0302641
				0.59	0.0120756	0.0101427	-0.0149791	0.01809
				0.59	0.0362268	0.00818996	-0.00639053	0.0103882
				0.59	0.0603781	0.0116206	-0.000614426	0.0116368
				0.59	0.0845293	0.0118933	-0.00361367	0.0124302
				0.59	0.108681	0.0171818	-0.00364604	0.0175644
				0.59	0.132832	0.015922	-0.00396402	0.0164081
				0.59	0.156983	0.017873	-0.01002	0.0204901
				0.59	0.181134	0.0106413	-0.00574979	0.0120953
				0.59	0.205285	0.00996192	-0.0200643	0.0224012
				0.59	0.229437	0.0128169	-0.00684122	0.0145284
				0.59	0.253588	0.0168942	-0.019828	0.0260493
				0.59	0.277739	0.0157216	-0.0395206	0.0425329
				0.61	0.0120756	0.0102819	0.0148069	0.0180266
				0.61	0.0362268	0.0106264	-0.00101159	0.0106744
				0.61	0.0603781	0.0139907	-0.0056659	0.0150945
				0.61	0.0845293	0.0140815	0.0325471	0.0354626
				0.61	0.108681	0.0169276	-0.00440858	0.0174923
				0.61	0.132832	0.0150248	-0.0061166	0.0162222
				0.61	0.156983	0.0163093	-0.0105218	0.0194088
				0.61	0.181134	0.0171215	-0.00494162	0.0178203
				0.61	0.205285	0.0119106	-0.00292414	0.0122643
				0.61	0.229437	0.0177032	0.0168408	0.0244339
				0.61	0.253588	0.0133939	-0.0239736	0.0274614
				0.61	0.277739	0.0120292	-0.00163846	0.0121403
				0.61	0.30189	0.000806065	-0.00822866	0.00826805
				0.63	0.0120756	0.00989446	0.00464345	0.0109299
				0.63	0.0362268	0.0126841	-0.00205433	0.0128494
				0.63	0.0603781	0.0121973	-0.00890224	0.0151005
				0.63	0.0845293	0.0187081	-0.00625659	0.0197265
				0.63	0.108681	0.0162216	-0.00841816	0.0182758
				0.63	0.132832	0.0203859	-0.0117434	0.0235264
				0.63	0.156983	0.0122702	0.0137183	0.0184052
				0.63	0.181134	0.0103547	-0.00569364	0.0118168
				0.63	0.205285	0.0154847	-0.0139589	0.0208477
				0.63	0.229437	0.0218207	0.315109	0.315864
				0.63	0.253588	0.0148013	-0.00831694	0.0169779
				0.63	0.277739	0.0152146	-0.00068342	0.01523
				0.63	0.30189	0.0139075	-0.0184373	0.0230944
				0.65	0.0120756	0.0103722	0.00382853	0.0110562
				0.65	0.0362268	0.00959555	-0.00300529	0.0100552
				0.65	0.0603781	0.0138683	-0.0081103	0.0160657
				0.65	0.0845293	0.0132405	-0.010119	0.0166645
				0.65	0.108681	0.0197925	-0.0106186	0.0224611
				0.65	0.132832	0.0146998	-0.0107845	0.0182316
				0.65	0.156983	0.0176909	-0.0086638	0.0196985
				0.65	0.181134	0.00972814	-0.0107235	0.0144786
				0.65	0.205285	0.0216994	0.00168829	0.021765
				0.65	0.229437	0.0170071	-0.0192317	0.025673
				0.65	0.253588	0.0181155	0.00277527	0.0183268
				0.65	0.277739	0.0202393	-0.0367934	0.0419927
				0.67	0.0120756	0.0113561	0.0130955	0.0173336
				0.67	0.0362268	0.00995727	-0.00468287	0.0110035
				0.67	0.0603781	0.0135894	0.00666097	0.0151341
				0.67	0.0845293	0.0137057	-0.00941491	0.0166279
				0.67	0.108681	0.0154317	-0.0138031	0.0207042
				0.67	0.132832	0.0190258	-0.0108537	0.021904
				0.67	0.156983	0.0182314	-0.0113073	0.0214532
				0.67	0.181134	0.0112618	-0.0111583	0.0158535
				0.67	0.205285	0.0210187	-0.0155593	0.0261511
				0.67	0.229437	0.0194114	-0.0192197	0.0273166
				0.69	0.0120756	0.0113287	-0.00860364	0.0142254
				0.69	0.0362268	0.0130464	0.00861316	0.0156331
				0.69	0.0603781	0.0138997	-0.00576466	0.0150477
				0.69	0.0845293	0.0124584	-0.00885136	0.0152826
				0.69	0.108681	0.0155665	-0.0177001	0.0235714
				0.69	0.132832	0.0156807	-0.0203113	0.0256599
				0.69	0.156983	0.0103621	-0.0101103	0.0144773
				0.69	0.181134	0.0181394	-0.0115298	0.0214936
				0.69	0.205285	0.0207839	-0.0172859	0.0270329
				0.69	0.229437	0.0115542	-0.0203294	0.0233835
				0.69	0.253588	0.00959164	-0.0225675	0.0245212
				0.71	0.0120756	0.00551532	-6.32409e-05	0.00551569
				0.71	0.0362268	0.00819774	0.00334589	0.00885426
				0.71	0.0603781	0.0114459	-0.00586569	0.0128613
				0.71	0.0845293	0.0133719	-0.0108293	0.017207
				0.71	0.108681	0.0177575	-0.0134489	0.0222755
				0.71	0.132832	0.0131196	-0.0145117	0.019563
				0.71	0.156983	0.0167459	-0.011244	0.0201706
				0.71	0.181134	0.0170082	-0.0153987	0.0229434
				0.71	0.205285	0.0159457	-0.0312773	0.0351075
				0.71	0.229437	0.0232907	-0.00123826	0.0233236
				0.73	0.0120756	0.00900267	-0.0594772	0.0601547
				0.73	0.0362268	0.00855672	-0.000119758	0.00855756
				0.73	0.0603781	0.0123015	-0.0102543	0.0160149
				0.73	0.0845293	0.0133953	-0.0134729	0.0189988
				0.73	0.108681	0.0164631	-0.0196433	0.02563
				0.73	0.132832	0.0154556	-0.0115345	0.0192852
				0.73	0.156983	0.00713814	-0.0172774	0.0186938
				0.73	0.181134	0.0103053	-0.0213601	0.023716
				0.73	0.229437	0.0108916	-0.023685	0.0260693
				0.75	0.0120756	0.00927751	0.00314371	0.00979566
				0.75	0.0362268	0.00861882	-0.000702618	0.00864741
				0.75	0.0603781	0.00619753	-0.00867507	0.0106614
				0.75	0.0845293	0.0102645	-0.0111018	0.0151198
				0.75	0.108681	0.0133884	-0.0163947	0.0211669
				0.75	0.132832	0.00974099	-0.0188382	0.0212077
				0.75	0.156983	0.0158446	-0.026345	0.0307426
				0.75	0.181134	0.0166303	-0.0154857	0.0227239
				0.77	0.0120756	0.00612689	-0.00181068	0.00638884
				0.77	0.0362268	0.00607568	-0.00240463	0.00653423
				0.77	0.0603781	0.0058508	-0.00945866	0.011122
				0.77	0.0845293	0.00616868	-0.0081588	0.0102283
				0.77	0.108681	0.00850036	-0.0152884	0.0174926
				0.77	0.132832	0.00923145	-0.0203545	0.02235
				0.77	0.156983	0.0112417	-0.0215929	0.024344
				0.77	0.181134	0.0158962	-0.0296388	0.0336325
				0.79	0.0120756	0.00327499	0.00610758	0.00693023
				0.79	0.0362268	0.00635628	-0.00104426	0.00644149
				0.79	0.0603781	0.000162342	-0.00891439	0.00891587
				0.79	0.0845293	0.00773972	-0.0127542	0.0149189
				0.79	0.108681	0.0065194	-0.0176455	0.0188114
				0.79	0.132832	0.00405468	-0.0159487	0.016456
				0.81	0.0120756	-0.000128793	-0.00225473	0.00225841
				0.81	0.0362268	0.00331382	-0.00446144	0.0055575
				0.81	0.0603781	0.00125847	-0.00348697	0.00370711
				0.81	0.0845293	0.00380727	-0.00767963	0.00857158
				0.81	0.108681	0.00272801	-0.0125803	0.0128726
				0.81	0.132832	0.00680388	-0.0164867	0.0178354
				0.83	0.0120756	0.000964552	0.00116348	0.00151131
				0.83	0.0362268	0.000392654	-0.0037612	0.00378164
				0.83	0.0603781	0.00265144	-0.00660458	0.00711693
				0.83	0.0845293	0.00254063	-0.0126551	0.0129076
				0.83	0.108681	0.00426853	0.000958481	0.00437481
				0.83	0.132832	0.00461892	-0.0123967	0.0132292
				0.85	0.0120756	-0.000710079	0.00576218	0.00580577
				0.85	0.0362268	0.00175253	-0.00283315	0.00333138
				0.85	0.0603781	0.000456402	-0.000411003	0.000614187
				0.85	0.0845293	0.00221207	-0.00339648	0.00405331
				0.85	0.132832	0.00193766	-0.00665461	0.00693097
				0.85	0.156983	0.00289615	0.00866726	0.00913833
				0.87	0.0120756	-0.00147523	0.00309606	0.00342956
				0.87	0.0362268	-0.00150791	0.00323174	0.00356622
				0.87	0.0603781	0.00119681	-0.00135716	0.00180949
				0.89	0.0120756	-0.0024656	0.286683	0.286693
				0.89	0.0362268	-0.000865399	0.00244332	0.00259205
				0.91	0.0120756	-0.000455951	0.00530683	0.00532638

## Sheet: S5C
Divide by 10000 for I.U. as in methods
A	W	Adot	Wdot	Mag
5040.16	2799.82	-1562.13	-1559.43	2207.27
5040.16	8399.46	-224.784	-799.54	830.537
5040.16	13999.1	1363.22	1772.3	2235.94
15120.5	2799.82	-2352.42	-1623.85	2858.45
15120.5	8399.46	-173.788	-231.718	289.647
15120.5	13999.1	5024.37	3818.18	6310.53
15120.5	19598.7	4745.31	4668.05	6656.48
15120.5	25198.4	3301.21	4019.5	5201.38
25200.8	2799.82	-3714.22	-909.401	3823.93
25200.8	8399.46	1992.74	2499.69	3196.79
25200.8	13999.1	588.418	308.034	664.17
25200.8	19598.7	3330.99	2087.17	3930.88
25200.8	25198.4	3998.06	3465.37	5290.87
25200.8	30798	5592.89	6271.62	8403.19
25200.8	36397.7	3176.63	3837.31	4981.56
25200.8	41997.3	2637.05	3695.82	4540.16
35281.1	2799.82	-5748.69	-782.028	5801.63
35281.1	8399.46	-6900.87	-2606.29	7376.64
35281.1	13999.1	-4551.8	-2501.01	5193.64
35281.1	19598.7	328.562	-449.339	556.649
35281.1	25198.4	63.0943	-487.098	491.168
35281.1	30798	5552.79	4041.36	6867.75
35281.1	36397.7	6227.87	4968.39	7966.89
35281.1	41997.3	9208.15	8642.35	12628.6
35281.1	47596.9	7714.5	8902.16	11779.7
35281.1	53196.6	6006.67	7788.38	9835.6
45361.4	2799.82	-11807	-1308.95	11879.4
45361.4	8399.46	-10677.6	-3242.81	11159.2
45361.4	13999.1	-13316	-5519.57	14414.6
45361.4	19598.7	-6117.34	-3643.82	7120.34
45361.4	25198.4	-7258.03	-5824.38	9306.04
45361.4	30798	4727.58	2741.64	5465.03
45361.4	36397.7	3843.76	2208.72	4433.17
45361.4	41997.3	9262.39	7509.72	11924.2
45361.4	47596.9	6255.79	5367.47	8242.85
45361.4	53196.6	8972.39	7905.23	11958.1
45361.4	58796.2	10282.2	9840.87	14232.6
45361.4	64395.9	10061.5	12104	15739.8
45361.4	69995.5	13492.3	19750.4	23919.1
55441.7	8399.46	-6297.23	-1351.8	6440.69
55441.7	13999.1	-17752.2	-5623.25	18621.5
55441.7	19598.7	-8681.13	-4213.76	9649.75
55441.7	25198.4	378.864	-416.151	562.779
55441.7	30798	-2567.5	-1967.37	3234.59
55441.7	36397.7	3484.72	782.987	3571.6
55441.7	41997.3	3720.53	2022.65	4234.79
55441.7	47596.9	8785.13	6244.47	10778.3
55441.7	53196.6	6788.7	6341.3	9289.7
55441.7	58796.2	2835.78	1742.84	3328.53
55441.7	64395.9	9355.64	8688.27	12767.7
55441.7	69995.5	8756.76	7731.7	11681.6
55441.7	75595.1	11665.4	13285.7	17680.3
55441.7	81194.8	21807	29993.7	37083.3
55441.7	86794.4	11383.5	14119.6	18136.9
65522	8399.46	-7067.33	-774.585	7109.65
65522	13999.1	-18367.7	-4315.55	18867.9
65522	19598.7	-8123.26	-4314.06	9197.74
65522	25198.4	-7337.28	-3654.06	8196.82
65522	30798	-3131.23	-2319.59	3896.81
65522	36397.7	-833.023	-1019.11	1316.25
65522	41997.3	1631.91	78.3418	1633.79
65522	47596.9	3083.25	993.503	3239.36
65522	53196.6	6014.88	3685.34	7054.11
65522	58796.2	6909.01	5311.52	8714.74
65522	64395.9	13304	11815.7	17793.5
65522	69995.5	13331.4	11639.4	17697.5
65522	75595.1	8238.81	7446.3	11105.2
65522	81194.8	18019.9	19337.6	26432.2
65522	86794.4	14444.9	15819	21421.8
65522	92394	14930.9	18339.7	23649
75602.3	8399.46	-6105.1	-1039.96	6193.04
75602.3	13999.1	-19511.7	-4108.29	19939.5
75602.3	19598.7	-13363.6	-3928.18	13929
75602.3	25198.4	-18158	-7455.8	19629.1
75602.3	30798	-6236.32	-5144.95	8084.69
75602.3	36397.7	-5826.6	-3909.36	7016.58
75602.3	41997.3	-2378.54	-3026.6	3849.39
75602.3	47596.9	-61.9016	-989.201	991.136
75602.3	53196.6	5349.63	2172.26	5773.85
75602.3	58796.2	8002.45	6309.32	10190.5
75602.3	64395.9	9208.22	6781.35	11435.8
75602.3	69995.5	8468.9	6476.49	10661.5
75602.3	75595.1	8092.18	5813.31	9963.84
75602.3	81194.8	10075.3	8858.28	13415.7
75602.3	86794.4	17056.4	15740.8	23209.8
75602.3	92394	8235.17	7144.07	10902.1
75602.3	97993.7	5498.35	2920.48	6225.84
75602.3	103593	14289.8	16276.4	21659.2
75602.3	109193	16554.5	23783	28977.3
85682.7	8399.46	-4113.1	-324.985	4125.91
85682.7	13999.1	-11325.2	-2567.76	11612.7
85682.7	19598.7	-24275	-6870.08	25228.4
85682.7	25198.4	-11119.6	-4319.52	11929.1
85682.7	30798	-4684.92	-2117.68	5141.31
85682.7	36397.7	-10207.3	-6344.81	12018.5
85682.7	41997.3	-6311.16	-4391.43	7688.66
85682.7	47596.9	-2049.5	-3369.05	3943.47
85682.7	53196.6	3150.05	816.652	3254.18
85682.7	58796.2	307.16	-949.58	998.023
85682.7	64395.9	9287.27	5404.48	10745.3
85682.7	69995.5	6678.89	4721.48	8179.23
85682.7	75595.1	6841.07	3808.12	7829.56
85682.7	81194.8	10426.1	8821.12	13657.1
85682.7	86794.4	13366	12783.5	18495.1
85682.7	92394	11556.5	9906.24	15221.3
85682.7	97993.7	13153.4	11176.6	17260.6
85682.7	103593	8571.51	8924.58	12374.1
85682.7	109193	15277.1	16852.6	22746.5
85682.7	114793	12117.3	18243.9	21901.3
95763	8399.46	-1770.21	-228.32	1784.87
95763	13999.1	-10503.8	-2054.59	10702.8
95763	19598.7	-19814.1	-5005.74	20436.6
95763	25198.4	-14924.9	-4582.91	15612.7
95763	30798	-13598.5	-5341.85	14610.1
95763	36397.7	-6592.72	-4140.21	7784.95
95763	41997.3	-5414.46	-3145.48	6261.82
95763	47596.9	-3557.5	-3492.51	4985.32
95763	53196.6	1151.49	-350.464	1203.65
95763	58796.2	2810.44	-269.009	2823.29
95763	64395.9	4247.02	126.659	4248.91
95763	69995.5	3656.09	1186.95	3843.93
95763	75595.1	4059.77	1416.84	4299.91
95763	81194.8	9557.55	6347.94	11473.6
95763	86794.4	11331	7144.38	13395.3
95763	92394	9812.46	7887.62	12589.6
95763	97993.7	14890.7	13573.1	20148.5
95763	103593	15501.5	15723.5	22079.9
95763	109193	10682.6	7677.21	13155.2
95763	114793	9929.2	9404.51	13676
95763	120392	9859.18	7936.69	12656.8
95763	125992	16080	19248.4	25081.2
95763	131592	25659.6	32744.8	41601
105843	13999.1	-11177.3	-2047.06	11363.3
105843	19598.7	-21667.5	-4591.33	22148.6
105843	25198.4	-19945.1	-6042.1	20840.2
105843	30798	-18854.9	-7400.91	20255.4
105843	36397.7	-17737	-7856.55	19399.1
105843	41997.3	-7944.15	-4566.38	9163.04
105843	47596.9	508.866	-1766.41	1838.25
105843	53196.6	-4354.43	-3899.68	5845.39
105843	58796.2	1438.52	-1023.96	1765.74
105843	64395.9	5884.55	929.89	5957.57
105843	69995.5	-338.219	-3171.54	3189.53
105843	75595.1	6511.39	3747.81	7512.94
105843	81194.8	5221.73	2992.78	6018.58
105843	86794.4	11549.8	8782.58	14509.7
105843	92394	7665.04	5550.07	9463.41
105843	97993.7	11837.3	9193.49	14988
105843	103593	10423.7	9965.13	14420.8
105843	109193	14521.2	14105.4	20244.2
105843	114793	17855.8	16366.1	24221.4
105843	120392	14000.7	12704.3	18905.5
105843	125992	7701.32	6116.05	9834.44
105843	131592	20740.3	23367.3	31244
105843	137191	9104.2	9173.33	12924.3
115924	13999.1	-9868.48	-1859.25	10042.1
115924	19598.7	-25319.9	-6735.77	26200.5
115924	25198.4	-27125.5	-7492.32	28141.2
115924	30798	-25476.3	-7710.94	26617.7
115924	36397.7	-8662.16	-4686.81	9848.81
115924	41997.3	-9196.45	-5415.24	10672.4
115924	47596.9	-7601.9	-4579.18	8874.56
115924	53196.6	-5637.6	-5049.43	7568.3
115924	58796.2	-2009.88	-3201.9	3780.45
115924	64395.9	-2732.12	-2397.63	3634.99
115924	69995.5	3652.58	-708.451	3720.65
115924	75595.1	2331.04	526.465	2389.76
115924	81194.8	11091.1	4403.2	11933.1
115924	86794.4	13700.7	7918.97	15824.7
115924	92394	13131.7	8663.22	15731.9
115924	97993.7	15320.5	9743.11	18156.1
115924	103593	14264.6	9570.4	17177.6
115924	109193	10027.1	8259.08	12990.6
115924	114793	20699.9	18199.2	27562.6
115924	120392	16303.6	16829.3	23431.5
115924	125992	13614.1	14891.9	20177
115924	131592	18891.2	17428.8	25702.9
115924	137191	24824.9	23977.3	34513.6
115924	142791	22012.2	27737.8	35410.8
115924	148390	16065.8	23234.4	28248
126004	13999.1	-3525.35	16.8491	3525.39
126004	19598.7	-13691.3	-2843.92	13983.5
126004	25198.4	-24712.2	-5681.85	25357
126004	30798	-32911.2	-10672.7	34598.5
126004	36397.7	-14912.9	-6494.87	16265.9
126004	41997.3	-12604.6	-7062.23	14448.2
126004	47596.9	-21315.1	-10686.9	23844.2
126004	53196.6	-8879.15	-6457.98	10979.3
126004	58796.2	-8325.39	-6042.82	10287.3
126004	64395.9	-5392.46	-5517.9	7715.3
126004	69995.5	472.593	-1660.26	1726.22
126004	75595.1	4435.18	601.184	4475.74
126004	81194.8	13106.1	8525.68	15635.1
126004	86794.4	6078.06	2319.29	6505.53
126004	92394	7902.15	4895.02	9295.44
126004	97993.7	11392.4	8120.4	13990.2
126004	103593	12759.7	5583.62	13927.9
126004	109193	12821.9	7654.49	14932.9
126004	114793	12184	9777.77	15622.3
126004	120392	16173.7	10577.9	19325.6
126004	125992	10650.6	3953.2	11360.6
126004	131592	10668.1	10858	15221.8
126004	137191	21107.8	19659.5	28845.1
126004	142791	18406	16477.5	24704
126004	148390	24050.5	29471.9	38039.7
126004	153990	9832.36	11472.7	15109.5
126004	159590	21385.1	25257.8	33095
136084	13999.1	155.885	-183.028	240.415
136084	19598.7	-15460.7	-3174	15783.1
136084	25198.4	-25691.5	-5647.1	26304.8
136084	30798	-17056.3	-6901.47	18399.7
136084	36397.7	-12572.8	-4439.33	13333.5
136084	41997.3	-19347	-7979.41	20927.9
136084	47596.9	-12533.9	-9800.55	15910.6
136084	53196.6	-18488.4	-10830.8	21427.2
136084	58796.2	-9119.9	-6269.57	11067.1
136084	64395.9	-3302.74	-4627.01	5684.83
136084	69995.5	-5556.91	-4089.34	6899.42
136084	75595.1	5994.45	1662.49	6220.72
136084	81194.8	5224.61	3185.74	6119.27
136084	86794.4	4513.13	160.302	4515.98
136084	92394	3614.32	2027.35	4144.09
136084	97993.7	10341.7	7991.29	13069.5
136084	103593	7687.2	3584.23	8481.73
136084	109193	3625.55	-1050.27	3774.61
136084	114793	4678.62	1560.04	4931.86
136084	120392	8416.59	4712.35	9645.99
136084	125992	3854.54	-222.761	3860.97
136084	131592	5137.82	217.459	5142.42
136084	137191	15902.6	15398.6	22136.2
136084	142791	9646.78	6067.91	11396.5
136084	148390	11282.8	12891.6	17131.7
136084	153990	22511.1	20762.8	30624.3
136084	159590	26088.9	27700	38051.6
136084	165189	22545.2	26214.2	34575.6
136084	176389	11247.3	5943.97	12721.4
146165	13999.1	-11446	-1291.78	11518.7
146165	19598.7	-12236	-1570.1	12336.3
146165	25198.4	-16066.4	-3206.63	16383.2
146165	30798	-20765	-6624.69	21796.2
146165	36397.7	-18069.7	-5776.14	18970.5
146165	41997.3	-12839.5	-6277.08	14291.8
146165	47596.9	-21275.1	-9876.17	23455.6
146165	53196.6	-11777.7	-6225.6	13321.8
146165	58796.2	-18957.4	-12101.6	22490.7
146165	64395.9	-20622.6	-12676.8	24207.2
146165	69995.5	-6347.01	-4906.4	8022.3
146165	75595.1	2147.6	-2851.94	3570.12
146165	81194.8	1145.45	-1912.16	2228.99
146165	86794.4	4940.48	1754.22	5242.68
146165	92394	1628.9	-1822.35	2444.23
146165	97993.7	2454.28	-1224.92	2742.97
146165	103593	9790.05	4667.59	10845.8
146165	109193	5744.9	1360.14	5903.71
146165	114793	7571.91	235.192	7575.56
146165	120392	16542.5	10022.6	19341.9
146165	125992	10943.9	8322.27	13748.8
146165	131592	20698.8	19658.9	28546.7
146165	137191	10808.8	8204.22	13569.8
146165	142791	11920.5	7771.55	14230.1
146165	148390	15963.4	11510.6	19680.5
146165	153990	16327	16172.5	22980.9
146165	159590	15629.4	10750.9	18970
146165	165189	22981.2	20098.8	30530.2
146165	176389	12916	16268.6	20772.4
146165	181988	14066.8	16893.3	21983.1
156245	13999.1	6732.43	935.445	6797.11
156245	19598.7	-11220.7	-2237.46	11441.6
156245	25198.4	-23251.3	-4059.45	23603
156245	30798	-24026.3	-6986.94	25021.6
156245	36397.7	-25855.8	-8857.28	27330.8
156245	41997.3	-23633.6	-8396.09	25080.7
156245	47596.9	-21020.3	-10871.6	23665.3
156245	53196.6	-17334.4	-7928.62	19061.6
156245	58796.2	-16064.1	-8786.76	18310.2
156245	64395.9	-12305.6	-8891	15181.5
156245	69995.5	-7847.31	-6488.64	10182.5
156245	75595.1	-9600.65	-7331.29	12079.7
156245	81194.8	-1152.04	-5758.15	5872.27
156245	86794.4	-5533.11	-6772	8745.02
156245	92394	3965.16	548.061	4002.86
156245	97993.7	3871.05	-1501.56	4152.07
156245	103593	-454.885	-1993.23	2044.48
156245	109193	5956.76	2998.65	6668.95
156245	114793	10448.7	1820.01	10606
156245	120392	5925.58	2450.62	6412.34
156245	125992	15086.8	7912.53	17035.9
156245	131592	8890.61	5154.15	10276.6
156245	137191	5561.68	897.114	5633.57
156245	142791	13149.7	11553.4	17504.2
156245	148390	14556.2	10536.2	17969.3
156245	153990	12641.6	9724.17	15948.9
156245	159590	7920.86	3807.36	8788.41
156245	165189	12754	8223.2	15175.1
156245	170789	19299.3	22378.5	29550.9
156245	176389	7863.94	4567.52	9094.17
156245	181988	19976.5	21825.4	29587.3
156245	187588	4437.23	861.938	4520.17
166325	19598.7	-6126.58	-824.287	6181.78
166325	25198.4	-11701.2	-1207.56	11763.4
166325	30798	-30993.2	-5632.75	31500.9
166325	36397.7	-17974.2	-4676.33	18572.6
166325	41997.3	-26467.9	-10264.4	28388.5
166325	47596.9	-24237.2	-10733.8	26507.7
166325	53196.6	-17567.7	-7676.85	19171.8
166325	58796.2	-14401	-7589.86	16278.6
166325	64395.9	-24417.5	-13444.4	27874.1
166325	69995.5	-11257.8	-10239.2	15217.7
166325	75595.1	-9059.22	-7219.69	11584.2
166325	81194.8	-2209.88	-3275.83	3951.54
166325	86794.4	-2960.51	-5682.95	6407.85
166325	92394	-608.495	-4671.99	4711.45
166325	97993.7	839.603	-2204.83	2359.28
166325	103593	-3542.91	-6102.92	7056.76
166325	109193	1124.26	4152.82	4302.31
166325	114793	4388.99	510.405	4418.57
166325	120392	8293.56	3839.71	9139.29
166325	125992	3801.09	611.121	3849.9
166325	131592	8762.59	5861.03	10542
166325	137191	14494.9	9392.06	17271.8
166325	142791	10504.5	6935.29	12587.4
166325	148390	13518.8	8694.37	16073.2
166325	153990	10211.7	6076.36	11882.8
166325	159590	20204.1	14399.8	24810.5
166325	165189	11978.3	9730.22	15432.4
166325	170789	20166.1	13240	24124
166325	176389	25331.6	18891.5	31600.3
166325	181988	21359.5	15617.4	26460
176405	19598.7	4897.77	148.147	4900.01
176405	25198.4	-12327.4	-1829.16	12462.4
176405	30798	-20216.6	-4796.97	20778
176405	36397.7	-10954.6	-3785.6	11590.2
176405	41997.3	-32065.1	-6410.38	32699.6
176405	47596.9	-9786.2	-5301.78	11130.1
176405	53196.6	-24020.7	-9999.44	26018.9
176405	58796.2	-11413.1	-8623.41	14304.6
176405	64395.9	-25772.5	-13918.3	29290.6
176405	69995.5	-12324.3	-8443.35	14939.2
176405	75595.1	-10143.6	-9630.1	13986.8
176405	81194.8	9952.68	853.85	9989.24
176405	86794.4	-10586.3	-8440.12	13539
176405	92394	-320.862	-5851.14	5859.94
176405	97993.7	5859.08	1006.38	5944.88
176405	103593	3366	-1896.04	3863.28
176405	109193	11287.7	2190.99	11498.4
176405	114793	2797.95	-3153.13	4215.54
176405	120392	11695	6028.85	13157.5
176405	125992	2598.35	-2953.42	3933.72
176405	131592	15110.3	9377.28	17783.6
176405	137191	10103.4	3141.08	10580.4
176405	142791	13940.5	9389.62	16807.8
176405	148390	7926.64	2222.64	8232.36
176405	153990	15778.4	12244.4	19972.1
176405	159590	18613.6	13279.2	22864.9
176405	165189	19187.6	9348.61	21343.9
176405	170789	8595.89	1844.93	8791.65
176405	176389	15173.7	13076.1	20030.6
176405	181988	6018.88	-475.252	6037.61
176405	187588	10377.9	7813.34	12990.3
176405	193188	12689.9	8494.7	15270.7
176405	198787	26278.5	23264.7	35097.1
186486	25198.4	-20710.8	-1980.3	20805.3
186486	30798	-33445.1	-7118.66	34194.3
186486	36397.7	-35973.1	-8821.12	37038.8
186486	41997.3	-34788.7	-8145.45	35729.5
186486	47596.9	-19859	-8749	21700.8
186486	53196.6	-24222.5	-9689.51	26088.6
186486	58796.2	-15829.8	-8819.77	18121
186486	64395.9	-23433.1	-10991.6	25882.9
186486	69995.5	-17043.2	-11010.9	20290.6
186486	75595.1	1056.36	-6082.5	6173.55
186486	81194.8	-8188.95	-8008.69	11454.2
186486	86794.4	-10062.5	-7430.89	12508.8
186486	92394	1208.53	-4042.17	4218.97
186486	97993.7	-10422.8	-10913.7	15091.2
186486	103593	-5870.88	-7862.99	9812.94
186486	109193	-2813.43	-6056.98	6678.5
186486	114793	6189.57	1670.8	6411.11
186486	120392	2352.2	-2434.58	3385.26
186486	125992	10765.7	5932.49	12292.1
186486	131592	15632.4	7972.69	17548.1
186486	137191	10267.8	5558.59	11675.8
186486	142791	10600.2	4195.37	11400.3
186486	148390	22279.8	11947.8	25281.2
186486	153990	10274.9	4626.23	11268.3
186486	159590	2016.81	-4677.72	5093.97
186486	165189	14274.2	6014.42	15489.5
186486	170789	20475.7	14922.2	25336.2
186486	176389	5168.68	-9671.29	10965.8
186486	181988	19338.6	14366	24090.8
186486	187588	15724.8	11739.1	19623.4
186486	193188	-4548.22	-11362.5	12239
186486	198787	25777.1	23397.4	34812.3
186486	204387	17817.3	6271.18	18888.7
186486	209986	26659.8	30867.8	40786.8
186486	215586	26491.5	16231.2	31068.5
196566	30798	-1368.48	-1760.3	2229.66
196566	36397.7	-25820	-7091.92	26776.3
196566	47596.9	-18447.8	-8336.15	20243.8
196566	53196.6	-38010	-13627.9	40379.2
196566	58796.2	-23336	-8179.95	24728.2
196566	64395.9	-20058	-9755.74	22304.7
196566	69995.5	-4242.22	-4431.55	6134.74
196566	75595.1	-20886.9	-11922.7	24050.2
196566	81194.8	-9758.56	-9226.43	13429.7
196566	86794.4	811.992	-5003.84	5069.3
196566	92394	-15812.5	-12384.6	20085.1
196566	97993.7	-2465.27	-3419.04	4215.14
196566	103593	-4825.31	-4324.52	6479.58
196566	109193	4202	-1156.73	4358.3
196566	114793	1400.22	-2742.54	3079.31
196566	120392	8446.47	2429.33	8788.89
196566	125992	7197.2	2633.01	7663.7
196566	131592	8870.53	2459.99	9205.31
196566	137191	11746.8	4423.27	12552
196566	142791	4487.22	-1227.23	4652.01
196566	148390	18267.8	9550.3	20613.6
196566	153990	3971.15	3409.72	5234.14
196566	159590	12413.7	3202.09	12820.1
196566	165189	9296.21	417.543	9305.59
196566	170789	11203.7	3882.43	11857.3
196566	176389	10228.4	5821.43	11769
196566	181988	-681.638	-3460.43	3526.93
196566	187588	13554.9	3939.83	14115.8
196566	193188	19729.5	17931.3	26660.6
196566	198787	35245.8	24419.1	42878.4
196566	204387	31035	31413.3	44158.4
196566	209986	17231.3	15234.8	23000.4
206646	41997.3	-31910.1	-8583.53	33044.4
206646	53196.6	-30991.5	-9381.38	32380.3
206646	58796.2	-36763.9	-14642.6	39572.6
206646	64395.9	-21484.9	-12710.6	24963.2
206646	69995.5	-29625.9	-14644.6	33047.8
206646	75595.1	-24811.7	-11845.9	27494.4
206646	81194.8	-6925.68	-5971.63	9144.69
206646	86794.4	-14459.4	-10890	18101.5
206646	92394	-8464.88	-8833.33	12234.5
206646	97993.7	-5426.55	-9379.21	10835.9
206646	103593	-4860.23	-7299.07	8769.17
206646	109193	-2299.46	-6585.25	6975.17
206646	114793	1313.86	-3936.36	4149.84
206646	120392	-2451.74	-7652.82	8035.96
206646	125992	6805.96	14.1849	6805.97
206646	131592	5308.93	1983.59	5667.39
206646	137191	10439.1	4028.47	11189.5
206646	142791	1698.17	-3514.82	3903.56
206646	148390	1802.67	-4701.7	5035.44
206646	153990	17106	1466.48	17168.7
206646	159590	7878.22	2776.22	8353.07
206646	165189	32073.8	21076.8	38379.2
206646	170789	7692.03	5887	9686.29
206646	176389	17988.1	9095.13	20156.7
206646	181988	12464.6	5966.43	13819
206646	187588	14689.5	10285.7	17932.6
206646	193188	21368.4	17809.3	27816.9
206646	198787	24054.6	17071.2	29496.6
206646	204387	5961.53	-1463.69	6138.59
216727	47596.9	-36329.3	-8160.84	37234.6
216727	53196.6	-32466.2	-10407.5	34093.5
216727	64395.9	-19168	-8619.27	21016.8
216727	69995.5	-11461.7	-8210.79	14099.2
216727	75595.1	-26992.6	-13654.1	30249.5
216727	81194.8	-12354.9	-9658.12	15681.9
216727	86794.4	-25417.4	-15494.2	29767.7
216727	92394	-8035.54	-6768.07	10506
216727	97993.7	-9820.42	-11141.8	14852
216727	103593	-8135.27	-10954	13644.5
216727	109193	-21564	-13502.2	25442.4
216727	114793	-5543.5	-6210.32	8324.57
216727	120392	9671.19	-282.625	9675.32
216727	125992	10842	831.456	10873.8
216727	131592	2172.86	-1325.87	2545.44
216727	137191	11947.7	6319.4	13516
216727	142791	6763.23	4861.28	8329.06
216727	148390	-9637.69	-9678.16	13658.4
216727	153990	11286.6	7600.27	13607
216727	159590	1728.23	-372.722	1767.96
216727	165189	10050.7	1455.14	10155.5
216727	170789	17386.4	8417.58	19316.9
216727	176389	14227.7	9209.47	16948.2
216727	181988	21756.9	16170.8	27108.2
216727	187588	7106.87	2736.93	7615.67
216727	193188	288.935	-6810.44	6816.57
216727	198787	1489.05	-1017.97	1803.76
216727	204387	16702.6	14073.6	21841.3
216727	215586	8060.56	2697.68	8500.01
226807	53196.6	-55052.7	-16144	57370.9
226807	58796.2	-21948.7	-7750.49	23276.9
226807	64395.9	-16165	-10887.7	19489.7
226807	69995.5	-14115.6	-6998.85	15755.4
226807	75595.1	-26030.9	-12758.5	28989.4
226807	81194.8	-17912.5	-12900.6	22074.5
226807	86794.4	-1809.74	-5208.02	5513.5
226807	92394	-14616.3	-9626.79	17501.8
226807	97993.7	-23107.8	-16724.8	28525.3
226807	103593	-3502.66	-4000.41	5317.13
226807	109193	-6259.31	-8543.89	10591.4
226807	114793	-4794.24	-8921.79	10128.3
226807	120392	-8886.5	-11503.1	14535.9
226807	125992	1077.4	-3580.23	3738.82
226807	131592	118.747	-2011.86	2015.36
226807	137191	11392	4234.05	12153.3
226807	142791	-1973.2	-8470.47	8697.26
226807	148390	4056.62	-117.092	4058.31
226807	153990	7715.41	-504.383	7731.88
226807	159590	11827.2	346.689	11832.2
226807	165189	2729.49	-1319	3031.49
226807	170789	7571.94	1185.35	7664.16
226807	176389	14603.7	3551.94	15029.4
226807	181988	11742.6	1970.77	11906.8
226807	187588	10352.6	-2165.12	10576.6
226807	193188	22332	10189.1	24546.6
226807	198787	2310.75	-6498.23	6896.86
226807	204387	14213.3	4462.42	14897.4
226807	209986	16956.4	15982.1	23301.2
226807	215586	28759.1	31997.3	43022.2
226807	221186	13227.9	8265.17	15597.8
226807	226785	19177.1	14934.4	24306.4
236887	47596.9	-30020.2	-9006.73	31342.2
236887	53196.6	-41423	-11661.5	43033.2
236887	58796.2	-44006.4	-13018.5	45891.6
236887	64395.9	-21220.8	-9255.23	23151.3
236887	69995.5	-31854.9	-18528	36851.4
236887	75595.1	-28621.1	-15075.8	32348.8
236887	81194.8	-26589	-15758.9	30908.2
236887	86794.4	-5115.91	-4551.64	6847.63
236887	92394	-18176.6	-12753.4	22204.5
236887	97993.7	-20885.7	-13870.2	25071.8
236887	103593	-6313.58	-7865.01	10085.6
236887	109193	-14389.1	-7221.34	16099.5
236887	114793	-5267.57	-9244.96	10640.3
236887	120392	-2647.09	-10489	10817.9
236887	125992	-10173.5	-6844.97	12261.9
236887	131592	-3469.78	-9604.75	10212.3
236887	137191	3454.63	-4131.7	5385.67
236887	142791	5405.87	-3869.77	6648.2
236887	148390	10293.8	1613.41	10419.5
236887	153990	-842.406	-4643.14	4718.94
236887	159590	-2368.47	-8985.75	9292.65
236887	165189	9077.89	4484.39	10125.1
236887	170789	9019.43	2387.29	9330.02
236887	176389	13533.4	3951.28	14098.5
236887	181988	-550.076	-4892.6	4923.43
236887	187588	7636.7	-1800.61	7846.1
236887	193188	-5392.08	-14892.1	15838.2
236887	198787	12931.4	4564.35	13713.3
236887	204387	34787.6	22280.8	41311.2
236887	209986	13599.2	9307.32	16479.2
236887	215586	13527.8	11004.1	17438.3
236887	221186	17318.1	12673.5	21460.1
236887	232385	27599.3	29982.4	40751.3
246968	58796.2	-32982.6	-11524.4	34938
246968	64395.9	-59340.5	-21830.7	63228.8
246968	69995.5	-27301.5	-10846.5	29377.2
246968	75595.1	-11120.2	-10368.9	15204.4
246968	81194.8	-23761.3	-11954.4	26599
246968	86794.4	-18697	-8637.75	20595.8
246968	92394	-15365.1	-10747.1	18750.7
246968	97993.7	-22080.1	-11709.7	24992.9
246968	103593	-763.298	-3433.55	3517.37
246968	109193	-3186.48	-4850.38	5803.44
246968	114793	-3915.04	-6046.39	7203.22
246968	120392	-8171.14	-6282.54	10307.2
246968	125992	-2961.73	-9310.94	9770.64
246968	131592	1784.29	-6761.94	6993.4
246968	137191	12677.7	883.984	12708.4
246968	142791	382.935	-6851.25	6861.95
246968	148390	-8893.87	-15269.2	17670.6
246968	153990	7450.17	374.746	7459.59
246968	159590	2282.53	-6265.01	6667.86
246968	165189	8469.82	5191.74	9934.39
246968	170789	5641.08	-1260.87	5780.27
246968	176389	13124.8	6793.81	14778.9
246968	181988	20430	8232.33	22026.3
246968	187588	11937.9	4171.32	12645.7
246968	193188	11213.3	7876.39	13703.1
246968	198787	5732.12	-1843.08	6021.14
246968	204387	-1209.34	-5422.42	5555.64
246968	209986	19431.9	8976.53	21405.1
246968	215586	23301	10632.1	25612.1
246968	221186	15760.3	5800.35	16793.8
246968	226785	23932.9	16266.8	28937.7
246968	232385	13121.4	-2435.92	13345.6
246968	237985	24870.3	25930.6	35929.5
246968	254784	14244.3	-6614.2	15705.1
257048	64395.9	-21650	-8565.25	23282.7
257048	69995.5	-24944.7	-8933.89	26496.2
257048	75595.1	-30888.5	-15037.8	34354.6
257048	81194.8	-26749.6	-13591.7	30004.6
257048	86794.4	-15607.5	-12951	20281.1
257048	92394	-15668.3	-10834.2	19049.3
257048	97993.7	-19026.2	-12518.1	22774.9
257048	103593	-10924.1	-9379.58	14398.4
257048	109193	-214.015	-10791.3	10793.5
257048	114793	-8081.13	-5520.86	9786.96
257048	120392	-802.006	-7432.84	7475.99
257048	125992	9728.21	-2010.75	9933.84
257048	131592	-5257.27	-7383.5	9063.94
257048	137191	-3020.14	-7762.06	8328.92
257048	142791	957.421	-5218.6	5305.7
257048	148390	-575.426	-7825.25	7846.37
257048	153990	7260.56	-3582.18	8096.16
257048	159590	13304.5	8203.64	15630.4
257048	165189	-722.341	-8625.1	8655.3
257048	170789	2598.62	-8301.88	8699.08
257048	176389	19016.6	11493.5	22220.1
257048	181988	8774.92	2660.12	9169.27
257048	187588	8942.17	1836.65	9128.83
257048	193188	16102.1	5448.9	16999
257048	198787	6457.76	665.893	6492
257048	204387	15931.6	9181.2	18387.7
257048	209986	15181.7	11738.8	19190.7
257048	215586	18301.2	7395.03	19738.8
257048	221186	7394.59	2237.41	7725.67
257048	226785	14213.2	9203.74	16932.9
257048	232385	13093.7	6456.78	14599.2
257048	237985	-1469.06	-4053.56	4311.56
257048	243584	14384.1	11384	18343.9
267128	58796.2	-28810	-9412.67	30308.7
267128	69995.5	-9936.17	-9091.07	13467.6
267128	75595.1	-22898.1	-13592.5	26628.5
267128	81194.8	-30008	-15781.5	33904.8
267128	86794.4	-41925.8	-21269.6	47012.4
267128	92394	-22502.5	-13147.9	26062.1
267128	97993.7	-15739.7	-17498.4	23535.7
267128	103593	-13250.6	-11884.3	17799.3
267128	109193	-8344.71	-5985.12	10269.2
267128	114793	944.076	-7475.81	7535.19
267128	120392	-10600	-12053	16051
267128	125992	2715.37	-1910.1	3319.9
267128	131592	21.588	-11218.5	11218.5
267128	137191	4507.83	-3972.8	6008.63
267128	142791	7447.25	-3077.13	8057.93
267128	148390	4142.89	-6138.91	7406.07
267128	153990	1932.64	-361.819	1966.21
267128	159590	-242.341	-1179.37	1204.01
267128	165189	-4009.96	-9180.97	10018.5
267128	170789	7445.61	-1505	7596.19
267128	176389	-340.177	-11458.4	11463.4
267128	181988	9909.83	4127.05	10734.9
267128	187588	4868.31	1739.97	5169.9
267128	193188	16445.9	8648.79	18581.4
267128	198787	29869.2	16355.5	34054
267128	204387	1794.49	-5809.03	6079.89
267128	209986	28926.8	19820	35065.5
267128	215586	21829.1	16780.6	27533.6
267128	221186	3043.38	-1532.75	3407.56
267128	226785	2670.55	-5760.95	6349.83
267128	232385	11444	154.267	11445
267128	237985	8698.17	-4041.04	9591.05
277209	92394	-35875.5	-19171.2	40676.6
277209	97993.7	-20302.6	-10756.7	22976.1
277209	103593	-11958	-9071.9	15009.7
277209	109193	549.185	-9072.29	9088.9
277209	114793	-23825.3	-19277.2	30647.2
277209	120392	-8241.56	-12056.9	14604.5
277209	125992	-15511.2	-16002	22285.9
277209	131592	-11571	-14782.9	18772.9
277209	137191	-5005.38	-10264.7	11420.1
277209	142791	928.704	-1623.4	1870.28
277209	148390	3603.59	-3405.61	4958.23
277209	153990	7990.19	-5432.51	9662.06
277209	159590	2251.29	-3549.87	4203.56
277209	165189	-5646.15	-14100.1	15188.5
277209	170789	-3610.13	-7263.29	8111
277209	176389	7076.53	5233.24	8801.37
277209	181988	8308.47	1632.15	8467.27
277209	187588	5987.22	-452.384	6004.29
277209	193188	4952.65	1918.06	5311.09
277209	198787	20239.6	9997.96	22574.3
277209	204387	19536.6	9004.71	21511.9
277209	209986	19093.4	4977.39	19731.5
277209	215586	21831.1	10535.9	24240.5
277209	221186	15097.1	1547.7	15176.3
277209	226785	-43.5569	-3735.33	3735.58
277209	232385	22355.3	11059.9	24941.6
277209	237985	23786.1	13465.4	27333.1
277209	243584	-4080.78	-17153.8	17632.6
287289	97993.7	-31526.2	-16175.8	35433.9
287289	109193	-26099.1	-18888.3	32216.9
287289	114793	-17568.3	-14734	22929
287289	120392	-7818.7	-11025.8	13516.7
287289	125992	-27309.2	-19486.7	33548.9
287289	131592	-3213.66	-6061.2	6860.44
287289	142791	-10838.4	-15353.9	18794
287289	148390	-14370.5	-15684.2	21272.1
287289	153990	2545.64	-1567.94	2989.77
287289	159590	-10855.1	-13143	17046.1
287289	165189	1921.49	-9312.04	9508.21
287289	170789	7171.68	-2479.08	7588.07
287289	176389	1589.26	-7362.2	7531.78
287289	181988	6394.9	-3646.96	7361.73
287289	187588	6476	-4899.91	8120.82
287289	193188	482.289	-13117.3	13126.2
287289	198787	-1838.83	-6069.43	6341.87
287289	204387	-2299.99	-9990.96	10252.3
287289	209986	17777.9	8961.31	19908.8
287289	215586	10654.2	-9.31457	10654.2
287289	221186	12350.3	4578.25	13171.6
287289	226785	-5775.03	-30978.2	31511.9
287289	232385	-5577.87	-8219.17	9933.14
287289	237985	10809	4013.66	11530.1
287289	243584	-953.341	-193.305	972.741
287289	249184	7001.86	-683.527	7035.14
287289	254784	16418.7	9148.09	18795.3
297369	114793	-3538.81	-14273.6	14705.8
297369	120392	1115.84	-8913.77	8983.34
297369	125992	-18743	-11931.8	22218.7
297369	131592	-4582.96	-5378.25	7066.05
297369	137191	-14002.6	-18538.5	23232.5
297369	142791	-6251.24	-7956.09	10118.2
297369	148390	3883.23	-4045.69	5607.77
297369	153990	17881.7	280.101	17883.9
297369	159590	-1785.8	-10796.7	10943.4
297369	165189	10001.4	365.879	10008
297369	170789	16290.6	-3560.74	16675.3
297369	176389	-7003.36	-9211.52	11571.5
297369	181988	-6309.61	-10161.5	11961.1
297369	187588	-5252.35	-20553.8	21214.2
297369	193188	765.739	-5058.29	5115.92
297369	198787	-731.467	-4338.72	4399.95
297369	204387	-4255.5	-7600.38	8710.63
297369	209986	-6451.06	-15293.1	16598.1
297369	215586	6140.47	-5994.97	8581.67
297369	221186	14690.9	-3063.17	15006.8
297369	226785	10135.2	-4645.37	11149.1
297369	232385	12040.1	4464.82	12841.3
297369	237985	24918.6	20854.5	32493.7
297369	249184	22222.2	11754.7	25139.6
297369	254784	13672.5	-684.329	13689.6
307450	109193	-45195.5	-20969.3	49823.1
307450	125992	-7059.48	-10907.4	12992.6
307450	142791	-13250	-16592.3	21233.6
307450	148390	-14634.5	-8813.86	17083.7
307450	153990	-13330.4	-16198.4	20978.2
307450	165189	5120.48	-9221.98	10548.2
307450	170789	10952.9	4925.62	12009.5
307450	176389	10010.1	-691.487	10034
307450	181988	3808.87	-6560.4	7585.93
307450	187588	-714.763	-6201.69	6242.75
307450	193188	23964.6	1016.15	23986.2
307450	198787	3725.65	-4418.71	5779.74
307450	204387	18434.8	3342.08	18735.3
307450	209986	9556.96	2578.34	9898.65
307450	215586	8618.81	122.375	8619.68
307450	221186	15059.1	531.11	15068.5
307450	226785	17978.8	8991.16	20101.7
307450	232385	6720.93	-8008.24	10454.8
307450	237985	17082.8	7929.63	18833.6
307450	243584	9875.19	-5131.26	11128.8
307450	260383	8973.81	7693.55	11820.3
317530	137191	23730.1	7354.35	24843.6
317530	148390	-2408.52	-8886.42	9207.03
317530	153990	-7197.01	-4889.38	8700.74
317530	159590	-6821.79	-14354.4	15892.9
317530	165189	-18901.7	-11925.9	22349.5
317530	170789	-6346.81	-13363	14793.6
317530	181988	-17423	-23745.9	29452.1
317530	187588	33668.5	17999.4	38177.9
317530	193188	5869.54	-10370.9	11916.7
317530	198787	9904.91	4734.04	10978.1
317530	209986	1745.71	470.135	1807.91
317530	215586	5804.86	-8511.74	10302.7
317530	221186	29648.8	16487.3	33924.6
317530	226785	4604.62	816.305	4676.42
317530	232385	3899.49	-9395.36	10172.5
317530	237985	32523.3	18112.1	37226.5
317530	243584	-7804.36	-9628.35	12394.1
317530	249184	3458.46	-289.025	3470.52
317530	254784	20628.3	7103.74	21817.2
317530	260383	-7023.49	-9709.05	11983.1
317530	271583	14559.6	10721	18080.9
327610	153990	17257.4	-4765.74	17903.3
327610	165189	-8132.88	-11480.3	14069.2
327610	187588	-1575.13	-12925.2	13020.8
327610	193188	3947.69	-4375.45	5893.11
327610	198787	-5884.87	-7937.35	9880.95
327610	204387	-3477.43	-1590.54	3823.91
327610	209986	9405.38	3747.11	10124.3
327610	226785	753.198	-10347.2	10374.6
327610	232385	9735.23	3620.91	10386.8
327610	243584	-4425.85	-9649.71	10616.3
337690	137191	-11764.6	-11366.1	16358.3
337690	153990	-9237.77	-13024.9	15968.3
337690	170789	7259.94	-2280.73	7609.76
337690	181988	-4566.68	-14891.1	15575.6
337690	187588	8713.68	-6136.58	10657.7
337690	198787	13893.2	-1843.29	14014.9
337690	232385	-5578.59	-17637.2	18498.5
337690	271583	7234.19	1949.77	7492.33
347771	176389	-9439.19	-13909.1	16809.6
347771	181988	-40138	-28824.7	49415.8
347771	187588	-3066.54	-18186.7	18443.4
347771	198787	3190.12	-3726.58	4905.54
347771	204387	15374.3	-5596.38	16361.2
347771	221186	-24784.4	-22665.1	33585.3
347771	249184	6670.25	-6024.25	8987.98
347771	260383	-496.045	-10064.6	10076.8
357851	249184	7622.43	-4952.43	9090
367931	209986	-2299.19	-7602.88	7942.92
367931	215586	7577.48	-6710.68	10121.8
378012	271583	7579.69	1769.77	7783.56
388092	226785	18914.3	-1971.95	19016.8

## Sheet: S5D
Divide A,W,Adot,Wdot,Mag by 10000 for I.U. as in methods
Ac	Wc	Acdot	Wcdot	Mag
156366	171715	1101.2	-240.516	1127.16
156366	257573	-469.944	49.0673	472.499
156366	343431	-250.569	22.1407	251.545
312732	171715	-682.202	265.305	731.974
312732	257573	-140.769	21.4613	142.395
312732	343431	-508.1	45.5992	510.142
312732	429289	-522.174	167.455	548.367
312732	515146	58.7838	971.787	973.563
312732	601004	1273.18	1625.31	2064.61
312732	686862	777.12	1519.63	1706.81
312732	3.69188e+06	-26647.2	-411735	412596
469097	257573	-712.53	289.845	769.227
469097	343431	6.78117	379.545	379.606
469097	429289	602.84	699.236	923.226
469097	515146	186.632	582.007	611.199
469097	601004	336.377	689.848	767.489
469097	686862	400.484	347.463	530.206
469097	772720	-484.916	-2008.46	2066.17
469097	858577	-621.396	-2876.64	2942.99
469097	944435	-671.648	1760.81	1884.56
469097	1.03029e+06	-606.228	1094.46	1251.14
469097	3.52017e+06	-21053.6	-79587.4	82325
469097	4.37874e+06	16737.4	-120586	121742
469097	4.4646e+06	-12013.7	-252153	252439
469097	4.55046e+06	-8393.51	-241765	241911
469097	4.63632e+06	3214.38	-111922	111968
469097	4.72218e+06	-13859.1	-335785	336071
469097	4.80803e+06	-2513.47	-189900	189917
469097	4.89389e+06	-16059.3	-302490	302916
469097	4.97975e+06	-1219.09	-246909	246912
469097	5.06561e+06	9667.13	-105755	106196
469097	5.15146e+06	13297	-39810.2	41972.2
625463	257573	-587.041	127.302	600.685
625463	343431	-197.293	326.244	381.261
625463	429289	-322.396	252.257	409.357
625463	515146	2575.83	1364.9	2915.11
625463	601004	-236.483	245.053	340.552
625463	686862	593.048	765.806	968.589
625463	772720	377.86	1539.35	1585.05
625463	858577	-2277.8	-1541.04	2750.12
625463	944435	-1446.72	-1168.78	1859.85
625463	1.03029e+06	-2507.84	-4060.02	4772.1
625463	4.03531e+06	-77130.3	-939828	942988
625463	4.12117e+06	-72726.6	-509882	515043
625463	4.20703e+06	-16397.7	-282654	283129
625463	4.29289e+06	-15475.3	-290956	291367
625463	4.37874e+06	-18968.6	-346623	347141
625463	4.4646e+06	-6489.5	-172402	172524
625463	4.55046e+06	-20699.9	-391262	391809
625463	4.63632e+06	6241.53	-222226	222314
625463	4.72218e+06	-16474.6	-310142	310579
625463	4.80803e+06	21366.2	-10283.3	23712.1
625463	4.89389e+06	-10566.4	-349651	349811
625463	4.97975e+06	-6703.97	-267894	267978
625463	5.06561e+06	-17605.9	-308278	308780
625463	5.15146e+06	9561.75	-210937	211154
625463	5.23732e+06	-10011.2	-132067	132446
625463	5.32318e+06	-35472.8	-558073	559200
781829	343431	-1059.84	-328.673	1109.63
781829	429289	-588.861	-18.4328	589.149
781829	515146	-2972.69	-1117.42	3175.77
781829	601004	-1655.43	-1273.73	2088.74
781829	686862	-312.504	1515.58	1547.47
781829	772720	-49.2614	1162.5	1163.54
781829	858577	-404.188	1034.65	1110.8
781829	944435	-428.918	574.167	716.685
781829	1.03029e+06	-2026.93	-1566.52	2561.72
781829	3.60602e+06	14605.5	40804.1	43339.3
781829	3.69188e+06	32660.3	76310.2	83005.6
781829	3.77774e+06	30296	-46263.9	55301
781829	3.8636e+06	-20465.9	-85792.9	88200.2
781829	3.94946e+06	46173.9	-66592	81034
781829	4.03531e+06	12449.1	-171853	172304
781829	4.12117e+06	-41881.5	-290687	293688
781829	4.20703e+06	-47526.9	-379489	382453
781829	4.37874e+06	20071.3	-262781	263547
781829	4.4646e+06	1058.9	-93724	93729.9
781829	4.55046e+06	-23361.5	-236597	237747
781829	4.63632e+06	3111.54	-180109	180136
781829	4.72218e+06	-18953.5	-316915	317481
781829	4.80803e+06	-4475.6	-293500	293534
781829	4.89389e+06	-6954.4	-335719	335791
781829	4.97975e+06	-50874.8	-527175	529624
781829	5.06561e+06	-23141.1	-249244	250316
781829	5.15146e+06	3860.57	-111235	111302
781829	5.23732e+06	-54947.6	-587691	590254
781829	5.32318e+06	6432.52	-365537	365594
781829	5.40904e+06	-22388.2	-349156	349873
938195	429289	-855.609	-11.6333	855.688
938195	515146	-1215.64	18.6727	1215.78
938195	601004	-1299.76	-26.4907	1300.03
938195	686862	-167.38	-110.14	200.367
938195	772720	1755.62	1598.13	2374.07
938195	858577	582.886	912.742	1082.98
938195	944435	-1119.12	-726.201	1334.09
938195	1.03029e+06	-593.633	-950.61	1120.74
938195	3.34845e+06	-102329	-424046	436218
938195	3.43431e+06	86970.9	289671	302445
938195	3.52017e+06	-11641.2	-116463	117043
938195	3.69188e+06	-14499.6	-157667	158333
938195	3.77774e+06	5108	-292090	292135
938195	3.8636e+06	-52658.3	-342797	346818
938195	3.94946e+06	12205.3	-74377.9	75372.7
938195	4.12117e+06	30105	31122.8	43300.5
938195	4.20703e+06	-29188.2	-331032	332316
938195	4.29289e+06	-19138.6	-38325.6	42838.5
938195	4.37874e+06	3989.28	-96405	96487.5
938195	4.4646e+06	-3705.66	-283663	283687
938195	4.55046e+06	-90636.3	-478663	487169
938195	4.63632e+06	-7443.02	-76232.9	76595.4
938195	4.72218e+06	17516.8	-85019.1	86804.8
938195	4.80803e+06	12477.9	-207255	207630
938195	4.89389e+06	-17602.5	-319521	320006
938195	4.97975e+06	-228.54	-168973	168974
938195	5.06561e+06	-23001.7	-258463	259484
938195	5.15146e+06	-32765.2	-646254	647084
938195	5.23732e+06	-86254.1	-730034	735111
938195	5.32318e+06	-582.455	-227201	227202
938195	5.4949e+06	-37263.9	-407701	409400
938195	5.58075e+06	-30662	-455076	456108
1.09456e+06	429289	-3098.94	-536.597	3145.05
1.09456e+06	515146	-1405.89	-339.969	1446.42
1.09456e+06	601004	-2942.06	-751.006	3036.4
1.09456e+06	686862	1141.48	172.993	1154.51
1.09456e+06	772720	847.143	640.158	1061.82
1.09456e+06	858577	-3494.03	-2614.99	4364.22
1.09456e+06	944435	-181.72	1366.97	1378.99
1.09456e+06	1.03029e+06	-3777.71	-2891.01	4757
1.09456e+06	1.20201e+06	-3220.33	-1412.75	3516.59
1.09456e+06	1.45958e+06	-2664.25	-21067.8	21235.6
1.09456e+06	1.54544e+06	16142.4	852.416	16164.9
1.09456e+06	1.6313e+06	36921.7	52410.8	64110.1
1.09456e+06	1.71715e+06	11210.7	15769.1	19348
1.09456e+06	1.80301e+06	26789.9	-11910.1	29318.1
1.09456e+06	1.88887e+06	-3596.82	2542.36	4404.62
1.09456e+06	1.97473e+06	287.976	-56403.3	56404.1
1.09456e+06	2.66159e+06	8667.41	-323422	323538
1.09456e+06	2.91916e+06	30494.6	-160852	163717
1.09456e+06	3.00502e+06	86031.6	127515	153823
1.09456e+06	3.09088e+06	81738.6	72558.7	109298
1.09456e+06	3.17674e+06	77851.7	220965	234279
1.09456e+06	3.26259e+06	69501.7	320189	327645
1.09456e+06	3.34845e+06	63454	-70111.7	94562.4
1.09456e+06	3.43431e+06	3792.45	-113651	113714
1.09456e+06	3.52017e+06	4939.59	-109141	109253
1.09456e+06	3.60602e+06	95499	208475	229308
1.09456e+06	3.69188e+06	-32948.8	-297218	299039
1.09456e+06	3.77774e+06	-54300.8	-363533	367566
1.09456e+06	3.8636e+06	8049.1	-200588	200750
1.09456e+06	3.94946e+06	101417	283585	301174
1.09456e+06	4.12117e+06	5829.36	-82561.5	82767
1.09456e+06	4.20703e+06	-60559.1	-473995	477848
1.09456e+06	4.29289e+06	-13086.2	-357018	357258
1.09456e+06	4.37874e+06	16475.2	-206379	207035
1.09456e+06	4.4646e+06	50548.2	-115388	125974
1.09456e+06	4.55046e+06	-48160.2	-416838	419611
1.09456e+06	4.63632e+06	-16924.7	-216654	217314
1.09456e+06	4.72218e+06	-45147.2	-235618	239904
1.09456e+06	4.80803e+06	24425.6	5667.88	25074.6
1.09456e+06	4.89389e+06	-2293.86	-254252	254262
1.09456e+06	4.97975e+06	46530.7	-243625	248029
1.09456e+06	5.06561e+06	-25301.1	-235233	236589
1.09456e+06	5.15146e+06	-37445.4	-507453	508832
1.09456e+06	5.23732e+06	-37060.3	-398724	400442
1.09456e+06	5.32318e+06	-39141.8	-371031	373090
1.09456e+06	5.40904e+06	-38293.7	-296153	298618
1.09456e+06	5.4949e+06	-6600.98	-477982	478028
1.09456e+06	5.66661e+06	39080.5	-32403.9	50767.1
1.25093e+06	429289	49.425	-322.199	325.968
1.25093e+06	515146	1106.76	1077.23	1544.45
1.25093e+06	601004	-5174.59	-2215.31	5628.86
1.25093e+06	686862	-756.146	-156.784	772.229
1.25093e+06	772720	-781.726	1289.23	1507.71
1.25093e+06	858577	2049.88	1448.43	2509.97
1.25093e+06	944435	-2860.75	-782.706	2965.9
1.25093e+06	1.03029e+06	-10867.2	-8640.44	13883.6
1.25093e+06	1.11615e+06	-2434.05	150.224	2438.68
1.25093e+06	1.28787e+06	33613.9	39337.1	51742.6
1.25093e+06	1.37372e+06	-69780.9	-97767.7	120116
1.25093e+06	1.45958e+06	-16671	-7106.82	18122.6
1.25093e+06	1.54544e+06	-137.357	36228.7	36228.9
1.25093e+06	1.6313e+06	29943.7	40332.5	50232.8
1.25093e+06	1.71715e+06	55728.9	26738.7	61811.6
1.25093e+06	1.80301e+06	-63404.2	-99785.1	118225
1.25093e+06	1.88887e+06	-160730	-249261	296590
1.25093e+06	1.97473e+06	-21903.1	-150964	152544
1.25093e+06	2.06059e+06	4299.42	8091.83	9163.11
1.25093e+06	2.14644e+06	-13939.5	-75109.5	76392.1
1.25093e+06	2.2323e+06	-19980.5	-72563.9	75264.4
1.25093e+06	2.31816e+06	79767.9	218172	232297
1.25093e+06	2.40402e+06	-107661	-314779	332681
1.25093e+06	2.48987e+06	-100328	-332968	347755
1.25093e+06	2.66159e+06	-36493.7	-172344	176165
1.25093e+06	2.74745e+06	-153761	-462883	487753
1.25093e+06	2.83331e+06	-18698.2	-272713	273353
1.25093e+06	2.91916e+06	46121.3	33565.3	57042.1
1.25093e+06	3.00502e+06	192476	381715	427496
1.25093e+06	3.09088e+06	12434	-79982.2	80943
1.25093e+06	3.17674e+06	-72244.3	-313704	321915
1.25093e+06	3.26259e+06	73239.6	65915.5	98533.7
1.25093e+06	3.34845e+06	-19600.3	-167774	168915
1.25093e+06	3.43431e+06	-29165.4	-72132.5	77805.7
1.25093e+06	3.52017e+06	-51612.1	-252679	257896
1.25093e+06	3.60602e+06	-59035	-333362	338548
1.25093e+06	3.69188e+06	27021.4	27159.6	38311.9
1.25093e+06	3.77774e+06	-24785.9	-248264	249498
1.25093e+06	3.8636e+06	-89584.6	-360690	371649
1.25093e+06	3.94946e+06	-48361.1	-367815	370981
1.25093e+06	4.03531e+06	-40716.1	-195291	199490
1.25093e+06	4.12117e+06	81465.7	82629.8	116036
1.25093e+06	4.20703e+06	75557.5	1021.38	75564.4
1.25093e+06	4.29289e+06	-14547.2	-356939	357236
1.25093e+06	4.37874e+06	-61730	-346836	352287
1.25093e+06	4.4646e+06	1168.1	-169950	169954
1.25093e+06	4.55046e+06	-54398.6	-304606	309426
1.25093e+06	4.63632e+06	-35717.6	-122021	127141
1.25093e+06	4.72218e+06	11570	-91458.7	92187.6
1.25093e+06	4.80803e+06	25049.4	-82120.2	85855.7
1.25093e+06	4.89389e+06	67139.3	78207.9	103074
1.25093e+06	4.97975e+06	-114851	-781159	789557
1.25093e+06	5.06561e+06	67695.7	15867.1	69530.4
1.25093e+06	5.15146e+06	-33184.9	-271294	273316
1.25093e+06	5.23732e+06	2320.4	-357171	357178
1.25093e+06	5.32318e+06	-38695.8	-333810	336046
1.25093e+06	5.40904e+06	27616	-207332	209163
1.40729e+06	515146	-4228.74	-2796.46	5069.76
1.40729e+06	601004	-9549.73	-3645.65	10221.9
1.40729e+06	686862	59.8134	17.2623	62.2546
1.40729e+06	772720	-6468.71	-2163.96	6821.07
1.40729e+06	858577	1665.14	412.763	1715.53
1.40729e+06	944435	-3599.78	-788.476	3685.12
1.40729e+06	1.03029e+06	-2210.61	304.685	2231.51
1.40729e+06	1.11615e+06	-2974.31	-2391.28	3816.37
1.40729e+06	1.20201e+06	-9635.6	-3287.91	10181.1
1.40729e+06	1.28787e+06	-62822.8	-29335.2	69334.4
1.40729e+06	1.37372e+06	45713.8	25365.3	52279.6
1.40729e+06	1.45958e+06	33778.3	44376.9	55769.9
1.40729e+06	1.54544e+06	30482.4	31507.9	43839.8
1.40729e+06	1.6313e+06	-29347.9	-42501.6	51649.6
1.40729e+06	1.71715e+06	-71676.6	-83629	110142
1.40729e+06	1.80301e+06	87667.3	111883	142139
1.40729e+06	1.88887e+06	-11656.6	-95710.3	96417.5
1.40729e+06	1.97473e+06	-23176.8	-57755.7	62232.5
1.40729e+06	2.06059e+06	50328.6	3864.25	50476.7
1.40729e+06	2.14644e+06	61236.3	94684.9	112761
1.40729e+06	2.2323e+06	-15766.5	-73957.9	75619.8
1.40729e+06	2.31816e+06	55579.4	10022.3	56475.9
1.40729e+06	2.40402e+06	53107.7	41560.4	67436.6
1.40729e+06	2.48987e+06	-17916.7	-55073.3	57914.4
1.40729e+06	2.57573e+06	160561	214261	267746
1.40729e+06	2.66159e+06	-173957	-365448	404739
1.40729e+06	2.74745e+06	162795	270129	315392
1.40729e+06	2.83331e+06	-123577	-422812	440501
1.40729e+06	2.91916e+06	69940.3	66538.1	96534.8
1.40729e+06	3.00502e+06	-51938.9	-262795	267878
1.40729e+06	3.09088e+06	-61304.6	-282685	289256
1.40729e+06	3.17674e+06	-1130.66	-194789	194792
1.40729e+06	3.26259e+06	7805.48	-90495.6	90831.6
1.40729e+06	3.34845e+06	39231.5	6303.35	39734.6
1.40729e+06	3.43431e+06	-25490.8	-259568	260817
1.40729e+06	3.52017e+06	34835.3	-93582.9	99856.2
1.40729e+06	3.60602e+06	-37120.7	-301350	303628
1.40729e+06	3.69188e+06	-32156	-330783	332342
1.40729e+06	3.77774e+06	-21468.9	-166766	168142
1.40729e+06	3.8636e+06	-33529.4	-246814	249081
1.40729e+06	3.94946e+06	27428.1	-139637	142305
1.40729e+06	4.03531e+06	68079	-76810.3	102638
1.40729e+06	4.12117e+06	-104166	-446374	458367
1.40729e+06	4.20703e+06	27570.9	-201211	203092
1.40729e+06	4.29289e+06	-2221.61	-3576.87	4210.64
1.40729e+06	4.37874e+06	-29287.7	-279152	280684
1.40729e+06	4.4646e+06	-45288.3	-242437	246631
1.40729e+06	4.55046e+06	83685.4	182782	201028
1.40729e+06	4.63632e+06	71892.6	-51950.5	88698.4
1.40729e+06	4.72218e+06	-225778	-866248	895188
1.40729e+06	4.80803e+06	8674.28	-305827	305950
1.40729e+06	4.89389e+06	-210566	-931499	955002
1.40729e+06	4.97975e+06	-46245.3	-375381	378219
1.40729e+06	5.06561e+06	-25956.7	-386847	387717
1.40729e+06	5.23732e+06	26843.2	-181883	183853
1.40729e+06	5.32318e+06	-5489.97	-341103	341147
1.40729e+06	5.40904e+06	-198164	-1.09595e+06	1.11373e+06
1.40729e+06	5.4949e+06	-59837.1	-673574	676227
1.40729e+06	5.58075e+06	-5827.3	-462369	462406
1.40729e+06	5.66661e+06	-169542	-632076	654420
1.56366e+06	515146	-4332.56	-1221.81	4501.54
1.56366e+06	601004	-411.753	1463.27	1520.1
1.56366e+06	686862	-5295.37	-124.369	5296.83
1.56366e+06	772720	-1396.39	-755.19	1587.52
1.56366e+06	858577	-9667.51	-2705.65	10039
1.56366e+06	944435	-18391.8	-10883.4	21370.7
1.56366e+06	1.03029e+06	113213	70698.8	133475
1.56366e+06	1.11615e+06	-99998.9	-66098.2	119870
1.56366e+06	1.20201e+06	7473.09	20431.8	21755.6
1.56366e+06	1.28787e+06	-51781.4	-75942.1	91915.9
1.56366e+06	1.37372e+06	-37121.9	-41834.6	55930
1.56366e+06	1.45958e+06	64050.4	29924.2	70695.9
1.56366e+06	1.54544e+06	-4936.14	-13918.1	14767.5
1.56366e+06	1.6313e+06	-33680.4	-68765	76570.2
1.56366e+06	1.71715e+06	-34080.2	-69737	77619
1.56366e+06	1.80301e+06	32427.1	28174.4	42957.1
1.56366e+06	1.88887e+06	-43886.5	-68684.3	81508
1.56366e+06	1.97473e+06	-26767.5	-89729.8	93637.3
1.56366e+06	2.06059e+06	-3266.03	-70695.5	70770.9
1.56366e+06	2.14644e+06	-58570.5	-87312.2	105138
1.56366e+06	2.2323e+06	17504	-9461.94	19897.7
1.56366e+06	2.31816e+06	9476.97	-9295.02	13274.4
1.56366e+06	2.40402e+06	-61438.8	-171142	181836
1.56366e+06	2.48987e+06	62349	70334.5	93991.1
1.56366e+06	2.57573e+06	-19541.5	-116835	118458
1.56366e+06	2.66159e+06	36845.5	-29340	47100.2
1.56366e+06	2.74745e+06	349762	242892	425828
1.56366e+06	2.83331e+06	-65705.8	-254256	262609
1.56366e+06	2.91916e+06	-51011.1	-107342	118846
1.56366e+06	3.00502e+06	13849.1	-8668.34	16338.2
1.56366e+06	3.09088e+06	-13588	-112925	113740
1.56366e+06	3.17674e+06	75126.7	67201	100797
1.56366e+06	3.26259e+06	7398.81	-139005	139201
1.56366e+06	3.34845e+06	11810.7	-84593.2	85413.7
1.56366e+06	3.43431e+06	-4402.19	-211748	211793
1.56366e+06	3.52017e+06	28132.2	-242772	244397
1.56366e+06	3.60602e+06	92960	81916.2	123902
1.56366e+06	3.69188e+06	46644.5	10542.4	47821.1
1.56366e+06	3.77774e+06	-2042.87	-231656	231665
1.56366e+06	3.8636e+06	34493.8	-19272.3	39512.6
1.56366e+06	3.94946e+06	69633.3	33588.9	77311.2
1.56366e+06	4.03531e+06	46914.1	-76299.9	89569
1.56366e+06	4.12117e+06	25056.2	-177160	178923
1.56366e+06	4.20703e+06	13824.6	-48804.9	50725.1
1.56366e+06	4.29289e+06	-52107.5	-309530	313885
1.56366e+06	4.37874e+06	130874	266247	296674
1.56366e+06	4.4646e+06	-233733	-956280	984430
1.56366e+06	4.55046e+06	263037	502236	566947
1.56366e+06	4.63632e+06	44708.4	46838.2	64750.8
1.56366e+06	4.72218e+06	-81414.1	-381885	390467
1.56366e+06	4.80803e+06	186.764	3753.25	3757.89
1.56366e+06	4.97975e+06	-66864.6	-357299	363501
1.56366e+06	5.06561e+06	92246.3	-361242	372834
1.56366e+06	5.4949e+06	-35203.1	-279593	281800
1.56366e+06	5.83833e+06	3236.03	-165657	165689
1.56366e+06	5.92418e+06	160960	572897	595079
1.72002e+06	429289	-5500.81	-165.456	5503.3
1.72002e+06	515146	-3531.65	-424.91	3557.12
1.72002e+06	601004	-5366.58	199.249	5370.28
1.72002e+06	686862	-16464.3	-5303.04	17297.2
1.72002e+06	772720	-25996.1	-14206.5	29624.7
1.72002e+06	858577	-4205.19	-6189.97	7483.27
1.72002e+06	944435	29543.6	10541.4	31367.9
1.72002e+06	1.03029e+06	-24991.4	-24903.8	35281.3
1.72002e+06	1.11615e+06	133391	126708	183978
1.72002e+06	1.20201e+06	62140.6	26896	67711.5
1.72002e+06	1.28787e+06	22820.6	9851.01	24856
1.72002e+06	1.37372e+06	-57807.3	-62504.5	85138.1
1.72002e+06	1.45958e+06	-43894.2	-68926.6	81716.5
1.72002e+06	1.54544e+06	19883.3	-46679.3	50737.6
1.72002e+06	1.6313e+06	25898.9	9305.89	27520
1.72002e+06	1.71715e+06	-9166.19	-81009.5	81526.5
1.72002e+06	1.80301e+06	-24685.8	-48354.9	54291.7
1.72002e+06	1.88887e+06	-32864.8	-102423	107567
1.72002e+06	1.97473e+06	35192.2	-22679.4	41866.9
1.72002e+06	2.06059e+06	28869.9	-23657.2	37324.7
1.72002e+06	2.14644e+06	28305.4	-17855	33466.3
1.72002e+06	2.2323e+06	1281.27	-49922.6	49939
1.72002e+06	2.31816e+06	53612.4	-26152.5	59651
1.72002e+06	2.40402e+06	30326.7	-76206.6	82019.2
1.72002e+06	2.48987e+06	-26566.1	-147485	149859
1.72002e+06	2.57573e+06	17792.7	-73633.9	75753.1
1.72002e+06	2.66159e+06	117147	102349	155559
1.72002e+06	2.74745e+06	63731	4857.85	63915.9
1.72002e+06	2.83331e+06	107864	94961	143709
1.72002e+06	2.91916e+06	36796.8	-112932	118775
1.72002e+06	3.00502e+06	23605.5	-92839.6	95793.6
1.72002e+06	3.09088e+06	-29890.5	-213039	215125
1.72002e+06	3.17674e+06	32003.8	-113126	117566
1.72002e+06	3.26259e+06	60211.6	23005.5	64456.9
1.72002e+06	3.34845e+06	43008.6	-83195	93654.4
1.72002e+06	3.43431e+06	-23307	-230548	231723
1.72002e+06	3.52017e+06	8288.79	-181184	181373
1.72002e+06	3.60602e+06	55680.1	-98659.2	113287
1.72002e+06	3.69188e+06	63634.4	-67262	92593.3
1.72002e+06	3.77774e+06	222846	245010	331195
1.72002e+06	3.8636e+06	22980.8	-185976	187390
1.72002e+06	3.94946e+06	9539.64	-26275.8	27953.9
1.72002e+06	4.03531e+06	77643.5	-74638.3	107700
1.72002e+06	4.12117e+06	100136	79330.3	127751
1.72002e+06	4.20703e+06	-43115.1	-998127	999058
1.72002e+06	4.29289e+06	-11424	-166139	166531
1.72002e+06	4.37874e+06	17253.3	-192945	193715
1.72002e+06	4.4646e+06	-3535.51	-238759	238785
1.72002e+06	4.55046e+06	78356.4	-83488.3	114499
1.72002e+06	4.63632e+06	104601	-8383.57	104936
1.72002e+06	4.72218e+06	97692.7	73076.6	122000
1.72002e+06	4.80803e+06	-124781	-895644	904294
1.72002e+06	4.89389e+06	37388	91934.7	99246.4
1.72002e+06	5.06561e+06	-1.81603e+06	-3.91284e+06	4.31373e+06
1.72002e+06	5.15146e+06	-64254.6	-350116	355963
1.72002e+06	6.01004e+06	118236	379507	397499
1.87639e+06	515146	-7699.84	-2113.11	7984.54
1.87639e+06	601004	110.996	-906.946	913.712
1.87639e+06	686862	1849	-777.137	2005.68
1.87639e+06	772720	68983.4	35156.7	77425.4
1.87639e+06	858577	20220	6445.59	21222.5
1.87639e+06	944435	39171.3	21086.4	44486.3
1.87639e+06	1.03029e+06	-113016	-121158	165686
1.87639e+06	1.11615e+06	175676	82978.8	194287
1.87639e+06	1.20201e+06	-27802.9	-49736.3	56979.8
1.87639e+06	1.28787e+06	2864.86	-21114.7	21308.2
1.87639e+06	1.37372e+06	-88406	-86597.5	123753
1.87639e+06	1.45958e+06	45601.2	28429.1	53737.2
1.87639e+06	1.54544e+06	65982.3	-13751	67399.9
1.87639e+06	1.6313e+06	33908.2	22300	40583.9
1.87639e+06	1.71715e+06	3971.93	-19254.6	19660
1.87639e+06	1.80301e+06	-17903.7	-79645	81632.6
1.87639e+06	1.88887e+06	-9807.18	-35972.7	37285.6
1.87639e+06	1.97473e+06	-27889.9	-92214.9	96340.2
1.87639e+06	2.06059e+06	-32262.3	-94106.9	99483.5
1.87639e+06	2.14644e+06	23814.8	-53390.4	58460.9
1.87639e+06	2.2323e+06	10952.5	-49609.1	50803.7
1.87639e+06	2.31816e+06	39954	-29145.9	49455.1
1.87639e+06	2.40402e+06	57573.4	474.597	57575.4
1.87639e+06	2.48987e+06	86120.9	19365.4	88271.4
1.87639e+06	2.57573e+06	-17319.8	-107844	109226
1.87639e+06	2.66159e+06	94004.1	6882.76	94255.7
1.87639e+06	2.74745e+06	44956.3	-52324.1	68984.7
1.87639e+06	2.83331e+06	91956.9	-4748.9	92079.5
1.87639e+06	2.91916e+06	27759	-80327.8	84989
1.87639e+06	3.00502e+06	63327.3	-50399.5	80934.9
1.87639e+06	3.09088e+06	148070	87099.6	171788
1.87639e+06	3.17674e+06	65127.9	-60223	88704.3
1.87639e+06	3.26259e+06	34597.4	-143566	147676
1.87639e+06	3.34845e+06	31506	-164553	167542
1.87639e+06	3.43431e+06	6720.34	-181220	181345
1.87639e+06	3.52017e+06	90521.3	11007.7	91188.1
1.87639e+06	3.60602e+06	32719.2	-88774.3	94612
1.87639e+06	3.69188e+06	-10769.2	-148397	148787
1.87639e+06	3.77774e+06	15960.3	-185092	185779
1.87639e+06	3.8636e+06	-30409.9	-267830	269551
1.87639e+06	3.94946e+06	-31220.7	-266467	268290
1.87639e+06	4.03531e+06	75152.7	-11250.6	75990.2
1.87639e+06	4.12117e+06	13474.1	-142175	142812
1.87639e+06	4.20703e+06	-52975.3	-412875	416259
1.87639e+06	4.29289e+06	92644	64751.7	113030
1.87639e+06	4.37874e+06	143482	253765	291520
1.87639e+06	4.4646e+06	39814	-163889	168655
1.87639e+06	4.55046e+06	161822	267468	312611
1.87639e+06	4.63632e+06	98998.4	93144	135928
1.87639e+06	4.72218e+06	-11655.7	-372077	372260
1.87639e+06	4.80803e+06	-53809.6	-437211	440510
1.87639e+06	4.89389e+06	127973	202201	239295
1.87639e+06	4.97975e+06	101244	34772.3	107049
1.87639e+06	5.06561e+06	10382.8	-262596	262801
1.87639e+06	5.23732e+06	292947	727662	784417
1.87639e+06	5.32318e+06	-256021	-872302	909097
1.87639e+06	5.40904e+06	-43183.2	-485644	487560
1.87639e+06	5.4949e+06	119297	164.117	119297
1.87639e+06	6.01004e+06	28913.2	-189854	192043
1.87639e+06	6.0959e+06	7123.09	-318075	318155
1.87639e+06	6.18176e+06	-101361	-246067	266125
1.87639e+06	6.26761e+06	17318.9	-216235	216927
2.03276e+06	601004	-112563	-40792.3	119727
2.03276e+06	686862	111857	47274.3	121437
2.03276e+06	772720	25341.4	5543.63	25940.6
2.03276e+06	858577	38832.6	2940.59	38943.7
2.03276e+06	944435	-63987.6	-27786.9	69760.5
2.03276e+06	1.03029e+06	-148837	-92452.4	175214
2.03276e+06	1.11615e+06	-93400.9	-104357	140051
2.03276e+06	1.20201e+06	87069.1	5791.09	87261.5
2.03276e+06	1.28787e+06	-221.678	-42064.9	42065.5
2.03276e+06	1.37372e+06	1032.27	-48373.9	48384.9
2.03276e+06	1.45958e+06	27835.3	11234	30016.7
2.03276e+06	1.54544e+06	10393.1	-36792.4	38232.1
2.03276e+06	1.6313e+06	-698.099	-46125.4	46130.7
2.03276e+06	1.71715e+06	20669.3	-32197.5	38261
2.03276e+06	1.80301e+06	25820.4	-40740.1	48233.3
2.03276e+06	1.88887e+06	20463.6	-38344.9	43463.6
2.03276e+06	1.97473e+06	50401.4	-12417.7	51908.6
2.03276e+06	2.06059e+06	-7244.83	-47669.9	48217.3
2.03276e+06	2.14644e+06	47579.3	-33098.8	57959.7
2.03276e+06	2.2323e+06	42313.2	-25945.6	49634.4
2.03276e+06	2.31816e+06	102100	27049.3	105623
2.03276e+06	2.40402e+06	28843	-60644.5	67154.1
2.03276e+06	2.48987e+06	47292	-25533.3	53744.6
2.03276e+06	2.57573e+06	77194.2	-59822	97660.7
2.03276e+06	2.66159e+06	78559.4	-83938.1	114966
2.03276e+06	2.74745e+06	63711.8	-28320.6	69722.7
2.03276e+06	2.83331e+06	71154.7	-41307.5	82275.8
2.03276e+06	2.91916e+06	53933.9	-33410.8	63444.1
2.03276e+06	3.00502e+06	122765	-31286.9	126690
2.03276e+06	3.09088e+06	91323.8	1320.96	91333.4
2.03276e+06	3.17674e+06	85090.3	-105140	135258
2.03276e+06	3.26259e+06	62960.8	-93722.3	112907
2.03276e+06	3.34845e+06	138779	19303	140115
2.03276e+06	3.43431e+06	161849	109483	195401
2.03276e+06	3.52017e+06	57937	-124117	136973
2.03276e+06	3.60602e+06	88768.9	-73956.5	115540
2.03276e+06	3.69188e+06	69416.6	36489.8	78423
2.03276e+06	3.77774e+06	76112	-105873	130392
2.03276e+06	3.8636e+06	73448.9	-111268	133324
2.03276e+06	3.94946e+06	71657.8	-2592.76	71704.7
2.03276e+06	4.03531e+06	32384.1	-191804	194518
2.03276e+06	4.12117e+06	167147	-79635.5	185148
2.03276e+06	4.20703e+06	91845.7	102897	137925
2.03276e+06	4.29289e+06	-68876.9	-454425	459615
2.03276e+06	4.37874e+06	159396	175561	237126
2.03276e+06	4.4646e+06	145247	-35097.7	149427
2.03276e+06	4.55046e+06	29758.9	-328460	329805
2.03276e+06	4.63632e+06	577116	935057	1.09881e+06
2.03276e+06	4.72218e+06	85314.4	75975.4	114240
2.03276e+06	4.80803e+06	91107.1	-190111	210814
2.03276e+06	4.89389e+06	134381	41850.6	140747
2.03276e+06	5.06561e+06	543771	722828	904526
2.03276e+06	5.15146e+06	54060.6	-255422	261081
2.03276e+06	5.32318e+06	12598.7	-242443	242770
2.03276e+06	5.40904e+06	-459411	-1.06745e+06	1.16211e+06
2.03276e+06	5.4949e+06	52376.4	-112533	124125
2.03276e+06	5.66661e+06	-188726	-575850	605987
2.03276e+06	6.01004e+06	-22161.3	-174294	175697
2.03276e+06	6.0959e+06	32853.5	-239709	241950
2.18912e+06	601004	-16086.9	-6759.34	17449.2
2.18912e+06	686862	39877.7	-9382.27	40966.6
2.18912e+06	772720	-20014.8	-34820.3	40162.7
2.18912e+06	858577	48592	7018.61	49096.3
2.18912e+06	944435	11036.9	-8719.62	14065.7
2.18912e+06	1.03029e+06	-35623.9	-131554	136292
2.18912e+06	1.11615e+06	47896.7	11050	49154.8
2.18912e+06	1.20201e+06	33486.3	-64062.7	72286.6
2.18912e+06	1.28787e+06	65805.6	-7970.18	66286.5
2.18912e+06	1.37372e+06	66465.7	-10293	67258
2.18912e+06	1.45958e+06	60607.3	15174.2	62478
2.18912e+06	1.54544e+06	67491.6	-23981.7	71625.7
2.18912e+06	1.6313e+06	-16640.1	-66255.7	68313.3
2.18912e+06	1.71715e+06	21517.2	-39389	44883
2.18912e+06	1.80301e+06	64195.3	6447.26	64518.2
2.18912e+06	1.88887e+06	33049.8	-41345.5	52931.5
2.18912e+06	1.97473e+06	28575.2	-63128.9	69295
2.18912e+06	2.06059e+06	27396.9	-84230.8	88574.4
2.18912e+06	2.14644e+06	37438.5	-33479.2	50224.5
2.18912e+06	2.2323e+06	26737	-74819.1	79452.9
2.18912e+06	2.31816e+06	46047.9	-39925.1	60946
2.18912e+06	2.40402e+06	76711.1	-10006.9	77361.1
2.18912e+06	2.48987e+06	94365.2	1991.29	94386.2
2.18912e+06	2.57573e+06	75730.4	-18584.5	77977.4
2.18912e+06	2.66159e+06	67904.8	-28552.6	73663.5
2.18912e+06	2.74745e+06	60485.5	-39693.7	72347
2.18912e+06	2.83331e+06	109696	-12877	110449
2.18912e+06	2.91916e+06	7926.57	-166704	166892
2.18912e+06	3.00502e+06	-1411.87	-197116	197121
2.18912e+06	3.09088e+06	113621	-44685.8	122092
2.18912e+06	3.17674e+06	74397.9	-83373.2	111741
2.18912e+06	3.26259e+06	86226.2	-19184.6	88334.7
2.18912e+06	3.34845e+06	87785.3	-60455.2	106588
2.18912e+06	3.43431e+06	104292	-102362	146132
2.18912e+06	3.52017e+06	53744	-133124	143564
2.18912e+06	3.60602e+06	148273	-7503.73	148463
2.18912e+06	3.69188e+06	151172	56066.4	161234
2.18912e+06	3.77774e+06	110126	27767.9	113573
2.18912e+06	3.8636e+06	83618.4	-117752	144422
2.18912e+06	3.94946e+06	50564.2	-111416	122353
2.18912e+06	4.03531e+06	56981.2	-104433	118967
2.18912e+06	4.12117e+06	58207.7	-89488.2	106753
2.18912e+06	4.20703e+06	141688	-65638.6	156153
2.18912e+06	4.29289e+06	76830.7	-183694	199115
2.18912e+06	4.37874e+06	168937	87304.9	190163
2.18912e+06	4.4646e+06	114260	30921	118370
2.18912e+06	4.55046e+06	115944	23397.4	118282
2.18912e+06	4.63632e+06	93411.3	-26384.8	97066.1
2.18912e+06	4.72218e+06	71612.2	-84553.1	110804
2.18912e+06	4.80803e+06	112994	-29142.5	116692
2.18912e+06	4.89389e+06	105267	-21822.9	107505
2.18912e+06	4.97975e+06	-67341.2	-544722	548869
2.18912e+06	5.06561e+06	377372	655664	756509
2.18912e+06	5.15146e+06	227346	277331	358607
2.18912e+06	5.23732e+06	29666.9	-90079.9	94839.4
2.18912e+06	5.32318e+06	59691.1	-242395	249636
2.18912e+06	5.4949e+06	18479.9	-287580	288173
2.18912e+06	5.58075e+06	206072	388128	439442
2.18912e+06	5.83833e+06	-37463.9	-431749	433371
2.18912e+06	5.92418e+06	419445	393699	575268
2.18912e+06	6.01004e+06	-35887.4	-304498	306605
2.18912e+06	6.0959e+06	275.518	-283241	283242
2.34549e+06	686862	-67197.1	-66252.8	94365.7
2.34549e+06	772720	-205356	-135139	245833
2.34549e+06	858577	-63718.2	-59076.9	86891.2
2.34549e+06	944435	-100300	-112307	150576
2.34549e+06	1.03029e+06	-62940.7	-77185.3	99594.6
2.34549e+06	1.11615e+06	-80168.9	-84170.5	116240
2.34549e+06	1.20201e+06	31334.7	-78352.9	84386.2
2.34549e+06	1.28787e+06	2093.73	-58808	58845.2
2.34549e+06	1.37372e+06	-15538.8	-116138	117173
2.34549e+06	1.45958e+06	-219.521	-86495.3	86495.6
2.34549e+06	1.54544e+06	63234.3	-20251	66397.9
2.34549e+06	1.6313e+06	55476.1	-41505.1	69284
2.34549e+06	1.71715e+06	-2388.15	-105249	105276
2.34549e+06	1.80301e+06	29981.9	-54141	61888.3
2.34549e+06	1.88887e+06	71482.3	-28864	77089.9
2.34549e+06	1.97473e+06	10610.3	-82470.7	83150.5
2.34549e+06	2.06059e+06	5073.52	-59975.2	60189.4
2.34549e+06	2.14644e+06	24203.5	-77875.6	81550.1
2.34549e+06	2.2323e+06	42666.2	-36890.9	56403.4
2.34549e+06	2.31816e+06	80729.2	-26150.3	84859
2.34549e+06	2.40402e+06	65831.8	-43815	79079.6
2.34549e+06	2.48987e+06	68243.8	-53204.3	86532.8
2.34549e+06	2.57573e+06	73652.8	-48773.5	88337.9
2.34549e+06	2.66159e+06	100868	-37649.9	107666
2.34549e+06	2.74745e+06	131071	30517.2	134577
2.34549e+06	2.83331e+06	85794.6	-41284.4	95210.9
2.34549e+06	2.91916e+06	71932.9	-71329.2	101303
2.34549e+06	3.00502e+06	154340	15115.4	155078
2.34549e+06	3.09088e+06	80519.6	-81446.1	114529
2.34549e+06	3.17674e+06	113044	-53513.4	125070
2.34549e+06	3.26259e+06	149946	60019.4	161512
2.34549e+06	3.34845e+06	115775	-65866.6	133200
2.34549e+06	3.43431e+06	155160	-75472	172542
2.34549e+06	3.52017e+06	97162.2	-98770.6	138550
2.34549e+06	3.60602e+06	133301	-16116.7	134271
2.34549e+06	3.69188e+06	138463	-30716	141830
2.34549e+06	3.77774e+06	125617	6328.23	125776
2.34549e+06	3.8636e+06	167714	3184.97	167745
2.34549e+06	3.94946e+06	94579.9	45859.3	105112
2.34549e+06	4.03531e+06	28545.1	-221933	223761
2.34549e+06	4.12117e+06	172488	39082.8	176860
2.34549e+06	4.20703e+06	84758.4	-131365	156335
2.34549e+06	4.29289e+06	105780	-43548.9	114393
2.34549e+06	4.37874e+06	85025.8	-192678	210605
2.34549e+06	4.4646e+06	87705.9	-119696	148390
2.34549e+06	4.55046e+06	257195	196380	323596
2.34549e+06	4.63632e+06	175867	209783	273748
2.34549e+06	4.72218e+06	112598	-47149.4	122071
2.34549e+06	4.80803e+06	295607	264416	396609
2.34549e+06	4.89389e+06	92642.2	-197542	218186
2.34549e+06	4.97975e+06	32749.1	-219028	221462
2.34549e+06	5.06561e+06	83762.4	-272968	285530
2.34549e+06	5.15146e+06	177250	44517	182755
2.34549e+06	5.23732e+06	169720	-202465	264192
2.34549e+06	5.32318e+06	14922.8	-266427	266844
2.34549e+06	5.40904e+06	301113	236674	382993
2.34549e+06	5.4949e+06	38537.1	-117539	123695
2.34549e+06	5.58075e+06	117974	47352.1	127122
2.34549e+06	5.66661e+06	500845	912161	1.04062e+06
2.34549e+06	5.75247e+06	149103	153907	214287
2.34549e+06	5.83833e+06	-24134.1	-409635	410345
2.34549e+06	5.92418e+06	27883.4	-111101	114547
2.34549e+06	6.01004e+06	187012	532818	564684
2.34549e+06	6.0959e+06	54706.5	-113408	125913
2.34549e+06	6.18176e+06	86508.3	-30192.9	91625.9
2.50185e+06	601004	6510.94	-39848.8	40377.2
2.50185e+06	686862	-123138	-48623	132390
2.50185e+06	772720	88131.8	-7593.56	88458.3
2.50185e+06	858577	-200499	-89815.1	219696
2.50185e+06	944435	-28136.3	-57447.6	63967.8
2.50185e+06	1.03029e+06	-44023.6	-94531	104279
2.50185e+06	1.11615e+06	-66865.5	-86616.4	109423
2.50185e+06	1.20201e+06	-67561	-104150	124144
2.50185e+06	1.28787e+06	-15526.6	-84562.6	85976.2
2.50185e+06	1.37372e+06	129199	-39925.6	135227
2.50185e+06	1.45958e+06	-2891.53	-64330.3	64395.3
2.50185e+06	1.54544e+06	-774.424	-112026	112028
2.50185e+06	1.6313e+06	48606.3	-92727.4	104695
2.50185e+06	1.71715e+06	86775.1	-38674	95003.1
2.50185e+06	1.80301e+06	44151.3	-58592.7	73365.1
2.50185e+06	1.88887e+06	26433.3	-60622.9	66135.2
2.50185e+06	1.97473e+06	76511.5	-57705.4	95832.7
2.50185e+06	2.06059e+06	35567.1	-81230.6	88676
2.50185e+06	2.14644e+06	1103.04	-101667	101673
2.50185e+06	2.2323e+06	36803.1	-77430.3	85731.6
2.50185e+06	2.31816e+06	4304.04	-109524	109608
2.50185e+06	2.40402e+06	40553.7	-76549.9	86628.5
2.50185e+06	2.48987e+06	78514.4	-26162	82758.4
2.50185e+06	2.57573e+06	34872.4	-102464	108236
2.50185e+06	2.66159e+06	26697.1	-117660	120651
2.50185e+06	2.74745e+06	105900	-29817.6	110018
2.50185e+06	2.83331e+06	125316	-25163.5	127817
2.50185e+06	2.91916e+06	182847	47018.1	188796
2.50185e+06	3.00502e+06	130009	3141.69	130047
2.50185e+06	3.09088e+06	111709	-121987	165408
2.50185e+06	3.17674e+06	117664	-68125.5	135963
2.50185e+06	3.26259e+06	100997	-85615.1	132402
2.50185e+06	3.34845e+06	132719	-5999.92	132855
2.50185e+06	3.43431e+06	82648.2	-133859	157318
2.50185e+06	3.52017e+06	152923	-32802.1	156402
2.50185e+06	3.60602e+06	151637	68344.5	166327
2.50185e+06	3.69188e+06	25191.1	-234545	235893
2.50185e+06	3.77774e+06	163199	29269	165803
2.50185e+06	3.8636e+06	161016	8360.09	161233
2.50185e+06	3.94946e+06	86276.1	-100684	132592
2.50185e+06	4.03531e+06	178109	50013	184998
2.50185e+06	4.12117e+06	216772	106449	241498
2.50185e+06	4.20703e+06	93293.7	-7421.63	93588.5
2.50185e+06	4.29289e+06	165545	-21193.6	166896
2.50185e+06	4.37874e+06	92681.6	-5109.8	92822.3
2.50185e+06	4.4646e+06	183030	-16112.9	183738
2.50185e+06	4.55046e+06	186281	24695.9	187911
2.50185e+06	4.63632e+06	200872	115113	231518
2.50185e+06	4.72218e+06	262766	266196	374040
2.50185e+06	4.80803e+06	203750	29923.3	205935
2.50185e+06	4.89389e+06	361393	428917	560869
2.50185e+06	4.97975e+06	203742	80155.1	218942
2.50185e+06	5.06561e+06	-562585	-1.41243e+06	1.52035e+06
2.50185e+06	5.15146e+06	68113.6	-369727	375949
2.50185e+06	5.23732e+06	241516	-67899.8	250880
2.50185e+06	5.32318e+06	165937	60379.4	176580
2.50185e+06	5.40904e+06	293237	754722	809687
2.50185e+06	5.4949e+06	-155802	-763512	779246
2.50185e+06	5.58075e+06	-6343.82	-519861	519900
2.50185e+06	5.66661e+06	-56619.6	-314249	319309
2.50185e+06	5.75247e+06	488842	923507	1.04491e+06
2.50185e+06	6.01004e+06	-253651	-1.11033e+06	1.13893e+06
2.50185e+06	6.0959e+06	336352	585424	675170
2.65822e+06	601004	-50858.2	-41230.2	65471.2
2.65822e+06	686862	-96665.3	-63472.3	115641
2.65822e+06	772720	-40453.3	-68312.5	79391.8
2.65822e+06	858577	-52761.5	-45702.3	69803.1
2.65822e+06	944435	-66992.9	-65325.4	93570.6
2.65822e+06	1.03029e+06	-54899.7	-122673	134397
2.65822e+06	1.11615e+06	-73572.9	-83722.3	111456
2.65822e+06	1.20201e+06	-102816	-166177	195412
2.65822e+06	1.28787e+06	-66244.1	-136945	152126
2.65822e+06	1.37372e+06	-101719	-200676	224984
2.65822e+06	1.45958e+06	-23350.4	-115242	117584
2.65822e+06	1.54544e+06	15489.2	-101144	102323
2.65822e+06	1.6313e+06	9871.76	-117284	117699
2.65822e+06	1.71715e+06	-28048.9	-112065	115522
2.65822e+06	1.80301e+06	65972.3	-80992.6	104461
2.65822e+06	1.88887e+06	30692.8	-74019.6	80130.8
2.65822e+06	1.97473e+06	33007	-109683	114542
2.65822e+06	2.06059e+06	7713.42	-129475	129704
2.65822e+06	2.14644e+06	41467.2	-72459.2	83485.7
2.65822e+06	2.2323e+06	34049.9	-81484.8	88312.9
2.65822e+06	2.31816e+06	59241.7	-68115	90273.1
2.65822e+06	2.40402e+06	84850.9	-47003.1	96999.8
2.65822e+06	2.48987e+06	83025.3	-57613.7	101057
2.65822e+06	2.57573e+06	74577.2	-91656.3	118164
2.65822e+06	2.66159e+06	106993	-4517.95	107089
2.65822e+06	2.74745e+06	79398.6	-63686.1	101784
2.65822e+06	2.83331e+06	107970	-95812.1	144352
2.65822e+06	2.91916e+06	138168	-19464.6	139532
2.65822e+06	3.00502e+06	87883.1	-108711	139791
2.65822e+06	3.09088e+06	68898.1	-121771	139911
2.65822e+06	3.17674e+06	122279	-44576.5	130151
2.65822e+06	3.26259e+06	86771.9	-53103.3	101732
2.65822e+06	3.34845e+06	99474.6	-67883.1	120430
2.65822e+06	3.43431e+06	149627	-33465.2	153324
2.65822e+06	3.52017e+06	131733	-101040	166020
2.65822e+06	3.60602e+06	139498	-41743	145610
2.65822e+06	3.69188e+06	136913	-34940	141301
2.65822e+06	3.77774e+06	81463.9	-165986	184899
2.65822e+06	3.8636e+06	173482	73704.2	188490
2.65822e+06	3.94946e+06	150927	13470.5	151527
2.65822e+06	4.03531e+06	228121	-31801.6	230327
2.65822e+06	4.12117e+06	146593	-71268.1	162998
2.65822e+06	4.20703e+06	73300.3	-99450.9	123545
2.65822e+06	4.29289e+06	166809	65178	179091
2.65822e+06	4.37874e+06	228896	12903.9	229259
2.65822e+06	4.4646e+06	190876	93689	212629
2.65822e+06	4.55046e+06	146614	134412	198902
2.65822e+06	4.63632e+06	344322	161201	380188
2.65822e+06	4.72218e+06	237994	39357.3	241226
2.65822e+06	4.80803e+06	55416.2	-129239	140619
2.65822e+06	4.89389e+06	154947	-219865	268978
2.65822e+06	4.97975e+06	210349	66520.3	220617
2.65822e+06	5.06561e+06	278715	200702	343458
2.65822e+06	5.15146e+06	204064	268876	337544
2.65822e+06	5.23732e+06	140421	-192354	238156
2.65822e+06	5.32318e+06	1.65443e+06	2.78169e+06	3.2365e+06
2.65822e+06	5.40904e+06	258913	401928	478102
2.65822e+06	5.4949e+06	443648	304751	538235
2.65822e+06	5.58075e+06	-108186	-522120	533211
2.65822e+06	5.75247e+06	220966	281791	358095
2.65822e+06	5.83833e+06	337566	280225	438722
2.65822e+06	5.92418e+06	202512	119472	235127
2.65822e+06	6.26761e+06	191860	283461	342287
2.81458e+06	515146	-207177	-59042.7	215426
2.81458e+06	601004	-266813	-86367.5	280443
2.81458e+06	686862	-67095.4	-89635.8	111966
2.81458e+06	772720	-155786	-126185	200479
2.81458e+06	858577	-102464	-60748.3	119119
2.81458e+06	944435	-115651	-87341.9	144927
2.81458e+06	1.03029e+06	-11940.7	-100259	100967
2.81458e+06	1.11615e+06	-79085.4	-118589	142540
2.81458e+06	1.20201e+06	-17685.2	-70112.4	72308.4
2.81458e+06	1.28787e+06	1648.38	-82327.5	82344
2.81458e+06	1.37372e+06	5787.17	-102999	103161
2.81458e+06	1.45958e+06	897.03	-131308	131311
2.81458e+06	1.54544e+06	-55785.6	-112798	125839
2.81458e+06	1.6313e+06	-38262.4	-178311	182370
2.81458e+06	1.71715e+06	49504.6	-74184	89185
2.81458e+06	1.80301e+06	41908.3	-100669	109044
2.81458e+06	1.88887e+06	43052.2	-67753.8	80275
2.81458e+06	1.97473e+06	28444.2	-125224	128414
2.81458e+06	2.06059e+06	51342.3	-97714.3	110382
2.81458e+06	2.14644e+06	49251.6	-94442.6	106513
2.81458e+06	2.2323e+06	28699.4	-135198	138210
2.81458e+06	2.31816e+06	46883.8	-106566	116424
2.81458e+06	2.40402e+06	67400.6	-79597.8	104301
2.81458e+06	2.48987e+06	60486.4	-79093.1	99570.7
2.81458e+06	2.57573e+06	57955.2	-104389	119398
2.81458e+06	2.66159e+06	78724.1	-100494	127658
2.81458e+06	2.74745e+06	83411.4	-85917.1	119746
2.81458e+06	2.83331e+06	100921	-48363.3	111911
2.81458e+06	2.91916e+06	114414	-71965.4	135165
2.81458e+06	3.00502e+06	113989	-62864.4	130174
2.81458e+06	3.09088e+06	95681.9	-83137.7	126755
2.81458e+06	3.17674e+06	132348	-90320.7	160230
2.81458e+06	3.26259e+06	179122	-52053.4	186532
2.81458e+06	3.34845e+06	215759	29200.2	217726
2.81458e+06	3.43431e+06	158573	-33432.1	162059
2.81458e+06	3.52017e+06	144089	-40529.1	149680
2.81458e+06	3.60602e+06	235313	96968.5	254510
2.81458e+06	3.69188e+06	245048	69641	254751
2.81458e+06	3.77774e+06	110586	-84242	139018
2.81458e+06	3.8636e+06	142780	-135441	196800
2.81458e+06	3.94946e+06	192070	-117221	225015
2.81458e+06	4.03531e+06	76758.8	-159085	176635
2.81458e+06	4.12117e+06	295300	168764	340122
2.81458e+06	4.20703e+06	292137	146899	326991
2.81458e+06	4.29289e+06	312189	315803	444065
2.81458e+06	4.37874e+06	249971	76509.5	261417
2.81458e+06	4.4646e+06	351229	454532	574422
2.81458e+06	4.55046e+06	522014	779796	938393
2.81458e+06	4.63632e+06	113971	-158857	195512
2.81458e+06	4.72218e+06	490653	432508	654067
2.81458e+06	4.80803e+06	284328	150315	321616
2.81458e+06	4.89389e+06	502957	533039	732868
2.81458e+06	4.97975e+06	375573	285339	471671
2.81458e+06	5.06561e+06	226303	-33953.9	228836
2.81458e+06	5.15146e+06	147193	-308834	342118
2.81458e+06	5.23732e+06	54929.1	49731.4	74097.3
2.81458e+06	5.32318e+06	26939.1	-74798.7	79501.9
2.81458e+06	5.40904e+06	314756	194233	369862
2.81458e+06	5.4949e+06	256887	396344	472313
2.81458e+06	5.58075e+06	-62001.9	-544019	547541
2.81458e+06	5.66661e+06	92035.5	118385	149952
2.81458e+06	5.75247e+06	428747	483001	645844
2.81458e+06	5.83833e+06	168864	87772.4	190313
2.81458e+06	5.92418e+06	204930	324380	383691
2.97095e+06	515146	-82704.7	-55006.2	99326.5
2.97095e+06	601004	-192907	-97917.2	216335
2.97095e+06	686862	-346567	-140863	374101
2.97095e+06	772720	-41462.6	-108619	116264
2.97095e+06	858577	-126667	-77071.2	148272
2.97095e+06	944435	-86597.5	-146492	170174
2.97095e+06	1.03029e+06	-210056	-171665	271280
2.97095e+06	1.11615e+06	-119708	-198997	232228
2.97095e+06	1.20201e+06	-77859.6	-145860	165340
2.97095e+06	1.28787e+06	-3125.3	-125256	125295
2.97095e+06	1.37372e+06	-13803.9	-135238	135941
2.97095e+06	1.45958e+06	-120495	-171023	209208
2.97095e+06	1.54544e+06	-45513.3	-152270	158926
2.97095e+06	1.6313e+06	-50183.3	-192392	198829
2.97095e+06	1.71715e+06	-20276.5	-151485	152836
2.97095e+06	1.80301e+06	-31003.9	-126117	129872
2.97095e+06	1.88887e+06	17577.6	-132826	133984
2.97095e+06	1.97473e+06	-39492.7	-151607	156666
2.97095e+06	2.06059e+06	41320.1	-96895.4	105338
2.97095e+06	2.14644e+06	38195.9	-112597	118900
2.97095e+06	2.2323e+06	83405.9	-52349.2	98473.3
2.97095e+06	2.31816e+06	40613.2	-101735	109542
2.97095e+06	2.40402e+06	71377.7	-77186	105131
2.97095e+06	2.48987e+06	64643.8	-99238.8	118436
2.97095e+06	2.57573e+06	133541	-71684.3	151564
2.97095e+06	2.66159e+06	134017	-86561.7	159542
2.97095e+06	2.74745e+06	88277.9	-89883.2	125984
2.97095e+06	2.83331e+06	99519.7	-80456	127974
2.97095e+06	2.91916e+06	82792.8	-96746.5	127336
2.97095e+06	3.00502e+06	155151	-17492.2	156134
2.97095e+06	3.09088e+06	162627	-72456.7	178038
2.97095e+06	3.17674e+06	110807	-124148	166406
2.97095e+06	3.26259e+06	153023	-53330.7	162050
2.97095e+06	3.34845e+06	113448	-78359.3	137879
2.97095e+06	3.43431e+06	118158	-104934	158027
2.97095e+06	3.52017e+06	183916	-23450.9	185405
2.97095e+06	3.60602e+06	220351	55351.2	227196
2.97095e+06	3.69188e+06	204346	-33481	207071
2.97095e+06	3.77774e+06	154122	-35220.7	158095
2.97095e+06	3.8636e+06	177932	-19912	179043
2.97095e+06	3.94946e+06	139354	-26291	141813
2.97095e+06	4.03531e+06	227637	-3223.62	227660
2.97095e+06	4.12117e+06	252743	-5928.65	252812
2.97095e+06	4.20703e+06	306991	202773	367914
2.97095e+06	4.29289e+06	386764	263606	468054
2.97095e+06	4.37874e+06	309417	150452	344057
2.97095e+06	4.4646e+06	165817	18198.5	166813
2.97095e+06	4.55046e+06	265950	208405	337879
2.97095e+06	4.63632e+06	431484	347566	554058
2.97095e+06	4.72218e+06	294287	50658.7	298615
2.97095e+06	4.80803e+06	519300	199622	556347
2.97095e+06	4.89389e+06	176044	-57863.1	185309
2.97095e+06	4.97975e+06	239907	16112.3	240447
2.97095e+06	5.06561e+06	260231	254602	364064
2.97095e+06	5.15146e+06	215690	-106565	240579
2.97095e+06	5.23732e+06	-13132.2	-271865	272182
2.97095e+06	5.32318e+06	334344	140101	362511
2.97095e+06	5.40904e+06	256230	-49060.7	260885
2.97095e+06	5.4949e+06	165931	-113022	200766
2.97095e+06	5.58075e+06	97063.2	-294049	309655
2.97095e+06	5.66661e+06	-26638.3	-349945	350958
2.97095e+06	5.75247e+06	243611	149286	285714
2.97095e+06	5.83833e+06	287093	213871	357999
2.97095e+06	5.92418e+06	240461	254681	350262
2.97095e+06	6.0959e+06	-913510	-911521	1.29049e+06
3.12732e+06	429289	16707	-17595.8	24263.9
3.12732e+06	515146	-130910	-61626.3	144690
3.12732e+06	601004	-13441.5	-26847.2	30024.1
3.12732e+06	686862	-324027	-121055	345901
3.12732e+06	772720	-108040	-61847	124490
3.12732e+06	858577	-187277	-127162	226369
3.12732e+06	944435	-262808	-186466	322239
3.12732e+06	1.03029e+06	-259733	-195508	325092
3.12732e+06	1.11615e+06	-133019	-174507	219423
3.12732e+06	1.20201e+06	-112402	-190429	221127
3.12732e+06	1.28787e+06	-95033	-191219	213532
3.12732e+06	1.37372e+06	-135877	-197504	239730
3.12732e+06	1.45958e+06	-121577	-194907	229716
3.12732e+06	1.54544e+06	-114271	-205639	235256
3.12732e+06	1.6313e+06	-34908.6	-145465	149596
3.12732e+06	1.71715e+06	11556.2	-144062	144524
3.12732e+06	1.80301e+06	-4219.93	-142877	142940
3.12732e+06	1.88887e+06	-4542.11	-156165	156231
3.12732e+06	1.97473e+06	6875.27	-123361	123552
3.12732e+06	2.06059e+06	11311.6	-129941	130433
3.12732e+06	2.14644e+06	78120.1	-94566.2	122660
3.12732e+06	2.2323e+06	46611.1	-108937	118490
3.12732e+06	2.31816e+06	42269.9	-129216	135954
3.12732e+06	2.40402e+06	88912.1	-71440	114057
3.12732e+06	2.48987e+06	58699.8	-121022	134506
3.12732e+06	2.57573e+06	81806	-112733	139287
3.12732e+06	2.66159e+06	52856.4	-159045	167598
3.12732e+06	2.74745e+06	86260.6	-97917.2	130494
3.12732e+06	2.83331e+06	87073.8	-108381	139027
3.12732e+06	2.91916e+06	68508.8	-125526	143005
3.12732e+06	3.00502e+06	143019	-36439.6	147588
3.12732e+06	3.09088e+06	140456	-57384.2	151726
3.12732e+06	3.17674e+06	184815	-20019.3	185896
3.12732e+06	3.26259e+06	184429	-33287.9	187409
3.12732e+06	3.34845e+06	165895	-60349.1	176531
3.12732e+06	3.43431e+06	183864	33547.3	186900
3.12732e+06	3.52017e+06	121336	-30795.1	125183
3.12732e+06	3.60602e+06	216528	-15120.5	217056
3.12732e+06	3.69188e+06	278869	88417.3	292550
3.12732e+06	3.77774e+06	87182.7	-261467	275619
3.12732e+06	3.8636e+06	192441	-59629.3	201467
3.12732e+06	3.94946e+06	266460	91426.8	281709
3.12732e+06	4.03531e+06	187714	-10070.7	187984
3.12732e+06	4.12117e+06	93512.5	-143803	171534
3.12732e+06	4.20703e+06	292221	84261	304127
3.12732e+06	4.29289e+06	186906	-126692	225798
3.12732e+06	4.37874e+06	369710	280870	464299
3.12732e+06	4.4646e+06	443468	236552	502614
3.12732e+06	4.55046e+06	310117	187156	362215
3.12732e+06	4.63632e+06	280807	132468	310484
3.12732e+06	4.72218e+06	268741	-305072	406560
3.12732e+06	4.80803e+06	48500.7	-264656	269063
3.12732e+06	4.89389e+06	242294	91488	258991
3.12732e+06	4.97975e+06	399840	268182	481450
3.12732e+06	5.06561e+06	469524	574609	742043
3.12732e+06	5.15146e+06	185500	88712.4	205621
3.12732e+06	5.23732e+06	385658	323500	503373
3.12732e+06	5.32318e+06	461731	450525	645112
3.12732e+06	5.40904e+06	74929.7	-261596	272115
3.12732e+06	5.58075e+06	57173.3	-204196	212049
3.12732e+06	5.66661e+06	133215	-138959	192499
3.12732e+06	5.75247e+06	71157.9	-387827	394301
3.12732e+06	5.83833e+06	183644	152900	238964
3.12732e+06	6.18176e+06	91185	-502479	510686
3.12732e+06	6.26761e+06	3.12213e+06	3.99202e+06	5.06793e+06
3.28368e+06	429289	-28508.8	-14089.4	31800.4
3.28368e+06	515146	-20616.2	-16749.6	26562.7
3.28368e+06	601004	-200711	-86523.7	218566
3.28368e+06	686862	-374139	-144630	401121
3.28368e+06	772720	-156455	-124325	199837
3.28368e+06	858577	-398112	-198279	444756
3.28368e+06	944435	-336515	-206185	394658
3.28368e+06	1.03029e+06	-274818	-201523	340789
3.28368e+06	1.11615e+06	-177483	-199655	267137
3.28368e+06	1.20201e+06	-186294	-214230	283902
3.28368e+06	1.28787e+06	-154557	-235568	281744
3.28368e+06	1.37372e+06	-47658.2	-205284	210743
3.28368e+06	1.45958e+06	-162562	-217493	271532
3.28368e+06	1.54544e+06	-106813	-172085	202540
3.28368e+06	1.6313e+06	-103738	-211433	235511
3.28368e+06	1.71715e+06	-73500.3	-183976	198114
3.28368e+06	1.80301e+06	-44371.9	-161083	167082
3.28368e+06	1.88887e+06	-13095.5	-152874	153434
3.28368e+06	1.97473e+06	-6431.6	-159035	159165
3.28368e+06	2.06059e+06	-21048.5	-178689	179924
3.28368e+06	2.14644e+06	32180	-106269	111034
3.28368e+06	2.2323e+06	-19281.5	-167273	168380
3.28368e+06	2.31816e+06	40066.5	-147492	152837
3.28368e+06	2.40402e+06	29049.4	-131826	134989
3.28368e+06	2.48987e+06	38115.5	-153109	157782
3.28368e+06	2.57573e+06	26163.4	-134130	136658
3.28368e+06	2.66159e+06	67467	-150186	164644
3.28368e+06	2.74745e+06	112939	-68746.4	132217
3.28368e+06	2.83331e+06	144284	-98308.1	174592
3.28368e+06	2.91916e+06	39397	-167861	172422
3.28368e+06	3.00502e+06	108513	-100443	147864
3.28368e+06	3.09088e+06	142892	-97813.5	173163
3.28368e+06	3.17674e+06	89821.2	-112006	143573
3.28368e+06	3.26259e+06	195088	-25903.2	196800
3.28368e+06	3.34845e+06	167817	-59504.1	178054
3.28368e+06	3.43431e+06	194979	1698.17	194986
3.28368e+06	3.52017e+06	180378	-64684.7	191625
3.28368e+06	3.60602e+06	182204	-47579.2	188314
3.28368e+06	3.69188e+06	190707	-64520	201326
3.28368e+06	3.77774e+06	256234	-1643.28	256239
3.28368e+06	3.8636e+06	192775	-63061.2	202827
3.28368e+06	3.94946e+06	155261	-85649	177318
3.28368e+06	4.03531e+06	228158	-18008.4	228868
3.28368e+06	4.12117e+06	439421	251710	506408
3.28368e+06	4.20703e+06	325483	30281.2	326889
3.28368e+06	4.29289e+06	237826	16851.3	238422
3.28368e+06	4.37874e+06	428744	263124	503046
3.28368e+06	4.4646e+06	354582	228307	421726
3.28368e+06	4.55046e+06	485506	339709	592553
3.28368e+06	4.63632e+06	521234	396790	655078
3.28368e+06	4.72218e+06	420824	177640	456781
3.28368e+06	4.80803e+06	351092	128449	373851
3.28368e+06	4.89389e+06	452019	209983	498412
3.28368e+06	4.97975e+06	225578	21686	226618
3.28368e+06	5.06561e+06	274357	156444	315827
3.28368e+06	5.15146e+06	313002	-60289.3	318755
3.28368e+06	5.23732e+06	763300	765359	1.08093e+06
3.28368e+06	5.32318e+06	601339	720170	938219
3.28368e+06	5.40904e+06	655417	271960	709601
3.28368e+06	5.4949e+06	270492	11790.5	270749
3.28368e+06	5.58075e+06	769481	844449	1.14245e+06
3.28368e+06	5.66661e+06	266747	-89343.9	281312
3.28368e+06	5.75247e+06	33091.6	-676353	677162
3.28368e+06	5.83833e+06	277283	224064	356498
3.28368e+06	5.92418e+06	1.29891e+06	1.80824e+06	2.22641e+06
3.28368e+06	6.01004e+06	1.02928e+06	1.49164e+06	1.8123e+06
3.28368e+06	6.0959e+06	-362480	-1.16982e+06	1.22469e+06
3.28368e+06	6.18176e+06	-35928.1	-587159	588257
3.44005e+06	429289	77185.7	-17123.1	79062.2
3.44005e+06	515146	-163188	-57687.9	173084
3.44005e+06	601004	-47680.9	-37790.5	60840.7
3.44005e+06	686862	-142370	-45294.9	149401
3.44005e+06	772720	-288420	-136978	319294
3.44005e+06	858577	-446375	-216221	495986
3.44005e+06	944435	-325516	-230361	398781
3.44005e+06	1.03029e+06	-230236	-214055	314369
3.44005e+06	1.11615e+06	-300867	-242418	386377
3.44005e+06	1.20201e+06	-252769	-238233	347343
3.44005e+06	1.28787e+06	-136163	-187044	231356
3.44005e+06	1.37372e+06	-171548	-184023	251582
3.44005e+06	1.45958e+06	-200858	-229103	304684
3.44005e+06	1.54544e+06	-173087	-222270	281715
3.44005e+06	1.6313e+06	-65688.8	-177642	189398
3.44005e+06	1.71715e+06	-82059.5	-200276	216435
3.44005e+06	1.80301e+06	-48523.6	-172503	179198
3.44005e+06	1.88887e+06	-20141.1	-162040	163286
3.44005e+06	1.97473e+06	-33943.6	-223863	226422
3.44005e+06	2.06059e+06	-26461.9	-161709	163860
3.44005e+06	2.14644e+06	54747	-100294	114263
3.44005e+06	2.2323e+06	53309.4	-114603	126396
3.44005e+06	2.31816e+06	4155.96	-140308	140369
3.44005e+06	2.40402e+06	61917.1	-122831	137554
3.44005e+06	2.48987e+06	74649.7	-122672	143600
3.44005e+06	2.57573e+06	56468.1	-148567	158937
3.44005e+06	2.66159e+06	48744.2	-140197	148429
3.44005e+06	2.74745e+06	116680	-96616.8	151490
3.44005e+06	2.83331e+06	89651.9	-142600	168440
3.44005e+06	2.91916e+06	97237.1	-73822.1	122085
3.44005e+06	3.00502e+06	122126	-88985.8	151107
3.44005e+06	3.09088e+06	153964	-48086.8	161299
3.44005e+06	3.17674e+06	124973	-125664	177228
3.44005e+06	3.26259e+06	144254	-82146.1	166004
3.44005e+06	3.34845e+06	134995	-93721.1	164339
3.44005e+06	3.43431e+06	131715	-84551	156517
3.44005e+06	3.52017e+06	212774	-70963.9	224296
3.44005e+06	3.60602e+06	136421	-120504	182021
3.44005e+06	3.69188e+06	235018	13072.2	235381
3.44005e+06	3.77774e+06	289732	34950.6	291832
3.44005e+06	3.8636e+06	259382	-43889.4	263069
3.44005e+06	3.94946e+06	273190	7903.45	273305
3.44005e+06	4.03531e+06	415322	189368	456457
3.44005e+06	4.12117e+06	177866	-30946.2	180538
3.44005e+06	4.20703e+06	725598	468987	863968
3.44005e+06	4.29289e+06	361553	109249	377698
3.44005e+06	4.37874e+06	346925	111217	364316
3.44005e+06	4.4646e+06	284450	-10432.3	284641
3.44005e+06	4.55046e+06	327139	-209685	388571
3.44005e+06	4.63632e+06	491432	296020	573701
3.44005e+06	4.72218e+06	638175	514660	819843
3.44005e+06	4.80803e+06	242894	89878.4	258990
3.44005e+06	4.89389e+06	281197	-150694	319030
3.44005e+06	4.97975e+06	234777	-97163.8	254089
3.44005e+06	5.06561e+06	202992	85393.4	220222
3.44005e+06	5.15146e+06	933868	1.09766e+06	1.44117e+06
3.44005e+06	5.23732e+06	137074	-132954	190961
3.44005e+06	5.32318e+06	272570	36715.2	275032
3.44005e+06	5.40904e+06	456980	477998	661297
3.44005e+06	5.4949e+06	584438	598291	836373
3.44005e+06	5.58075e+06	705000	977036	1.20483e+06
3.44005e+06	5.66661e+06	1.34335e+06	1.85314e+06	2.28883e+06
3.44005e+06	5.75247e+06	196208	-110178	225026
3.44005e+06	5.83833e+06	546961	725927	908921
3.44005e+06	5.92418e+06	359042	185929	404327
3.44005e+06	6.0959e+06	31832.3	-491015	492046
3.59641e+06	343431	-42391	-12785.9	44277.2
3.59641e+06	429289	-8228.15	-19294.7	20975.9
3.59641e+06	515146	-54835.8	-40922.2	68422.2
3.59641e+06	601004	-100440	-62456.3	118275
3.59641e+06	686862	-342860	-137648	369459
3.59641e+06	772720	-483999	-161073	510097
3.59641e+06	858577	-389677	-209653	442496
3.59641e+06	944435	-459631	-243374	520088
3.59641e+06	1.03029e+06	-411333	-290445	503541
3.59641e+06	1.11615e+06	-371837	-253392	449967
3.59641e+06	1.20201e+06	-235148	-240588	336418
3.59641e+06	1.28787e+06	-170311	-239197	293635
3.59641e+06	1.37372e+06	-179815	-239404	299412
3.59641e+06	1.45958e+06	-232699	-239062	333616
3.59641e+06	1.54544e+06	-117032	-225694	254232
3.59641e+06	1.6313e+06	-120216	-210722	242602
3.59641e+06	1.71715e+06	-117244	-238463	265727
3.59641e+06	1.80301e+06	-181538	-264137	320506
3.59641e+06	1.88887e+06	-109549	-212679	239235
3.59641e+06	1.97473e+06	-48726.4	-195437	201420
3.59641e+06	2.06059e+06	10541.3	-181631	181936
3.59641e+06	2.14644e+06	13589.7	-193244	193722
3.59641e+06	2.2323e+06	-29922.4	-194045	196339
3.59641e+06	2.31816e+06	9138.91	-151574	151850
3.59641e+06	2.40402e+06	-7552.49	-184775	184929
3.59641e+06	2.48987e+06	41454.1	-168927	173939
3.59641e+06	2.57573e+06	20486.3	-168850	170089
3.59641e+06	2.66159e+06	133246	-85439.9	158286
3.59641e+06	2.74745e+06	72478.5	-112714	134006
3.59641e+06	2.83331e+06	59630.9	-150549	161928
3.59641e+06	2.91916e+06	148912	-79183	168656
3.59641e+06	3.00502e+06	165694	-117966	203397
3.59641e+06	3.09088e+06	186973	-33197.8	189898
3.59641e+06	3.17674e+06	178447	-9760.27	178714
3.59641e+06	3.26259e+06	128549	-105205	166111
3.59641e+06	3.34845e+06	157294	-116921	195990
3.59641e+06	3.43431e+06	203298	-77572	217595
3.59641e+06	3.52017e+06	260963	18195	261597
3.59641e+06	3.60602e+06	255961	-7829.08	256081
3.59641e+06	3.69188e+06	165272	-116012	201925
3.59641e+06	3.77774e+06	348950	136036	374529
3.59641e+06	3.8636e+06	262332	48657.9	266806
3.59641e+06	3.94946e+06	309075	96592.8	323817
3.59641e+06	4.03531e+06	202238	-43576.4	206879
3.59641e+06	4.12117e+06	216009	-90260.2	234108
3.59641e+06	4.20703e+06	314232	66010.4	321090
3.59641e+06	4.29289e+06	426936	157688	455127
3.59641e+06	4.37874e+06	385907	56545.5	390027
3.59641e+06	4.4646e+06	347453	60684.7	352713
3.59641e+06	4.55046e+06	349308	93498.1	361605
3.59641e+06	4.63632e+06	242078	-139298	279295
3.59641e+06	4.72218e+06	561865	474959	735717
3.59641e+06	4.80803e+06	551747	155802	573323
3.59641e+06	4.89389e+06	415016	127809	434250
3.59641e+06	4.97975e+06	384370	146560	411364
3.59641e+06	5.06561e+06	519601	270644	585861
3.59641e+06	5.15146e+06	692069	711614	992649
3.59641e+06	5.23732e+06	526110	514502	735869
3.59641e+06	5.32318e+06	112149	-372131	388663
3.59641e+06	5.40904e+06	758351	673965	1.01456e+06
3.59641e+06	5.4949e+06	1.09841e+06	1.30073e+06	1.70247e+06
3.59641e+06	5.58075e+06	632613	608861	878016
3.59641e+06	5.66661e+06	-118928	-995632	1.00271e+06
3.59641e+06	5.75247e+06	569154	409944	701420
3.59641e+06	5.83833e+06	1.83137e+06	2.52278e+06	3.11742e+06
3.59641e+06	5.92418e+06	684418	1.07197e+06	1.27183e+06
3.59641e+06	6.0959e+06	415142	351683	544081
3.59641e+06	6.18176e+06	-645096	-834067	1.05443e+06
3.59641e+06	6.26761e+06	817344	1.05492e+06	1.3345e+06
3.75278e+06	343431	-89185.2	-36740.6	96456.5
3.75278e+06	429289	-36252.4	-16277.1	39738.9
3.75278e+06	515146	-90472.8	-25820.7	94085.2
3.75278e+06	601004	-247677	-79164.7	260021
3.75278e+06	686862	-250749	-79385.1	263015
3.75278e+06	772720	-390991	-144016	416671
3.75278e+06	858577	-395644	-198706	442739
3.75278e+06	944435	-296445	-183542	348665
3.75278e+06	1.03029e+06	-351350	-203988	406273
3.75278e+06	1.11615e+06	-219144	-190321	290252
3.75278e+06	1.20201e+06	-309070	-243904	393717
3.75278e+06	1.28787e+06	-360813	-287578	461397
3.75278e+06	1.37372e+06	-329089	-317827	457508
3.75278e+06	1.45958e+06	-201370	-250370	321302
3.75278e+06	1.54544e+06	-168006	-246856	298603
3.75278e+06	1.6313e+06	-188263	-267871	327411
3.75278e+06	1.71715e+06	-160274	-278415	321252
3.75278e+06	1.80301e+06	-159219	-263998	308295
3.75278e+06	1.88887e+06	-51004.4	-219208	225063
3.75278e+06	1.97473e+06	-62169.7	-211028	219995
3.75278e+06	2.06059e+06	-86777.9	-231751	247465
3.75278e+06	2.14644e+06	-25451	-211135	212664
3.75278e+06	2.2323e+06	-13931.1	-194476	194974
3.75278e+06	2.31816e+06	-37418.8	-244686	247531
3.75278e+06	2.40402e+06	-3347.08	-222659	222684
3.75278e+06	2.48987e+06	30785.3	-171591	174331
3.75278e+06	2.57573e+06	46083.4	-179433	185256
3.75278e+06	2.66159e+06	39810.5	-89304.4	97776
3.75278e+06	2.74745e+06	111310	-171139	204153
3.75278e+06	2.83331e+06	97170.1	-169010	194952
3.75278e+06	2.91916e+06	146264	-91474.8	172513
3.75278e+06	3.00502e+06	157738	-113502	194330
3.75278e+06	3.09088e+06	116803	-111744	161647
3.75278e+06	3.17674e+06	314751	81056	325020
3.75278e+06	3.26259e+06	179352	-78333.7	195712
3.75278e+06	3.34845e+06	244830	-48348.7	249559
3.75278e+06	3.43431e+06	223526	-16719.2	224150
3.75278e+06	3.52017e+06	270161	55083.4	275719
3.75278e+06	3.60602e+06	324514	-30401.9	325935
3.75278e+06	3.69188e+06	306666	62184.6	312907
3.75278e+06	3.77774e+06	234031	-18503.1	234761
3.75278e+06	3.8636e+06	152923	-172839	230779
3.75278e+06	3.94946e+06	313140	14878	313493
3.75278e+06	4.03531e+06	242318	-62315.7	250202
3.75278e+06	4.12117e+06	195521	-69067.5	207362
3.75278e+06	4.20703e+06	302772	-108357	321578
3.75278e+06	4.29289e+06	123628	-160937	202940
3.75278e+06	4.37874e+06	224226	-153477	271721
3.75278e+06	4.4646e+06	241515	39686.8	244754
3.75278e+06	4.55046e+06	661097	655877	931249
3.75278e+06	4.63632e+06	560244	348768	659934
3.75278e+06	4.72218e+06	503444	96323.9	512576
3.75278e+06	4.80803e+06	578026	269710	637854
3.75278e+06	4.89389e+06	624467	603790	868632
3.75278e+06	4.97975e+06	889420	1.0289e+06	1.36004e+06
3.75278e+06	5.06561e+06	941188	1.10701e+06	1.45303e+06
3.75278e+06	5.15146e+06	630832	725806	961636
3.75278e+06	5.23732e+06	84214.7	-223024	238394
3.75278e+06	5.32318e+06	85044.5	20529.8	87487.3
3.75278e+06	5.40904e+06	818843	761571	1.11826e+06
3.75278e+06	5.4949e+06	309821	190885	363904
3.75278e+06	5.58075e+06	659634	338298	741325
3.75278e+06	5.66661e+06	720064	427259	837283
3.75278e+06	5.75247e+06	397265	474612	618931
3.75278e+06	5.83833e+06	144120	-190217	238648
3.75278e+06	5.92418e+06	320556	-5093.68	320597
3.75278e+06	6.01004e+06	-56074.9	-560761	563558
3.75278e+06	6.0959e+06	631145	948304	1.13913e+06
3.90914e+06	429289	-74134.4	-44452.2	86440.2
3.90914e+06	515146	585.059	-28775.3	28781.3
3.90914e+06	601004	-56931.7	-58668.9	81751.2
3.90914e+06	686862	-302319	-108702	321267
3.90914e+06	772720	-205912	-158115	259615
3.90914e+06	858577	-176511	-151536	232635
3.90914e+06	944435	-341371	-213444	402607
3.90914e+06	1.03029e+06	-419852	-236622	481940
3.90914e+06	1.11615e+06	-297840	-259491	395024
3.90914e+06	1.20201e+06	-416579	-271613	497304
3.90914e+06	1.28787e+06	-265422	-251648	365754
3.90914e+06	1.37372e+06	-301681	-286240	415866
3.90914e+06	1.45958e+06	-293025	-286017	409474
3.90914e+06	1.54544e+06	-267974	-297270	400224
3.90914e+06	1.6313e+06	-252131	-280481	377146
3.90914e+06	1.71715e+06	-198996	-262185	329151
3.90914e+06	1.80301e+06	-147121	-225387	269154
3.90914e+06	1.88887e+06	-83470.3	-220393	235670
3.90914e+06	1.97473e+06	-31901.3	-193752	196361
3.90914e+06	2.06059e+06	-52977.9	-201347	208200
3.90914e+06	2.14644e+06	-21700.2	-242419	243389
3.90914e+06	2.2323e+06	-80067.2	-221175	235221
3.90914e+06	2.31816e+06	-32158	-203391	205918
3.90914e+06	2.40402e+06	3523.98	-185389	185423
3.90914e+06	2.48987e+06	17051.3	-176740	177561
3.90914e+06	2.57573e+06	45749.2	-168655	174750
3.90914e+06	2.66159e+06	75880.1	-151388	169341
3.90914e+06	2.74745e+06	78866.7	-163444	181477
3.90914e+06	2.83331e+06	118740	-121783	170089
3.90914e+06	2.91916e+06	102542	-131561	166802
3.90914e+06	3.00502e+06	193812	-91441.9	214301
3.90914e+06	3.09088e+06	115220	-51009.4	126006
3.90914e+06	3.17674e+06	96364.6	-159269	186153
3.90914e+06	3.26259e+06	208916	-42775	213250
3.90914e+06	3.34845e+06	225520	16162.9	226098
3.90914e+06	3.43431e+06	233385	-82066.7	247393
3.90914e+06	3.52017e+06	232526	981.28	232528
3.90914e+06	3.60602e+06	273890	-38357.4	276563
3.90914e+06	3.69188e+06	189321	-33103.1	192194
3.90914e+06	3.77774e+06	272644	-53353.4	277815
3.90914e+06	3.8636e+06	309541	79561	319602
3.90914e+06	3.94946e+06	340410	140070	368101
3.90914e+06	4.03531e+06	433904	65894.6	438879
3.90914e+06	4.12117e+06	214018	-114965	242942
3.90914e+06	4.20703e+06	34112.8	-256926	259181
3.90914e+06	4.29289e+06	525235	202900	563063
3.90914e+06	4.37874e+06	429694	245131	494698
3.90914e+06	4.4646e+06	265746	-116763	290266
3.90914e+06	4.55046e+06	570314	326519	657170
3.90914e+06	4.63632e+06	329566	71333.9	337197
3.90914e+06	4.72218e+06	508902	263444	573048
3.90914e+06	4.80803e+06	393136	-211047	446203
3.90914e+06	4.89389e+06	602934	428489	739684
3.90914e+06	4.97975e+06	1.08136e+06	836747	1.36729e+06
3.90914e+06	5.06561e+06	458124	162319	486030
3.90914e+06	5.15146e+06	196654	-422124	465684
3.90914e+06	5.23732e+06	897185	669553	1.11948e+06
3.90914e+06	5.32318e+06	1.31521e+06	1.66388e+06	2.12092e+06
3.90914e+06	5.40904e+06	482814	112644	495780
3.90914e+06	5.4949e+06	1.27588e+06	1.512e+06	1.97839e+06
3.90914e+06	5.58075e+06	746521	680077	1.00985e+06
3.90914e+06	5.66661e+06	709209	909718	1.1535e+06
3.90914e+06	5.75247e+06	-483750	-1.60177e+06	1.67323e+06
3.90914e+06	5.83833e+06	750610	585940	952230
3.90914e+06	5.92418e+06	1.29876e+06	1.64343e+06	2.09467e+06
3.90914e+06	6.01004e+06	982347	907433	1.33733e+06
3.90914e+06	6.0959e+06	885538	785848	1.18395e+06
3.90914e+06	6.26761e+06	295159	-258013	392032
4.06551e+06	429289	57098.8	-2698.9	57162.6
4.06551e+06	515146	-243467	-70890.1	253578
4.06551e+06	601004	-285819	-113167	307407
4.06551e+06	686862	-429074	-100533	440694
4.06551e+06	772720	-554802	-184500	584676
4.06551e+06	858577	-234093	-131743	268618
4.06551e+06	944435	-487625	-241200	544018
4.06551e+06	1.03029e+06	-441920	-263862	514701
4.06551e+06	1.11615e+06	-474900	-266456	544544
4.06551e+06	1.20201e+06	-460223	-285874	541783
4.06551e+06	1.28787e+06	-498013	-325701	595061
4.06551e+06	1.37372e+06	-415114	-305247	515263
4.06551e+06	1.45958e+06	-205587	-271224	340336
4.06551e+06	1.54544e+06	-416831	-330104	531712
4.06551e+06	1.6313e+06	-273572	-318354	419751
4.06551e+06	1.71715e+06	-212076	-306195	372467
4.06551e+06	1.80301e+06	-83249.9	-212596	228314
4.06551e+06	1.88887e+06	-103559	-234586	256428
4.06551e+06	1.97473e+06	-86084.2	-211677	228512
4.06551e+06	2.06059e+06	-141235	-236335	275320
4.06551e+06	2.14644e+06	-194306	-297593	355410
4.06551e+06	2.2323e+06	6132.65	-223156	223240
4.06551e+06	2.31816e+06	-43874.8	-259525	263208
4.06551e+06	2.40402e+06	-61341.9	-247291	254785
4.06551e+06	2.48987e+06	-112862	-263574	286721
4.06551e+06	2.57573e+06	87762	-123106	151186
4.06551e+06	2.66159e+06	49844.9	-158229	165895
4.06551e+06	2.74745e+06	115441	-105910	156664
4.06551e+06	2.83331e+06	79490.1	-179113	195960
4.06551e+06	2.91916e+06	-12948.5	-272883	273190
4.06551e+06	3.00502e+06	211455	-52974	217989
4.06551e+06	3.09088e+06	174214	-71597.4	188353
4.06551e+06	3.17674e+06	324293	29372.8	325621
4.06551e+06	3.26259e+06	171142	-98784	197606
4.06551e+06	3.34845e+06	251317	12696.3	251638
4.06551e+06	3.43431e+06	18030.2	-263847	264463
4.06551e+06	3.52017e+06	310603	90230.9	323444
4.06551e+06	3.60602e+06	145757	-85778.1	169124
4.06551e+06	3.69188e+06	286062	-73803.8	295430
4.06551e+06	3.77774e+06	228173	-198967	302738
4.06551e+06	3.8636e+06	417843	161826	448085
4.06551e+06	3.94946e+06	437373	194575	478701
4.06551e+06	4.03531e+06	307840	13150.7	308121
4.06551e+06	4.12117e+06	227676	-92582.3	245780
4.06551e+06	4.20703e+06	229705	-120625	259451
4.06551e+06	4.29289e+06	284499	30860.3	286168
4.06551e+06	4.37874e+06	582005	298304	653999
4.06551e+06	4.4646e+06	-671706	-1.32018e+06	1.48124e+06
4.06551e+06	4.55046e+06	604962	175364	629866
4.06551e+06	4.63632e+06	527534	385291	653254
4.06551e+06	4.72218e+06	306011	-65843.4	313015
4.06551e+06	4.80803e+06	367874	213861	425521
4.06551e+06	4.89389e+06	764336	417185	870777
4.06551e+06	4.97975e+06	195819	-191752	274069
4.06551e+06	5.06561e+06	807218	778660	1.12157e+06
4.06551e+06	5.15146e+06	310644	62561.2	316881
4.06551e+06	5.23732e+06	678320	148240	694329
4.06551e+06	5.32318e+06	505772	499943	711160
4.06551e+06	5.40904e+06	355495	-325.893	355495
4.06551e+06	5.4949e+06	948722	620427	1.13358e+06
4.06551e+06	5.58075e+06	1.10345e+06	899347	1.42353e+06
4.06551e+06	5.66661e+06	1.98614e+06	2.26662e+06	3.01369e+06
4.06551e+06	5.75247e+06	284076	-193647	343800
4.06551e+06	5.83833e+06	545415	386153	668275
4.06551e+06	5.92418e+06	691610	248479	734892
4.06551e+06	6.01004e+06	18591.7	-526741	527069
4.06551e+06	6.0959e+06	2.22719e+06	3.02484e+06	3.75634e+06
4.06551e+06	6.18176e+06	736008	504143	892115
4.06551e+06	6.26761e+06	222432	-903278	930262
4.22188e+06	429289	-372086	-91214.7	383103
4.22188e+06	515146	-337490	-60550.1	342878
4.22188e+06	601004	137656	-49160.9	146171
4.22188e+06	686862	-212824	-91268.9	231569
4.22188e+06	772720	-544130	-148176	563944
4.22188e+06	858577	-416456	-180007	453694
4.22188e+06	944435	-117299	-137462	180706
4.22188e+06	1.03029e+06	-459822	-256408	526480
4.22188e+06	1.11615e+06	-462015	-256315	528352
4.22188e+06	1.20201e+06	-418723	-260594	493192
4.22188e+06	1.28787e+06	-304908	-265362	404210
4.22188e+06	1.37372e+06	-335517	-284825	440110
4.22188e+06	1.45958e+06	-389439	-270418	474119
4.22188e+06	1.54544e+06	-278811	-262132	382687
4.22188e+06	1.6313e+06	-365056	-377024	524798
4.22188e+06	1.71715e+06	-311863	-267767	411044
4.22188e+06	1.80301e+06	-286571	-340340	444921
4.22188e+06	1.88887e+06	-228691	-303897	380332
4.22188e+06	1.97473e+06	-99399.9	-234260	254476
4.22188e+06	2.06059e+06	-203443	-328286	386213
4.22188e+06	2.14644e+06	-101919	-231852	253264
4.22188e+06	2.2323e+06	-103479	-247717	268462
4.22188e+06	2.31816e+06	-33041.3	-162187	165519
4.22188e+06	2.40402e+06	-132618	-332937	358377
4.22188e+06	2.48987e+06	-89131.1	-256106	271173
4.22188e+06	2.57573e+06	55119.5	-193013	200730
4.22188e+06	2.66159e+06	134661	-94365.4	164433
4.22188e+06	2.74745e+06	-107219	-279830	299668
4.22188e+06	2.83331e+06	37946.5	-181595	185518
4.22188e+06	2.91916e+06	69751.5	-210101	221377
4.22188e+06	3.00502e+06	169116	-39260.6	173613
4.22188e+06	3.09088e+06	105804	-146051	180348
4.22188e+06	3.17674e+06	262936	126.644	262936
4.22188e+06	3.26259e+06	160568	-162549	228482
4.22188e+06	3.34845e+06	160349	-149711	219375
4.22188e+06	3.43431e+06	184376	-77566.3	200028
4.22188e+06	3.52017e+06	153037	-95781.4	180539
4.22188e+06	3.60602e+06	365621	3736.18	365640
4.22188e+06	3.69188e+06	147994	-98463.6	177756
4.22188e+06	3.77774e+06	62803.5	-164182	175784
4.22188e+06	3.8636e+06	331739	3231.61	331754
4.22188e+06	3.94946e+06	329734	34789	331564
4.22188e+06	4.03531e+06	138817	-115499	180583
4.22188e+06	4.12117e+06	503450	80853.5	509901
4.22188e+06	4.20703e+06	376463	249337	451545
4.22188e+06	4.29289e+06	275396	-6242.51	275466
4.22188e+06	4.37874e+06	364694	151006	394720
4.22188e+06	4.4646e+06	-225252	-546757	591339
4.22188e+06	4.55046e+06	139753	-81234.6	161648
4.22188e+06	4.63632e+06	519601	195746	555249
4.22188e+06	4.72218e+06	634644	167454	656365
4.22188e+06	4.80803e+06	258705	-16444.1	259227
4.22188e+06	4.89389e+06	824820	576057	1.00607e+06
4.22188e+06	4.97975e+06	579770	149509	598737
4.22188e+06	5.06561e+06	697461	527980	874765
4.22188e+06	5.15146e+06	245673	-303310	390323
4.22188e+06	5.23732e+06	696420	172530	717472
4.22188e+06	5.32318e+06	441996	-11362.3	442142
4.22188e+06	5.40904e+06	395281	177583	433340
4.22188e+06	5.4949e+06	727591	478350	870751
4.22188e+06	5.58075e+06	770575	616391	986774
4.22188e+06	5.66661e+06	1.04148e+06	1.05362e+06	1.48149e+06
4.22188e+06	5.75247e+06	75398.6	-607019	611684
4.22188e+06	5.83833e+06	429425	474167	639719
4.22188e+06	5.92418e+06	-817441	-1.41861e+06	1.63727e+06
4.22188e+06	6.01004e+06	866546	809810	1.18604e+06
4.22188e+06	6.0959e+06	-598276	-1.40746e+06	1.52934e+06
4.37824e+06	429289	265636	26072.3	266912
4.37824e+06	515146	-278078	-68612.3	286418
4.37824e+06	601004	-437751	-84563.9	445845
4.37824e+06	686862	-205666	-79963.1	220664
4.37824e+06	772720	-295910	-121749	319977
4.37824e+06	858577	-587472	-183789	615550
4.37824e+06	944435	-299001	-139270	329845
4.37824e+06	1.03029e+06	-571179	-227406	614784
4.37824e+06	1.11615e+06	-495916	-223511	543958
4.37824e+06	1.20201e+06	-495630	-248188	554298
4.37824e+06	1.28787e+06	-448187	-305015	542131
4.37824e+06	1.37372e+06	-446519	-297389	536488
4.37824e+06	1.45958e+06	-374524	-309378	485781
4.37824e+06	1.54544e+06	-356281	-292485	460959
4.37824e+06	1.6313e+06	-297103	-339428	451089
4.37824e+06	1.71715e+06	-226358	-267058	350083
4.37824e+06	1.80301e+06	-126595	-279110	306478
4.37824e+06	1.88887e+06	-269946	-289302	395685
4.37824e+06	1.97473e+06	-210400	-270481	342678
4.37824e+06	2.06059e+06	-161397	-289511	331459
4.37824e+06	2.14644e+06	-103367	-225622	248173
4.37824e+06	2.2323e+06	-90337.5	-206062	224994
4.37824e+06	2.31816e+06	-119785	-232580	261614
4.37824e+06	2.40402e+06	-161660	-270135	314812
4.37824e+06	2.48987e+06	-90000.1	-295381	308788
4.37824e+06	2.57573e+06	-52686.9	-225505	231578
4.37824e+06	2.66159e+06	52415.4	-218774	224966
4.37824e+06	2.74745e+06	1433.62	-210664	210669
4.37824e+06	2.83331e+06	125117	-107343	164854
4.37824e+06	2.91916e+06	-47921.9	-254514	258986
4.37824e+06	3.00502e+06	182651	-35547	186078
4.37824e+06	3.09088e+06	233402	-8960.02	233574
4.37824e+06	3.17674e+06	210664	-94215.9	230773
4.37824e+06	3.26259e+06	381341	48838	384456
4.37824e+06	3.34845e+06	213377	-78701.8	227428
4.37824e+06	3.43431e+06	288037	-10954.8	288246
4.37824e+06	3.52017e+06	355471	61386.1	360733
4.37824e+06	3.60602e+06	244758	-144888	284428
4.37824e+06	3.69188e+06	269924	-49765.1	274473
4.37824e+06	3.77774e+06	406254	161862	437312
4.37824e+06	3.8636e+06	192096	-190840	270778
4.37824e+06	3.94946e+06	473776	-32467.7	474888
4.37824e+06	4.03531e+06	445763	116687	460783
4.37824e+06	4.12117e+06	328683	186596	377956
4.37824e+06	4.20703e+06	180235	-99309.6	205784
4.37824e+06	4.29289e+06	431704	171654	464579
4.37824e+06	4.37874e+06	806704	348207	878646
4.37824e+06	4.4646e+06	385639	99978.4	398388
4.37824e+06	4.55046e+06	553923	377719	670449
4.37824e+06	4.63632e+06	710380	241558	750327
4.37824e+06	4.72218e+06	489571	46043.4	491731
4.37824e+06	4.80803e+06	617116	666266	908154
4.37824e+06	4.89389e+06	742518	478718	883462
4.37824e+06	4.97975e+06	1.15586e+06	764632	1.38588e+06
4.37824e+06	5.06561e+06	798165	607372	1.00298e+06
4.37824e+06	5.15146e+06	762013	592457	965230
4.37824e+06	5.23732e+06	838690	495772	974264
4.37824e+06	5.32318e+06	1.05278e+06	628664	1.2262e+06
4.37824e+06	5.40904e+06	-261234	-826909	867192
4.37824e+06	5.4949e+06	328732	-153534	362819
4.37824e+06	5.58075e+06	827246	563173	1.00075e+06
4.37824e+06	5.66661e+06	877313	615408	1.07164e+06
4.37824e+06	5.75247e+06	93311.2	-350899	363093
4.37824e+06	5.83833e+06	145591	-112977	184284
4.37824e+06	5.92418e+06	366124	-50076.3	369533
4.37824e+06	6.01004e+06	812027	932446	1.23646e+06
4.37824e+06	6.0959e+06	1.00908e+06	462711	1.11011e+06
4.37824e+06	6.18176e+06	194536	-356952	406521
4.53461e+06	429289	33716.4	-32391.6	46754.7
4.53461e+06	515146	-171858	-41529.7	176805
4.53461e+06	601004	-217967	-27841.6	219738
4.53461e+06	686862	-375232	-79324.9	383526
4.53461e+06	772720	-157609	-59012.1	168295
4.53461e+06	858577	-109220	-95151.4	144854
4.53461e+06	944435	-189334	-117451	222805
4.53461e+06	1.03029e+06	-481246	-196205	519706
4.53461e+06	1.11615e+06	-476674	-238470	532998
4.53461e+06	1.20201e+06	-454024	-217505	503434
4.53461e+06	1.28787e+06	-370077	-248021	445501
4.53461e+06	1.37372e+06	-308393	-246400	394739
4.53461e+06	1.45958e+06	-260106	-228023	345904
4.53461e+06	1.54544e+06	-331766	-271974	428997
4.53461e+06	1.6313e+06	-514002	-321319	606172
4.53461e+06	1.71715e+06	-334403	-250986	418114
4.53461e+06	1.80301e+06	-264140	-274454	380914
4.53461e+06	1.88887e+06	-353241	-360532	504740
4.53461e+06	1.97473e+06	-332586	-365781	494377
4.53461e+06	2.06059e+06	-366850	-335074	496843
4.53461e+06	2.14644e+06	-113390	-232852	258993
4.53461e+06	2.2323e+06	-163215	-224906	277888
4.53461e+06	2.31816e+06	34064.6	-177146	180392
4.53461e+06	2.40402e+06	2152.72	-232241	232251
4.53461e+06	2.48987e+06	-88211.1	-274947	288751
4.53461e+06	2.57573e+06	-5059.98	-189185	189252
4.53461e+06	2.66159e+06	-73064.6	-268117	277894
4.53461e+06	2.74745e+06	33620.8	-183338	186396
4.53461e+06	2.83331e+06	93733.6	-207850	228008
4.53461e+06	2.91916e+06	113184	-23738.6	115646
4.53461e+06	3.00502e+06	-25672.6	-210692	212250
4.53461e+06	3.09088e+06	118119	-88421.8	147548
4.53461e+06	3.17674e+06	203341	-64030.8	213184
4.53461e+06	3.26259e+06	145067	-45819.3	152131
4.53461e+06	3.34845e+06	465838	110698	478810
4.53461e+06	3.43431e+06	5648.72	-365178	365221
4.53461e+06	3.52017e+06	43948.9	-318207	321228
4.53461e+06	3.60602e+06	183541	-13748.2	184055
4.53461e+06	3.69188e+06	617230	200635	649020
4.53461e+06	3.77774e+06	192849	-92304.8	213801
4.53461e+06	3.8636e+06	250505	-68087.9	259593
4.53461e+06	3.94946e+06	421121	13942.1	421352
4.53461e+06	4.03531e+06	122771	-73792.4	143241
4.53461e+06	4.12117e+06	500072	255247	561447
4.53461e+06	4.20703e+06	859526	466810	978109
4.53461e+06	4.29289e+06	556951	259257	614336
4.53461e+06	4.37874e+06	45203.7	-290381	293878
4.53461e+06	4.4646e+06	-192223	-828687	850689
4.53461e+06	4.55046e+06	-416777	-534370	677683
4.53461e+06	4.63632e+06	560441	400738	688974
4.53461e+06	4.72218e+06	405013	-163303	436696
4.53461e+06	4.80803e+06	552434	83149.8	558657
4.53461e+06	4.89389e+06	594951	340917	685705
4.53461e+06	4.97975e+06	188156	-14739.8	188732
4.53461e+06	5.06561e+06	224865	-165318	279096
4.53461e+06	5.15146e+06	725619	176514	746780
4.53461e+06	5.23732e+06	820043	605070	1.01911e+06
4.53461e+06	5.32318e+06	1.03196e+06	842754	1.33236e+06
4.53461e+06	5.40904e+06	84729.2	-200023	217228
4.53461e+06	5.4949e+06	1.00438e+06	701631	1.22518e+06
4.53461e+06	5.58075e+06	1.31037e+06	999361	1.64797e+06
4.53461e+06	5.66661e+06	921236	891123	1.28171e+06
4.53461e+06	5.75247e+06	242318	261758	356701
4.53461e+06	5.83833e+06	369432	57967.2	373952
4.53461e+06	5.92418e+06	-494337	-1.10548e+06	1.21097e+06
4.53461e+06	6.01004e+06	2.23303e+06	2.00702e+06	3.00242e+06
4.53461e+06	6.0959e+06	803039	709087	1.0713e+06
4.53461e+06	6.26761e+06	2.85931e+06	2.40826e+06	3.73837e+06
4.69097e+06	429289	322901	12302.2	323135
4.69097e+06	515146	-118922	-54626.2	130868
4.69097e+06	601004	-475117	-147538	497498
4.69097e+06	686862	-393972	-97774.9	405924
4.69097e+06	772720	-156649	-63422.6	169001
4.69097e+06	858577	-531504	-184261	562538
4.69097e+06	944435	-263893	-167233	312420
4.69097e+06	1.03029e+06	-475869	-185288	510669
4.69097e+06	1.11615e+06	-509965	-249612	567777
4.69097e+06	1.20201e+06	-448586	-276091	526740
4.69097e+06	1.28787e+06	-358865	-299718	467563
4.69097e+06	1.37372e+06	-524126	-323468	615906
4.69097e+06	1.45958e+06	-350414	-249148	429959
4.69097e+06	1.54544e+06	-322775	-288265	432759
4.69097e+06	1.6313e+06	-348295	-305576	463342
4.69097e+06	1.71715e+06	-356972	-313124	474843
4.69097e+06	1.80301e+06	-243154	-255140	352449
4.69097e+06	1.88887e+06	-161425	-291092	332856
4.69097e+06	1.97473e+06	-337139	-358120	491847
4.69097e+06	2.06059e+06	-263233	-370006	454088
4.69097e+06	2.14644e+06	-7415.93	-250640	250750
4.69097e+06	2.2323e+06	-332543	-435679	548089
4.69097e+06	2.31816e+06	-76879.8	-242361	254263
4.69097e+06	2.40402e+06	-105147	-294343	312560
4.69097e+06	2.48987e+06	12998.6	-224358	224734
4.69097e+06	2.57573e+06	-143782	-272222	307860
4.69097e+06	2.66159e+06	-164886	-359842	395820
4.69097e+06	2.74745e+06	-45566.2	-262300	266228
4.69097e+06	2.83331e+06	100855	-143519	175412
4.69097e+06	2.91916e+06	121615	-188945	224700
4.69097e+06	3.00502e+06	268928	-66614.7	277055
4.69097e+06	3.09088e+06	141287	-198963	244025
4.69097e+06	3.17674e+06	-115416	-341462	360440
4.69097e+06	3.26259e+06	-83483.6	-382960	391954
4.69097e+06	3.34845e+06	21985.1	-214336	215461
4.69097e+06	3.43431e+06	-72419.1	-300697	309294
4.69097e+06	3.52017e+06	115409	-221736	249972
4.69097e+06	3.60602e+06	252813	-159481	298912
4.69097e+06	3.69188e+06	406957	181401	445556
4.69097e+06	3.77774e+06	796787	667387	1.03936e+06
4.69097e+06	3.8636e+06	485375	42055.1	487194
4.69097e+06	3.94946e+06	588648	375757	698355
4.69097e+06	4.03531e+06	388755	43616.1	391194
4.69097e+06	4.12117e+06	-47089.1	-230427	235190
4.69097e+06	4.20703e+06	387775	98026.1	399973
4.69097e+06	4.29289e+06	420859	58954.3	424968
4.69097e+06	4.37874e+06	497145	161364	522677
4.69097e+06	4.4646e+06	180923	-133992	225138
4.69097e+06	4.55046e+06	318685	76004.8	327623
4.69097e+06	4.63632e+06	17970	-223441	224162
4.69097e+06	4.72218e+06	649862	161040	669518
4.69097e+06	4.80803e+06	600393	332725	686423
4.69097e+06	4.89389e+06	466120	226312	518155
4.69097e+06	4.97975e+06	668644	27524.4	669210
4.69097e+06	5.06561e+06	855860	667539	1.08541e+06
4.69097e+06	5.15146e+06	375687	-4620.76	375715
4.69097e+06	5.23732e+06	660925	472457	812427
4.69097e+06	5.32318e+06	380707	499059	627692
4.69097e+06	5.40904e+06	329951	-256900	418169
4.69097e+06	5.4949e+06	39655.7	-335924	338257
4.69097e+06	5.58075e+06	1.57792e+06	1.1979e+06	1.98111e+06
4.69097e+06	5.66661e+06	837085	297186	888274
4.69097e+06	5.75247e+06	66150.5	-653845	657183
4.69097e+06	5.83833e+06	492418	480586	688069
4.69097e+06	5.92418e+06	199456	-233236	306890
4.69097e+06	6.01004e+06	-551103	-1.06379e+06	1.19806e+06
4.69097e+06	6.0959e+06	2.41622e+06	2.25057e+06	3.302e+06
4.69097e+06	6.18176e+06	-613545	-981507	1.15749e+06
4.84734e+06	429289	502226	37245.1	503605
4.84734e+06	515146	-627637	-134795	641949
4.84734e+06	601004	-378673	-75589.9	386143
4.84734e+06	686862	-384462	-111343	400260
4.84734e+06	772720	-201508	-72912.4	214294
4.84734e+06	858577	-279445	-153549	318852
4.84734e+06	944435	-737596	-293986	794025
4.84734e+06	1.03029e+06	-420128	-205340	467624
4.84734e+06	1.11615e+06	-691655	-318888	761627
4.84734e+06	1.20201e+06	-519835	-202848	558011
4.84734e+06	1.28787e+06	-529943	-264358	592220
4.84734e+06	1.37372e+06	-467047	-305935	558327
4.84734e+06	1.45958e+06	-455272	-281785	535421
4.84734e+06	1.54544e+06	-465616	-318268	563997
4.84734e+06	1.6313e+06	-427174	-308452	526897
4.84734e+06	1.71715e+06	-355271	-291760	459719
4.84734e+06	1.80301e+06	-458599	-386460	599720
4.84734e+06	1.88887e+06	-373617	-308630	484605
4.84734e+06	1.97473e+06	-165934	-286186	330812
4.84734e+06	2.06059e+06	-111160	-290496	311038
4.84734e+06	2.14644e+06	-51882	-238970	244537
4.84734e+06	2.2323e+06	-317025	-411024	519081
4.84734e+06	2.31816e+06	-272683	-319395	419963
4.84734e+06	2.40402e+06	-276923	-295637	405077
4.84734e+06	2.48987e+06	-137627	-343730	370258
4.84734e+06	2.57573e+06	-223449	-275935	355063
4.84734e+06	2.66159e+06	-368456	-510356	629462
4.84734e+06	2.74745e+06	70422	-169543	183587
4.84734e+06	2.83331e+06	28900	-255127	256758
4.84734e+06	2.91916e+06	-1988.85	-211638	211647
4.84734e+06	3.00502e+06	-152080	-327070	360698
4.84734e+06	3.09088e+06	-41094.2	-235319	238881
4.84734e+06	3.17674e+06	32735	-225519	227883
4.84734e+06	3.26259e+06	228186	-45733.4	232724
4.84734e+06	3.34845e+06	225660	-116469	253944
4.84734e+06	3.43431e+06	-35728.8	-166047	169847
4.84734e+06	3.52017e+06	5246.87	-302996	303042
4.84734e+06	3.60602e+06	-131171	-279225	308500
4.84734e+06	3.69188e+06	539435	245547	592691
4.84734e+06	3.77774e+06	62675.8	-231748	240074
4.84734e+06	3.8636e+06	500868	128400	517064
4.84734e+06	3.94946e+06	169687	-266778	316171
4.84734e+06	4.03531e+06	272331	-110268	293808
4.84734e+06	4.12117e+06	151613	-343459	375434
4.84734e+06	4.20703e+06	679012	274780	732504
4.84734e+06	4.29289e+06	281879	-36518.8	284235
4.84734e+06	4.37874e+06	-35702.7	-323928	325890
4.84734e+06	4.4646e+06	146270	-120552	189546
4.84734e+06	4.55046e+06	538992	271590	603551
4.84734e+06	4.63632e+06	221999	-57634.1	229358
4.84734e+06	4.72218e+06	772912	395178	868078
4.84734e+06	4.80803e+06	-402343	-812430	906599
4.84734e+06	4.89389e+06	173515	-987.568	173518
4.84734e+06	4.97975e+06	1.71208e+06	1.00214e+06	1.98381e+06
4.84734e+06	5.06561e+06	942844	637643	1.13822e+06
4.84734e+06	5.15146e+06	1.23195e+06	780080	1.45815e+06
4.84734e+06	5.23732e+06	1.84835e+06	1.96881e+06	2.70048e+06
4.84734e+06	5.32318e+06	1.23979e+06	1.51749e+06	1.95956e+06
4.84734e+06	5.40904e+06	543543	158057	566057
4.84734e+06	5.4949e+06	420383	154494	447873
4.84734e+06	5.58075e+06	1.29059e+06	1.39008e+06	1.89683e+06
4.84734e+06	5.66661e+06	-448930	-906114	1.01123e+06
4.84734e+06	5.75247e+06	217651	10822	217920
4.84734e+06	5.83833e+06	1.05156e+06	1.50653e+06	1.83723e+06
4.84734e+06	5.92418e+06	1.98069e+06	1.6988e+06	2.60942e+06
4.84734e+06	6.01004e+06	-1.34871e+06	-1.99327e+06	2.40668e+06
4.84734e+06	6.0959e+06	-129029	-770317	781049
4.84734e+06	6.18176e+06	1.62612e+06	1.78989e+06	2.41826e+06
4.84734e+06	6.26761e+06	1.50234e+06	1.91835e+06	2.43661e+06
5.0037e+06	429289	11418.1	-45931.9	47329.8
5.0037e+06	515146	256761	16377.6	257282
5.0037e+06	601004	-1.01266e+06	-149651	1.02366e+06
5.0037e+06	686862	-400277	-115653	416650
5.0037e+06	772720	-409750	-122170	427575
5.0037e+06	858577	-516980	-135480	534437
5.0037e+06	944435	-537623	-231778	585457
5.0037e+06	1.03029e+06	-494386	-187218	528648
5.0037e+06	1.11615e+06	-468196	-201817	509841
5.0037e+06	1.20201e+06	-596154	-285173	660850
5.0037e+06	1.28787e+06	-440337	-283671	523799
5.0037e+06	1.37372e+06	-550709	-321373	637621
5.0037e+06	1.45958e+06	-295754	-268650	399554
5.0037e+06	1.54544e+06	-237233	-300647	382973
5.0037e+06	1.6313e+06	-717891	-441238	842650
5.0037e+06	1.71715e+06	-437171	-350535	560351
5.0037e+06	1.80301e+06	-666988	-532822	853682
5.0037e+06	1.88887e+06	-422646	-334399	538936
5.0037e+06	1.97473e+06	-318263	-354832	476652
5.0037e+06	2.06059e+06	-360332	-410619	546304
5.0037e+06	2.14644e+06	-147603	-303653	337627
5.0037e+06	2.2323e+06	-71081.6	-240549	250832
5.0037e+06	2.31816e+06	-246801	-301766	389838
5.0037e+06	2.40402e+06	-87668.9	-238469	254074
5.0037e+06	2.48987e+06	181595	-94235.7	204590
5.0037e+06	2.57573e+06	-151359	-283746	321592
5.0037e+06	2.66159e+06	-157289	-321038	357498
5.0037e+06	2.74745e+06	2822.37	-307145	307158
5.0037e+06	2.83331e+06	106793	-20493.9	108742
5.0037e+06	2.91916e+06	-147689	-306675	340384
5.0037e+06	3.00502e+06	-159326	-366389	399532
5.0037e+06	3.09088e+06	179654	-40300.8	184119
5.0037e+06	3.17674e+06	383904	68067.9	389892
5.0037e+06	3.26259e+06	-51992.4	-254553	259808
5.0037e+06	3.34845e+06	2514.31	-184998	185015
5.0037e+06	3.43431e+06	72444	-186956	200501
5.0037e+06	3.52017e+06	93667.2	-81494.5	124157
5.0037e+06	3.60602e+06	174978	-146391	228140
5.0037e+06	3.69188e+06	174671	-259363	312697
5.0037e+06	3.77774e+06	128145	-93465.1	158609
5.0037e+06	3.8636e+06	609733	243282	656476
5.0037e+06	3.94946e+06	510731	187459	544047
5.0037e+06	4.03531e+06	442268	138767	463527
5.0037e+06	4.12117e+06	224649	-153049	271829
5.0037e+06	4.20703e+06	396116	-10059.9	396244
5.0037e+06	4.29289e+06	184224	-131739	226481
5.0037e+06	4.37874e+06	398154	8051.75	398235
5.0037e+06	4.4646e+06	-47730.8	-402059	404882
5.0037e+06	4.55046e+06	1.45663e+06	896407	1.71035e+06
5.0037e+06	4.63632e+06	366450	-50285.8	369884
5.0037e+06	4.72218e+06	-217411	-560362	601060
5.0037e+06	4.80803e+06	570079	264653	628515
5.0037e+06	4.89389e+06	570788	672912	882388
5.0037e+06	4.97975e+06	682505	391480	786810
5.0037e+06	5.06561e+06	786357	429292	895907
5.0037e+06	5.15146e+06	-656148	-1.23607e+06	1.39942e+06
5.0037e+06	5.23732e+06	561627	-140314	578890
5.0037e+06	5.32318e+06	834263	590624	1.02217e+06
5.0037e+06	5.40904e+06	1.53564e+06	1.43892e+06	2.10444e+06
5.0037e+06	5.4949e+06	1.20568e+06	1.3518e+06	1.81136e+06
5.0037e+06	5.58075e+06	479715	4486.39	479736
5.0037e+06	5.66661e+06	409471	93833.5	420085
5.0037e+06	5.75247e+06	537618	-51925.7	540120
5.0037e+06	5.83833e+06	-687762	-889437	1.12433e+06
5.0037e+06	5.92418e+06	893233	545280	1.04652e+06
5.0037e+06	6.01004e+06	561039	156013	582327
5.0037e+06	6.0959e+06	916967	904849	1.28825e+06
5.0037e+06	6.18176e+06	823579	848269	1.1823e+06
5.16007e+06	515146	-199814	-67110	210783
5.16007e+06	601004	310115	6850.98	310190
5.16007e+06	686862	-115002	-37898.4	121086
5.16007e+06	772720	-256413	-101077	275615
5.16007e+06	858577	-74313.8	-80946.9	109886
5.16007e+06	944435	-465371	-129629	483087
5.16007e+06	1.03029e+06	-529451	-191030	562859
5.16007e+06	1.11615e+06	-652625	-234689	693540
5.16007e+06	1.20201e+06	-610348	-274391	669190
5.16007e+06	1.28787e+06	-777273	-350272	852551
5.16007e+06	1.37372e+06	-422205	-276336	504597
5.16007e+06	1.45958e+06	-383330	-236675	450507
5.16007e+06	1.54544e+06	-329481	-270209	426111
5.16007e+06	1.6313e+06	-263227	-288978	390893
5.16007e+06	1.71715e+06	-85774.1	-247307	261759
5.16007e+06	1.80301e+06	-649387	-451508	790926
5.16007e+06	1.88887e+06	-489356	-365765	610945
5.16007e+06	1.97473e+06	-253700	-406224	478938
5.16007e+06	2.06059e+06	-480028	-383521	614423
5.16007e+06	2.14644e+06	-256381	-359294	441388
5.16007e+06	2.2323e+06	-242936	-309396	393375
5.16007e+06	2.31816e+06	-296136	-316193	433214
5.16007e+06	2.40402e+06	-245839	-277485	370722
5.16007e+06	2.48987e+06	-123810	-286976	312545
5.16007e+06	2.57573e+06	-81882.6	-206424	222071
5.16007e+06	2.66159e+06	-180777	-386974	427117
5.16007e+06	2.74745e+06	-134548	-332574	358759
5.16007e+06	2.83331e+06	-56288	-218158	225302
5.16007e+06	2.91916e+06	149138	-138454	203498
5.16007e+06	3.00502e+06	-151390	-304262	339845
5.16007e+06	3.09088e+06	22788.2	-351016	351755
5.16007e+06	3.17674e+06	-293226	-493184	573770
5.16007e+06	3.26259e+06	276243	-14248.8	276611
5.16007e+06	3.34845e+06	59319.7	-102213	118180
5.16007e+06	3.43431e+06	39439.7	-185762	189903
5.16007e+06	3.52017e+06	-44670.3	-209535	214243
5.16007e+06	3.60602e+06	-23303.5	-409996	410657
5.16007e+06	3.69188e+06	72518.7	-185151	198847
5.16007e+06	3.77774e+06	280639	-54091.3	285805
5.16007e+06	3.8636e+06	898197	878198	1.25618e+06
5.16007e+06	3.94946e+06	722912	322924	791758
5.16007e+06	4.03531e+06	698274	369052	789801
5.16007e+06	4.12117e+06	213218	-102909	236753
5.16007e+06	4.20703e+06	-11412.3	-215654	215956
5.16007e+06	4.29289e+06	-11016.8	-351607	351779
5.16007e+06	4.37874e+06	201890	-8711.95	202078
5.16007e+06	4.4646e+06	611042	103417	619731
5.16007e+06	4.55046e+06	273865	-106433	293820
5.16007e+06	4.63632e+06	726705	331220	798628
5.16007e+06	4.72218e+06	626263	380563	732825
5.16007e+06	4.80803e+06	-107922	-402470	416688
5.16007e+06	4.89389e+06	-469157	-971735	1.07906e+06
5.16007e+06	4.97975e+06	348182	74507	356065
5.16007e+06	5.06561e+06	283736	69589.1	292145
5.16007e+06	5.15146e+06	-452716	-999151	1.09693e+06
5.16007e+06	5.23732e+06	205253	-134714	245513
5.16007e+06	5.32318e+06	1.4999e+06	1.55959e+06	2.1638e+06
5.16007e+06	5.40904e+06	783953	710826	1.05823e+06
5.16007e+06	5.4949e+06	-142753	-572480	590010
5.16007e+06	5.58075e+06	479770	486589	683336
5.16007e+06	5.66661e+06	680997	126178	692587
5.16007e+06	5.75247e+06	1.38745e+06	1.57572e+06	2.0995e+06
5.16007e+06	5.83833e+06	361063	-567417	672554
5.16007e+06	5.92418e+06	1.32219e+06	1.25922e+06	1.82587e+06
5.16007e+06	6.0959e+06	182888	-378991	420811
5.16007e+06	6.18176e+06	1.48532e+06	1.54214e+06	2.14112e+06
5.16007e+06	6.26761e+06	1.02273e+06	742924	1.26409e+06
5.31644e+06	515146	109686	-44186.8	118251
5.31644e+06	601004	-191262	-74464	205247
5.31644e+06	686862	-193003	-97934.4	216428
5.31644e+06	772720	-321735	-113808	341271
5.31644e+06	858577	-557730	-170159	583110
5.31644e+06	944435	26977.2	-96486.4	100187
5.31644e+06	1.03029e+06	-235436	-115153	262089
5.31644e+06	1.11615e+06	-913910	-321371	968768
5.31644e+06	1.20201e+06	-648682	-260411	699001
5.31644e+06	1.28787e+06	-374745	-164582	409294
5.31644e+06	1.37372e+06	-571699	-233648	617601
5.31644e+06	1.45958e+06	-507693	-284360	581904
5.31644e+06	1.54544e+06	-536402	-441825	694936
5.31644e+06	1.6313e+06	-686861	-327486	760938
5.31644e+06	1.71715e+06	-668640	-357901	758401
5.31644e+06	1.80301e+06	-324159	-256471	413348
5.31644e+06	1.88887e+06	-347353	-378235	513533
5.31644e+06	1.97473e+06	-449432	-365440	579254
5.31644e+06	2.06059e+06	-391597	-393964	555478
5.31644e+06	2.14644e+06	-436533	-332595	548799
5.31644e+06	2.2323e+06	-482260	-387633	618736
5.31644e+06	2.31816e+06	-375281	-455704	590340
5.31644e+06	2.40402e+06	-290778	-336828	444977
5.31644e+06	2.48987e+06	-146142	-307099	340099
5.31644e+06	2.57573e+06	-93257.8	-304343	318311
5.31644e+06	2.66159e+06	-214944	-434179	484471
5.31644e+06	2.74745e+06	-274976	-393641	480172
5.31644e+06	2.83331e+06	-73501.8	-298218	307142
5.31644e+06	2.91916e+06	4810.77	-315049	315086
5.31644e+06	3.00502e+06	251818	-117432	277853
5.31644e+06	3.09088e+06	121073	-235505	264804
5.31644e+06	3.17674e+06	187555	-160452	246824
5.31644e+06	3.26259e+06	-82580.9	-430403	438254
5.31644e+06	3.34845e+06	-134841	-418254	439452
5.31644e+06	3.43431e+06	-86908.6	-230376	246223
5.31644e+06	3.52017e+06	58103.6	-364453	369055
5.31644e+06	3.60602e+06	-211924	-385998	440348
5.31644e+06	3.69188e+06	57509	-189274	197818
5.31644e+06	3.77774e+06	636142	311878	708481
5.31644e+06	3.8636e+06	-36841.7	-367526	369368
5.31644e+06	3.94946e+06	553818	95663.7	562019
5.31644e+06	4.03531e+06	331913	22015.8	332642
5.31644e+06	4.12117e+06	749613	195481	774682
5.31644e+06	4.20703e+06	199470	-100952	223561
5.31644e+06	4.29289e+06	249910	-159395	296415
5.31644e+06	4.37874e+06	513410	217327	557513
5.31644e+06	4.4646e+06	-227499	-442986	497988
5.31644e+06	4.55046e+06	-408028	-535556	673281
5.31644e+06	4.63632e+06	331040	-17917.2	331524
5.31644e+06	4.72218e+06	83319.5	-369538	378814
5.31644e+06	4.80803e+06	-284413	-431601	516885
5.31644e+06	4.89389e+06	284780	-314916	424585
5.31644e+06	4.97975e+06	692751	245382	734926
5.31644e+06	5.06561e+06	-498286	-780852	926293
5.31644e+06	5.15146e+06	628872	173412	652343
5.31644e+06	5.23732e+06	195115	96472.9	217663
5.31644e+06	5.32318e+06	943540	700377	1.17507e+06
5.31644e+06	5.40904e+06	841947	412269	937465
5.31644e+06	5.4949e+06	708575	729806	1.0172e+06
5.31644e+06	5.58075e+06	740476	263276	785888
5.31644e+06	5.66661e+06	906462	651727	1.11643e+06
5.31644e+06	5.75247e+06	76520	-569763	574878
5.31644e+06	5.83833e+06	128432	-128912	181970
5.31644e+06	5.92418e+06	34998.2	-650722	651662
5.31644e+06	6.01004e+06	26097.7	-146889	149190
5.4728e+06	515146	446170	31390.8	447273
5.4728e+06	601004	-600513	-71808.1	604791
5.4728e+06	686862	223233	-18758.7	224020
5.4728e+06	772720	450477	39561.6	452211
5.4728e+06	858577	-330051	-125560	353128
5.4728e+06	944435	-929440	-202543	951253
5.4728e+06	1.03029e+06	-493431	-240798	549051
5.4728e+06	1.11615e+06	-537068	-224920	582264
5.4728e+06	1.20201e+06	-643223	-282714	702612
5.4728e+06	1.28787e+06	-274809	-252823	373416
5.4728e+06	1.37372e+06	-860511	-471356	981150
5.4728e+06	1.45958e+06	-551663	-341728	648930
5.4728e+06	1.54544e+06	-743953	-331811	814595
5.4728e+06	1.6313e+06	-321835	-369516	490021
5.4728e+06	1.71715e+06	-599714	-483542	770370
5.4728e+06	1.80301e+06	-158460	-272628	315334
5.4728e+06	1.88887e+06	-336844	-408248	529273
5.4728e+06	1.97473e+06	-560367	-333394	652045
5.4728e+06	2.06059e+06	-578119	-369457	686091
5.4728e+06	2.14644e+06	-844859	-532055	998434
5.4728e+06	2.2323e+06	-510067	-406059	651960
5.4728e+06	2.31816e+06	-671203	-591583	894698
5.4728e+06	2.40402e+06	-175461	-313365	359144
5.4728e+06	2.48987e+06	-18418.2	-214658	215447
5.4728e+06	2.57573e+06	-491802	-683291	841876
5.4728e+06	2.66159e+06	-827078	-517919	975858
5.4728e+06	2.74745e+06	-383636	-419227	568268
5.4728e+06	2.83331e+06	-166061	-253561	303100
5.4728e+06	2.91916e+06	451622	78381.5	458373
5.4728e+06	3.00502e+06	-428020	-289711	516849
5.4728e+06	3.09088e+06	-96134.3	-152988	180686
5.4728e+06	3.17674e+06	216322	-124957	249819
5.4728e+06	3.26259e+06	-324525	-392871	509572
5.4728e+06	3.34845e+06	421615	-141357	444681
5.4728e+06	3.43431e+06	192751	-131616	233400
5.4728e+06	3.52017e+06	-390294	-614043	727584
5.4728e+06	3.60602e+06	105972	-238702	261168
5.4728e+06	3.69188e+06	371285	91265.5	382338
5.4728e+06	3.77774e+06	302574	136460	331922
5.4728e+06	3.8636e+06	-9878.11	-273898	274076
5.4728e+06	3.94946e+06	178795	-83196.4	197204
5.4728e+06	4.03531e+06	427654	147686	452437
5.4728e+06	4.12117e+06	-368218	-484586	608612
5.4728e+06	4.20703e+06	857222	401684	946667
5.4728e+06	4.29289e+06	-207525	-347401	404666
5.4728e+06	4.37874e+06	21687.9	-315092	315838
5.4728e+06	4.4646e+06	902901	280661	945516
5.4728e+06	4.55046e+06	173036	-215174	276118
5.4728e+06	4.63632e+06	20727.8	-274207	274989
5.4728e+06	4.72218e+06	-506800	-704178	867590
5.4728e+06	4.80803e+06	297963	-57693.7	303497
5.4728e+06	4.89389e+06	555341	14803.4	555538
5.4728e+06	4.97975e+06	-57043.6	-314501	319633
5.4728e+06	5.06561e+06	1.34335e+06	855081	1.5924e+06
5.4728e+06	5.15146e+06	1.01301e+06	595720	1.17519e+06
5.4728e+06	5.23732e+06	2.37484e+06	2.32656e+06	3.32457e+06
5.4728e+06	5.32318e+06	-74113.9	-241881	252981
5.4728e+06	5.40904e+06	-1.24291e+06	-1.06961e+06	1.63978e+06
5.4728e+06	5.4949e+06	1.82482e+06	1.08001e+06	2.12047e+06
5.4728e+06	5.58075e+06	188704	-499481	533938
5.4728e+06	5.66661e+06	925499	683475	1.15052e+06
5.4728e+06	5.75247e+06	629451	337907	714416
5.4728e+06	5.83833e+06	705404	665226	969598
5.4728e+06	5.92418e+06	1.48726e+06	1.24382e+06	1.93882e+06
5.4728e+06	6.01004e+06	1.47052e+06	1.11991e+06	1.84842e+06
5.4728e+06	6.18176e+06	1.44725e+06	1.26273e+06	1.92068e+06
5.4728e+06	6.26761e+06	1.89623e+06	1.87345e+06	2.66562e+06
5.62917e+06	515146	-211738	-47816	217069
5.62917e+06	601004	-25534.5	-42056.1	49200.9
5.62917e+06	686862	-311215	-108656	329638
5.62917e+06	772720	500422	13031.2	500591
5.62917e+06	858577	-547453	-129628	562591
5.62917e+06	944435	-880009	-329784	939773
5.62917e+06	1.03029e+06	-550711	-168618	575947
5.62917e+06	1.11615e+06	-371105	-195513	419458
5.62917e+06	1.20201e+06	-775112	-306475	833502
5.62917e+06	1.28787e+06	-439324	-235300	498369
5.62917e+06	1.37372e+06	-1.06833e+06	-388577	1.1368e+06
5.62917e+06	1.45958e+06	-491031	-223277	539411
5.62917e+06	1.54544e+06	-414425	-249151	483554
5.62917e+06	1.6313e+06	-552450	-371656	665829
5.62917e+06	1.71715e+06	-463195	-277705	540065
5.62917e+06	1.80301e+06	-484696	-356869	601902
5.62917e+06	1.88887e+06	-473058	-248485	534349
5.62917e+06	1.97473e+06	-782477	-583960	976361
[truncated: 1,259 more rows]
