# Supplementary material for: A condensate dynamic instability orchestrates actomyosin cortex activation
Source: Nature. 2022 Aug 17;609(7927):597–604. doi: 10.1038/s41586-022-05084-3 (PMC9477739; doi:10.1038/s41586-022-05084-3)
Supplement: Supplementary file 18 — Source Data Extended Data Fig. 7 [file 41586_2022_5084_MOESM18_ESM.xlsx]

## Sheet: S7AB
Condition	#ofclust	#ofclustError	Kd	KdError
Control	155	25	0.15	0.05
Mild	106	20	0.25	0.07
moderate	47	15	0.4	0.08

## Sheet: S7C
time	intensity
1	7.5375
2	7.8218
3	7.5636
4	7.6371
5	7.3077
6	7.0829
7	7.1867
8	7.7188
9	7.6177
10	7.5483
11	7.6759
12	7.9193
13	7.8264
14	8.1689
15	8.549
16	8.5667
17	8.4451
18	8.5873
19	8.8386
20	8.8726
21	8.4854
22	8.9734
23	9.0955
24	8.9951
25	9.0624
26	9.2374
27	9.315
28	9.0733
29	9.5682
30	9.0125
31	9.1104
32	9.076
33	8.8621
34	8.9554
35	9.0968
36	8.489
37	8.5712
38	8.4611
39	7.7014
40	8.1489
41	7.6835
42	7.5639
43	8.0614
44	7.4216
45	7.1975
46	6.687
47	6.8367
48	6.4942
49	6.5319
50	6.2404
51	6.0694
52	6.1435
53	5.7486
54	5.6648
55	5.7568
56	5.7473
57	5.7205
58	5.9761
59	5.4215
60	5.4948
61	5.6485
62	5.626
63	5.8575
64	6.033
65	6.1858
66	5.896
67	5.9462
68	5.3888
69	5.4627
70	5.5304
71	5.4582
72	5.8733
73	5.7534
74	5.6763
75	5.5694
76	5.4975
77	5.6015
78	5.8789
79	5.466
80	5.8533
81	5.9498
82	6.0289
83	5.8517
84	5.999
85	5.7948
86	6.6137
87	6.5362
88	7.1675
89	6.9126
90	6.7701
91	6.8354
92	7.0411
93	7.0923
94	7.506
95	7.2582
96	7.1347
97	7.2828
98	7.9523
99	7.4977
100	7.9024
101	7.553
102	7.8935
103	7.5293
104	7.1827
105	7.7515
106	7.6916
107	7.4578
108	7.6571
109	7.6534
110	7.7363
111	7.7281
112	7.8475
113	7.7288
114	7.4492
115	7.494
116	7.7082
117	7.7901
118	7.6672
119	7.4539
120	7.7217
121	7.728
122	7.6531
123	7.4561
124	7.5663
125	7.8113
126	7.5496
127	7.5874
128	7.5531
129	8.0412
130	8.0447
131	7.8571
132	8.5311
133	8.5238
134	7.8238
135	8.658
136	8.8891
137	8.7511
138	8.8964
139	8.59
140	8.7835
141	8.8484
142	8.6121
143	8.5854
144	9.0979
145	9.0352
146	8.7838
147	8.864
148	8.8026
149	8.1778
150	8.4086
151	8.7784
152	7.9903
153	7.4023
154	6.6707
155	6.8432
156	7.072
157	7.0125
158	6.4473
159	6.9886
160	6.4765
161	7.0443
162	5.9684
163	6.9068
164	6.5465
165	6.5751
166	6.5663
167	6.4402
168	6.287
169	6.3672
170	6.0634
171	6.0209
172	6.6083
173	6.1017
174	6.2321
175	6.2261
176	5.9788
177	5.8148
178	6.1894
179	6.309
180	5.933
181	6.1595
182	5.8803
183	5.7976
184	5.5898
185	5.8025
186	5.8884
187	5.7771
188	6.304
189	6.1759
190	6.6574
191	6.1014
192	6.2515
193	6.5526
194	6.375
195	6.1681
196	6.2312
197	6.1401
198	6.7244
199	6.1657
200	7.0441
